# Supplementary material for: The millipede tribe Brachyiulini in the Caucasus (Diplopoda, Julida, Julidae)
Source: Zookeys. 2021 Aug 30;1058:1–127. doi: 10.3897/zookeys.1058.68628 (PMC8421324; doi:10.3897/zookeys.1058.68628)
Supplement: XML Treatment for Brachyiulus lusitanus [file zookeys.1058.68628-treatment3.xml]

<!DOCTYPE tp:taxon-treatment
  PUBLIC "-//TaxonX//DTD Taxonomic Treatment Publishing DTD v0 20100105//EN" "tax-treatment-NSO.dtd">
<tp:taxon-treatment xmlns:tp="http://www.plazi.org/taxpub"><tp:treatment-meta><kwd-group><label>Taxon classification</label><kwd><named-content xmlns:xlink="http://www.w3.org/1999/xlink" content-type="kingdom">Animalia</named-content></kwd><kwd><named-content xmlns:xlink="http://www.w3.org/1999/xlink" content-type="order">Julida</named-content></kwd><kwd><named-content xmlns:xlink="http://www.w3.org/1999/xlink" content-type="family">Julidae</named-content></kwd></kwd-group><mixed-citation publication-type="journal"><person-group><name><surname>Vagalinski</surname><given-names>Boyan</given-names></name><name><surname>Golovatch</surname><given-names>Sergei I.</given-names></name></person-group><article-title>The millipede tribe <tp:taxon-name><tp:taxon-name-part taxon-name-part-type="tribe">Brachyiulini</tp:taxon-name-part></tp:taxon-name> in the Caucasus (<tp:taxon-name><tp:taxon-name-part taxon-name-part-type="class">Diplopoda</tp:taxon-name-part></tp:taxon-name>, <tp:taxon-name><tp:taxon-name-part taxon-name-part-type="order">Julida</tp:taxon-name-part></tp:taxon-name>, <tp:taxon-name><tp:taxon-name-part taxon-name-part-type="family">Julidae</tp:taxon-name-part></tp:taxon-name>)</article-title><source>Zookeys</source><day>30</day><month>8</month><year>2021</year><volume>1058</volume><fpage>1</fpage><lpage>127</lpage><pub-id pub-id-type="doi">10.3897/zookeys.1058.68628</pub-id></mixed-citation></tp:treatment-meta><tp:nomenclature><tp:taxon-name>
            <object-id xmlns:xlink="http://www.w3.org/1999/xlink" content-type="arpha" xlink:type="simple">7824503F-8F60-5F0A-BECD-12713484DCD0</object-id>
            <tp:taxon-name-part taxon-name-part-type="genus" reg="Brachyiulus">Brachyiulus</tp:taxon-name-part>
            <tp:taxon-name-part taxon-name-part-type="species" reg="lusitanus">lusitanus</tp:taxon-name-part>
          </tp:taxon-name><tp:taxon-authority>Verhoeff, 1898</tp:taxon-authority><tp:nomenclature-citation-list><tp:nomenclature-citation><tp:taxon-name>
                <tp:taxon-name-part taxon-name-part-type="genus" reg="Brachyiulus">Brachyiulus</tp:taxon-name-part>
                <tp:taxon-name-part taxon-name-part-type="species" reg="pusillus">pusillus</tp:taxon-name-part>
              </tp:taxon-name><comment>, <tp:taxon-name><tp:taxon-name-part taxon-name-part-type="genus" reg="Brachyiulus"/><tp:taxon-name-part taxon-name-part-type="species" reg="lusitanus">lusitanus</tp:taxon-name-part></tp:taxon-name> (sic!) Verhoeff, 1898: 153–154, fig. 28.</comment></tp:nomenclature-citation><tp:nomenclature-citation><tp:taxon-name>
                <tp:taxon-name-part taxon-name-part-type="genus" reg="Brachyiulus">Brachyiulus</tp:taxon-name-part>
                <tp:taxon-name-part taxon-name-part-type="species" reg="lusitanus">lusitanus</tp:taxon-name-part>
              </tp:taxon-name><comment>: <xref ref-type="bibr" rid="B12">Bababekova 1996</xref>: 90; <xref ref-type="bibr" rid="B52">Kokhia and Golovatch 2018</xref>: 40; <xref ref-type="bibr" rid="B53">2020</xref>: 204.</comment></tp:nomenclature-citation><tp:nomenclature-citation><tp:taxon-name>
                <tp:taxon-name-part taxon-name-part-type="genus" reg="Brachyiulus">Brachyiulus</tp:taxon-name-part>
                <tp:taxon-name-part taxon-name-part-type="species" reg="lusitanus">lusitanus</tp:taxon-name-part>
                <tp:taxon-name-part taxon-name-part-type="subspecies" reg="calcivagus">calcivagus</tp:taxon-name-part>
              </tp:taxon-name><comment>: <xref ref-type="bibr" rid="B63">Lohmander 1936</xref>: 170, 179; <xref ref-type="bibr" rid="B76">Samedov et al. 1972</xref>: 1245, 1246; <xref ref-type="bibr" rid="B72">Rakhmanov 1972</xref>: 116.</comment></tp:nomenclature-citation></tp:nomenclature-citation-list></tp:nomenclature><tp:treatment-sec sec-type="diagnosis" id="SECID0EFQBG"><title>Diagnosis.</title><p>Differs from its only congener known from the Caucasus, <italic><tp:taxon-name><tp:taxon-name-part taxon-name-part-type="genus" reg="Brachyiulus">B.</tp:taxon-name-part><tp:taxon-name-part taxon-name-part-type="species" reg="jawlowskii">jawlowskii</tp:taxon-name-part></tp:taxon-name></italic>, mainly by the opisthomere possessing a striated rather than smooth lateral process, and a strongly rather than slightly bent anterior process.</p></tp:treatment-sec><tp:treatment-sec sec-type="material" id="SECID0EIRBG"><title>Material examined</title><p><bold>(<abbrev xmlns:xlink="http://www.w3.org/1999/xlink" content-type="institution" xlink:title="Zoological Museum, State University of Moscow, Moscow, Russia" id="ABBRID0EQRBG" xlink:type="simple">ZMUM</abbrev>). Georgia</bold>: 7 ♂♂, 1 ♀, <abbrev xmlns:xlink="http://www.w3.org/1999/xlink" xlink:title="Autonomous Republic" id="ABBRID0EWRBG" xlink:type="simple">AR</abbrev> Abkhazia, region of Sukhumi, Nizhnyaya Yashtukha, tobacco plantation, 26.V–19.VI.1981, A. Markosyan leg.; 1 ♂, Tbilisi, canyon of Vere River, 18.X.1980, <tp:taxon-name><tp:taxon-name-part taxon-name-part-type="genus" reg="Megaphyllum">M.</tp:taxon-name-part></tp:taxon-name> Kokhia leg.; 2 ♂♂, 2 ♀♀, eastern Georgia, Akhmeta District, E of Kasristskali, salty swamp, reed thickets, 7.V.1983, V. Yanushev leg.</p></tp:treatment-sec><tp:treatment-sec sec-type="distribution" id="SECID0EASBG"><title>General distribution.</title><p>Subcosmopolitan (<xref ref-type="bibr" rid="B48">Kime and Enghoff 2017</xref>, <xref ref-type="bibr" rid="B85">Vagalinski and Lazányi 2018</xref>).</p></tp:treatment-sec><tp:treatment-sec sec-type="remarks" id="SECID0EOSBG"><title>Remarks.</title><p>This ubiquitous, largely anthropochoric species was first listed by <xref ref-type="bibr" rid="B63">Lohmander (1936)</xref> and then repeated by <xref ref-type="bibr" rid="B52">Kokhia and Golovatch (2018)</xref> from central Georgia, Caucasus, but without any exact locality. <xref ref-type="bibr" rid="B72">Rakhmanov (1972)</xref> recorded this species from near Lankaran (= Lenkoran) in Hyrcania, southeastern Azerbaijan.</p></tp:treatment-sec><ref-list><ref id="B12"><mixed-citation xmlns:xlink="http://www.w3.org/1999/xlink" xlink:type="simple"><person-group><name name-style="western"><surname>Bababekova</surname><given-names>LA</given-names></name></person-group> (<year>1996</year>) <source>[The subphylum of tracheates – <tp:taxon-name><tp:taxon-name-part taxon-name-part-type="subphylum">Tracheata</tp:taxon-name-part></tp:taxon-name>]. In: Aliev SV, Kasymov EG (Eds) Animal life of Azerbaijan 2: The phylum of arthropods.</source><publisher-name>Elm Publishers</publisher-name>, <publisher-loc>Baku</publisher-loc>, <size units="page">412 pp</size>. [Pp. 89–97.] [In Russian]</mixed-citation></ref><ref id="B52"><mixed-citation xmlns:xlink="http://www.w3.org/1999/xlink" xlink:type="simple"><person-group><name name-style="western"><surname>Kokhia</surname><given-names>MS</given-names></name><name name-style="western"><surname>Golovatch</surname><given-names>SI</given-names></name></person-group> (<year>2018</year>) <article-title>A checklist of the millipedes of Georgia, Caucasus (<tp:taxon-name><tp:taxon-name-part taxon-name-part-type="class">Diplopoda</tp:taxon-name-part></tp:taxon-name>).</article-title> In: <person-group><name name-style="western"><surname>Stoev</surname><given-names>P</given-names></name><name name-style="western"><surname>Edgecombe</surname><given-names>GD</given-names></name></person-group> (<role>Eds</role>) <issue-title>Proceedings of the 17th International Congress of Myriapodology, Krabi, Thailand.</issue-title><source>ZooKeys</source><volume>741</volume>: <fpage>35</fpage>–<lpage>48</lpage>. <ext-link xlink:type="simple" ext-link-type="doi" xlink:href="10.3897/zookeys.741.20042">https://doi.org/10.3897/zookeys.741.20042</ext-link></mixed-citation></ref><ref id="B53"><mixed-citation xmlns:xlink="http://www.w3.org/1999/xlink" xlink:type="simple"><person-group><name name-style="western"><surname>Kokhia</surname><given-names>MS</given-names></name><name name-style="western"><surname>Golovatch</surname><given-names>SI</given-names></name></person-group> (<year>2020</year>) <article-title>Diversity and distribution of the millipedes (<tp:taxon-name><tp:taxon-name-part taxon-name-part-type="class">Diplopoda</tp:taxon-name-part></tp:taxon-name>) of Georgia, Caucasus.</article-title> In: <person-group><name name-style="western"><surname>Korsós</surname><given-names>Z</given-names></name><name name-style="western"><surname>Dányi</surname><given-names>L</given-names></name></person-group> (<role>Eds</role>) <issue-title>Proceedings of the 18th International Congress of Myriapodology, Budapest, Hungary.</issue-title><source>ZooKeys</source><volume>930</volume>: <fpage>199</fpage>–<lpage>219</lpage>. <ext-link xlink:type="simple" ext-link-type="doi" xlink:href="10.3897/zookeys.930.47490">https://doi.org/10.3897/zookeys.930.47490</ext-link></mixed-citation></ref><ref id="B63"><mixed-citation xmlns:xlink="http://www.w3.org/1999/xlink" xlink:type="simple"><person-group><name name-style="western"><surname>Lohmander</surname><given-names>H</given-names></name></person-group> (<year>1936</year>) Über die Diplopoden des Kaukasusgebietes. Göteborgs Kungliga Vetenskaps- och Vitterhets-Samhälles Handlingar, Ser. 5B, 5(1): 1–196.</mixed-citation></ref><ref id="B76"><mixed-citation xmlns:xlink="http://www.w3.org/1999/xlink" xlink:type="simple"><person-group><name name-style="western"><surname>Samedov</surname><given-names>NG</given-names></name><name name-style="western"><surname>Bababekova</surname><given-names>LA</given-names></name><name name-style="western"><surname>Rakhmanov</surname><given-names>RR</given-names></name></person-group> (<year>1972</year>) <article-title>[Distribution of myriapods (<tp:taxon-name><tp:taxon-name-part taxon-name-part-type="subphylum">Myriapoda</tp:taxon-name-part></tp:taxon-name>) in various types of soil of Lenkoran].</article-title><source>Zoologicheskii zhurnal</source><volume>51</volume>(<issue>8</issue>): <fpage>1244</fpage>–<lpage>1247</lpage>. [In Russian, a summary in English]</mixed-citation></ref><ref id="B72"><mixed-citation xmlns:xlink="http://www.w3.org/1999/xlink" xlink:type="simple"><person-group><name name-style="western"><surname>Rakhmanov</surname><given-names>RR</given-names></name></person-group> (<year>1972</year>) <source>[Millipedes of the Lenkoran zone of Azerbaijan]. In: Ghilarov MS (Ed.) Problems of Soil Zoology. Materials of the IV All-Union Conference, Baku 1972.</source><publisher-name>Nauka Publishers</publisher-name>, <publisher-loc>Moscow</publisher-loc>, <size units="page">116 pp</size>. [In Russian]</mixed-citation></ref><ref id="B48"><mixed-citation xmlns:xlink="http://www.w3.org/1999/xlink" xlink:type="simple"><person-group><name name-style="western"><surname>Kime</surname><given-names>RD</given-names></name><name name-style="western"><surname>Enghoff</surname><given-names>H</given-names></name></person-group> (<year>2017</year>) <article-title>Atlas of European millipedes 2: Order <tp:taxon-name><tp:taxon-name-part taxon-name-part-type="order">Julida</tp:taxon-name-part></tp:taxon-name> (Class <tp:taxon-name><tp:taxon-name-part taxon-name-part-type="class">Diplopoda</tp:taxon-name-part></tp:taxon-name>).</article-title><source>European Journal of Taxonomy</source><volume>346</volume>: <fpage>1</fpage>–<lpage>299</lpage>. <ext-link xlink:type="simple" ext-link-type="doi" xlink:href="10.5852/ejt.2017.346">https://doi.org/10.5852/ejt.2017.346</ext-link></mixed-citation></ref><ref id="B85"><mixed-citation xmlns:xlink="http://www.w3.org/1999/xlink" xlink:type="simple"><person-group><name name-style="western"><surname>Vagalinski</surname><given-names>B</given-names></name><name name-style="western"><surname>Lazányi</surname><given-names>E</given-names></name></person-group> (<year>2018</year>) <article-title>Revision of the millipede tribe <tp:taxon-name><tp:taxon-name-part taxon-name-part-type="tribe">Brachyiulini</tp:taxon-name-part></tp:taxon-name> Verhoeff, 1909 (<tp:taxon-name><tp:taxon-name-part taxon-name-part-type="class">Diplopoda</tp:taxon-name-part></tp:taxon-name>: <tp:taxon-name><tp:taxon-name-part taxon-name-part-type="order">Julida</tp:taxon-name-part></tp:taxon-name>: <tp:taxon-name><tp:taxon-name-part taxon-name-part-type="family">Julidae</tp:taxon-name-part></tp:taxon-name>), with descriptions of new taxa.</article-title><source>Zootaxa</source><volume>4421</volume>(<issue>1</issue>): <fpage>001</fpage>–<lpage>142</lpage>. <ext-link xlink:type="simple" ext-link-type="doi" xlink:href="10.11646/zootaxa.4421.1.1">https://doi.org/10.11646/zootaxa.4421.1.1</ext-link></mixed-citation></ref></ref-list></tp:taxon-treatment>
