# Supplementary material for: The millipede tribe Brachyiulini in the Caucasus (Diplopoda, Julida, Julidae)
Source: Zookeys. 2021 Aug 30;1058:1–127. doi: 10.3897/zookeys.1058.68628 (PMC8421324; doi:10.3897/zookeys.1058.68628)
Supplement: XML Treatment for Byzantorhopalum (Byzantorhopalum) rossicum [file zookeys.1058.68628-treatment5.xml]

<!DOCTYPE tp:taxon-treatment
  PUBLIC "-//TaxonX//DTD Taxonomic Treatment Publishing DTD v0 20100105//EN" "tax-treatment-NSO.dtd">
<tp:taxon-treatment xmlns:tp="http://www.plazi.org/taxpub"><tp:treatment-meta><kwd-group><label>Taxon classification</label><kwd><named-content xmlns:xlink="http://www.w3.org/1999/xlink" content-type="kingdom">Animalia</named-content></kwd><kwd><named-content xmlns:xlink="http://www.w3.org/1999/xlink" content-type="order">Julida</named-content></kwd><kwd><named-content xmlns:xlink="http://www.w3.org/1999/xlink" content-type="family">Julidae</named-content></kwd></kwd-group><mixed-citation publication-type="journal"><person-group><name><surname>Vagalinski</surname><given-names>Boyan</given-names></name><name><surname>Golovatch</surname><given-names>Sergei I.</given-names></name></person-group><article-title>The millipede tribe <tp:taxon-name><tp:taxon-name-part taxon-name-part-type="tribe">Brachyiulini</tp:taxon-name-part></tp:taxon-name> in the Caucasus (<tp:taxon-name><tp:taxon-name-part taxon-name-part-type="class">Diplopoda</tp:taxon-name-part></tp:taxon-name>, <tp:taxon-name><tp:taxon-name-part taxon-name-part-type="order">Julida</tp:taxon-name-part></tp:taxon-name>, <tp:taxon-name><tp:taxon-name-part taxon-name-part-type="family">Julidae</tp:taxon-name-part></tp:taxon-name>)</article-title><source>Zookeys</source><day>30</day><month>8</month><year>2021</year><volume>1058</volume><fpage>1</fpage><lpage>127</lpage><pub-id pub-id-type="doi">10.3897/zookeys.1058.68628</pub-id></mixed-citation></tp:treatment-meta><tp:nomenclature><tp:taxon-name><object-id xmlns:xlink="http://www.w3.org/1999/xlink" content-type="arpha" xlink:type="simple">0EA6D72F-9F28-53A2-94CD-29A19FE88E39</object-id><tp:taxon-name-part taxon-name-part-type="genus" reg="Byzantorhopalum">Byzantorhopalum</tp:taxon-name-part> (<tp:taxon-name-part taxon-name-part-type="subgenus" reg="Byzantorhopalum">Byzantorhopalum</tp:taxon-name-part>) <tp:taxon-name-part taxon-name-part-type="species" reg="rossicum">rossicum</tp:taxon-name-part></tp:taxon-name><tp:taxon-authority>(Timotheew, 1897)</tp:taxon-authority><xref ref-type="fig" rid="F1">Fig. 1</xref><tp:nomenclature-citation-list><tp:nomenclature-citation><tp:taxon-name>
                <tp:taxon-name-part taxon-name-part-type="genus" reg="Iulus">Iulus</tp:taxon-name-part>
                <tp:taxon-name-part taxon-name-part-type="species" reg="rossicus">rossicus</tp:taxon-name-part>
              </tp:taxon-name><comment>Timotheew, 1897: 284–291, figs 21–31.</comment></tp:nomenclature-citation><tp:nomenclature-citation><tp:taxon-name><tp:taxon-name-part taxon-name-part-type="genus" reg="Chromatoiulus">Chromatoiulus</tp:taxon-name-part> (<tp:taxon-name-part taxon-name-part-type="subgenus" reg="Donbrachyiulus">Donbrachyiulus</tp:taxon-name-part>) <tp:taxon-name-part taxon-name-part-type="species" reg="rossicus">rossicus</tp:taxon-name-part></tp:taxon-name><comment>: <xref ref-type="bibr" rid="B63">Lohmander 1936</xref>: 109–112.</comment></tp:nomenclature-citation><tp:nomenclature-citation><tp:taxon-name><tp:taxon-name-part taxon-name-part-type="genus" reg="Chromatoiulus">Chromatoiulus</tp:taxon-name-part> (<tp:taxon-name-part taxon-name-part-type="subgenus" reg="Donbrachyiulus">Donbrachyiulus</tp:taxon-name-part>) <tp:taxon-name-part taxon-name-part-type="species" reg="rossicus">rossicus</tp:taxon-name-part> <tp:taxon-name-part taxon-name-part-type="subspecies" reg="rossicus">rossicus</tp:taxon-name-part></tp:taxon-name><comment>: <xref ref-type="bibr" rid="B65">Lokšina and Golovatch 1979</xref>: 385. <tp:taxon-name><tp:taxon-name-part taxon-name-part-type="genus" reg="Megaphyllum">Megaphyllum</tp:taxon-name-part><tp:taxon-name-part taxon-name-part-type="species" reg="rossicum">rossicum</tp:taxon-name-part><tp:taxon-name-part taxon-name-part-type="subspecies" reg="rossicum">rossicum</tp:taxon-name-part></tp:taxon-name>: <xref ref-type="bibr" rid="B33">Golovatch 1984</xref>: 103–105, 111, 125–127, 130, fig. 5. <tp:taxon-name><tp:taxon-name-part taxon-name-part-type="genus" reg="Megaphyllum">Megaphyllum</tp:taxon-name-part><tp:taxon-name-part taxon-name-part-type="species" reg="procerum">procerum</tp:taxon-name-part></tp:taxon-name>: <xref ref-type="bibr" rid="B37">Golovatch 1990b</xref>: 364.</comment></tp:nomenclature-citation><tp:nomenclature-citation><tp:taxon-name>
                <tp:taxon-name-part taxon-name-part-type="genus" reg="Megaphyllum">Megaphyllum</tp:taxon-name-part>
                <tp:taxon-name-part taxon-name-part-type="species" reg="rossicum">rossicum</tp:taxon-name-part>
              </tp:taxon-name><comment>: <xref ref-type="bibr" rid="B37">Golovatch 1990b</xref>: 362, 364; <xref ref-type="bibr" rid="B60">Loginova 1993</xref>: 151–153; <xref ref-type="bibr" rid="B40">Golovatch and Matyukhin 2011</xref>: 116; <xref ref-type="bibr" rid="B96">Zuev 2014</xref>: 352, map 4.</comment></tp:nomenclature-citation><tp:nomenclature-citation><tp:taxon-name><tp:taxon-name-part taxon-name-part-type="genus" reg="Byzantorhopalum">Byzantorhopalum</tp:taxon-name-part> (<tp:taxon-name-part taxon-name-part-type="subgenus" reg="Byzantorhopalum">Byzantorhopalum</tp:taxon-name-part>) <tp:taxon-name-part taxon-name-part-type="species" reg="rossicum">rossicum</tp:taxon-name-part></tp:taxon-name><comment>: <xref ref-type="bibr" rid="B85">Vagalinski and Lazányi 2018</xref>: 27–28, figs 11, 12, 17, 26.</comment></tp:nomenclature-citation></tp:nomenclature-citation-list></tp:nomenclature><tp:treatment-sec sec-type="material" id="SECID0EV1BG"><title>Material examined.</title><p><bold>Azerbaijan</bold>: 1 ♂ (<named-content xmlns:xlink="http://www.w3.org/1999/xlink" content-type="dwc:institutional_code" xlink:type="simple">SMNG</named-content>), İsmayıllı District, S of Zərgəran, <named-content xmlns:xlink="http://www.w3.org/1999/xlink" content-type="dwc:verbatimCoordinates" xlink:type="simple"><named-content content-type="geo-json" specific-use="{&#34;type&#34;:&#34;Point&#34;,&#34;coordinates&#34;:[48.368000,40.731000]}" id="NCID0EF2BG" xlink:type="simple">40.7310°N, 48.3680°E</named-content></named-content>, 880 m a.s.l., slope with <italic><tp:taxon-name><tp:taxon-name-part taxon-name-part-type="genus" reg="Corylus">Corylus</tp:taxon-name-part></tp:taxon-name></italic>, <italic><tp:taxon-name><tp:taxon-name-part taxon-name-part-type="genus" reg="Clematis">Clematis</tp:taxon-name-part></tp:taxon-name></italic> and some <italic><tp:taxon-name><tp:taxon-name-part taxon-name-part-type="genus" reg="Prunus">Prunus</tp:taxon-name-part></tp:taxon-name></italic> trees, stone heaps overgrown by moss, mainly in thick litter and under stones, 30.III.2015, D. Antić and H. Reip leg.; 1 ♀ (<named-content xmlns:xlink="http://www.w3.org/1999/xlink" content-type="dwc:institutional_code" xlink:type="simple">SMNG</named-content>), İsmayıllı District, near Qurbanəfəndi, 1.3 road km towards Xanəgah, <named-content xmlns:xlink="http://www.w3.org/1999/xlink" content-type="dwc:verbatimCoordinates" xlink:type="simple"><named-content content-type="geo-json" specific-use="{&#34;type&#34;:&#34;Point&#34;,&#34;coordinates&#34;:[48.113200,40.861400]}" id="NCID0EQ3BG" xlink:type="simple">40.8614°N, 48.1132°E</named-content></named-content>, 640 m a.s.l., slope with <italic><tp:taxon-name><tp:taxon-name-part taxon-name-part-type="genus" reg="Fagus">Fagus</tp:taxon-name-part></tp:taxon-name></italic> and a single <italic><tp:taxon-name><tp:taxon-name-part taxon-name-part-type="genus" reg="Populus">Populus</tp:taxon-name-part></tp:taxon-name></italic> tree, in litter, same date and collectors; 1 ♂, 3 ♀♀, 2 juv. (<abbrev xmlns:xlink="http://www.w3.org/1999/xlink" content-type="institution" xlink:title="Zoological Museum, State University of Moscow, Moscow, Russia" id="ABBRID0ED4BG" xlink:type="simple">ZMUM</abbrev>), Altıağaç National Park, 1050–1100 m, mixed broadleaved forest, litter, 20 and 26.IV.1987, <abbrev xmlns:xlink="http://www.w3.org/1999/xlink" xlink:title="Sergei I. Golovatch" id="ABBRID0EI4BG" xlink:type="simple">SIG</abbrev> and K. Eskov leg.; many ♂♂, ♀♀, juv. (<abbrev xmlns:xlink="http://www.w3.org/1999/xlink" content-type="institution" xlink:title="Zoological Museum, State University of Moscow, Moscow, Russia" id="ABBRID0EM4BG" xlink:type="simple">ZMUM</abbrev>), SW of Quba, 750 m, <italic><tp:taxon-name><tp:taxon-name-part taxon-name-part-type="genus" reg="Fagus">Fagus</tp:taxon-name-part></tp:taxon-name></italic>, <italic><tp:taxon-name><tp:taxon-name-part taxon-name-part-type="genus" reg="Quercus">Quercus</tp:taxon-name-part></tp:taxon-name></italic>, <italic><tp:taxon-name><tp:taxon-name-part taxon-name-part-type="genus" reg="Carpinus">Carpinus</tp:taxon-name-part></tp:taxon-name></italic> etc. forest, litter and under bark, 23.IV.1987, <abbrev xmlns:xlink="http://www.w3.org/1999/xlink" xlink:title="Sergei I. Golovatch" id="ABBRID0EP5BG" xlink:type="simple">SIG</abbrev> and K. Eskov leg.; 1 ♂, 2 ♀♀ (<abbrev xmlns:xlink="http://www.w3.org/1999/xlink" content-type="institution" xlink:title="Zoological Museum, State University of Moscow, Moscow, Russia" id="ABBRID0ET5BG" xlink:type="simple">ZMUM</abbrev>), Shemakha District, Pirkuli, 1700 m, <italic><tp:taxon-name><tp:taxon-name-part taxon-name-part-type="genus" reg="Quercus">Quercus</tp:taxon-name-part></tp:taxon-name></italic>, <italic><tp:taxon-name><tp:taxon-name-part taxon-name-part-type="genus" reg="Taxus">Taxus</tp:taxon-name-part></tp:taxon-name></italic>, 22.XI.1962, T. Perel leg. <bold>Georgia</bold>: 1 ♂, 2 ♀♀ (<named-content xmlns:xlink="http://www.w3.org/1999/xlink" content-type="dwc:institutional_code" xlink:type="simple">SMNG</named-content>), Mtskheta-Mtianeti, valley of Andaki River, 2.2 km upstream of its confluence with Argun River, <named-content xmlns:xlink="http://www.w3.org/1999/xlink" content-type="dwc:verbatimCoordinates" xlink:type="simple"><named-content content-type="geo-json" specific-use="{&#34;type&#34;:&#34;Point&#34;,&#34;coordinates&#34;:[45.215600,42.500600]}" id="NCID0EQ6BG" xlink:type="simple">42.5006°N, 45.2156°E</named-content></named-content>, 1430 m a.s.l., 08.VIII.2014, F. Walther leg.; 1 ♂, 1 ♀ (<named-content xmlns:xlink="http://www.w3.org/1999/xlink" content-type="dwc:institutional_code" xlink:type="simple">SMNG</named-content>), Mtskheta-Mtianeti, 1 km downstream of Mutso, <named-content xmlns:xlink="http://www.w3.org/1999/xlink" content-type="dwc:verbatimCoordinates" xlink:type="simple"><named-content content-type="geo-json" specific-use="{&#34;type&#34;:&#34;Point&#34;,&#34;coordinates&#34;:[45.215600,42.500600]}" id="NCID0E46BG" xlink:type="simple">42.5006°N, 45.2156°E</named-content></named-content>, 1530 m a.s.l., 9.VIII.2014, F. Walther leg.; 1 ♂, 1 ♀ (<named-content xmlns:xlink="http://www.w3.org/1999/xlink" content-type="dwc:institutional_code" xlink:type="simple">SMNG</named-content>), NW of Stepantsminda, <named-content xmlns:xlink="http://www.w3.org/1999/xlink" content-type="dwc:verbatimCoordinates" xlink:type="simple"><named-content content-type="geo-json" specific-use="{&#34;type&#34;:&#34;Point&#34;,&#34;coordinates&#34;:[44.613611,42.666944]}" id="NCID0ELAAI" xlink:type="simple">42°40'1"N, 44°36'49"E</named-content></named-content>, 2093 m a.s.l., <italic><tp:taxon-name><tp:taxon-name-part taxon-name-part-type="genus" reg="Juniperus">Juniperus</tp:taxon-name-part></tp:taxon-name></italic>, 02.VII.2019, K. Voigtländer leg.; 2 ♂♂, 3 ♀♀ (<abbrev xmlns:xlink="http://www.w3.org/1999/xlink" content-type="institution" xlink:title="Zoological Museum, State University of Moscow, Moscow, Russia" id="ABBRID0EXAAI" xlink:type="simple">ZMUM</abbrev>), Stepantsminda, 8.VI.1974, <tp:taxon-name><tp:taxon-name-part taxon-name-part-type="genus" reg="Megaphyllum">M.</tp:taxon-name-part></tp:taxon-name> Kokhia leg. <bold>Russia</bold>: 1 ♂ (<named-content xmlns:xlink="http://www.w3.org/1999/xlink" content-type="dwc:institutional_code" xlink:type="simple">SMNG</named-content> 33575), Republic of Adygea, Novoprokhladnoye, 20.V.2004, K. Voigtländer leg.; 2 ♂♂, 1 ♀ (<abbrev xmlns:xlink="http://www.w3.org/1999/xlink" content-type="institution" xlink:title="Zoological Museum, State University of Moscow, Moscow, Russia" id="ABBRID0EJBAI" xlink:type="simple">ZMUM</abbrev>), Stavropol Province, Kursavka, <italic><tp:taxon-name><tp:taxon-name-part taxon-name-part-type="genus" reg="Acacia">Acacia</tp:taxon-name-part></tp:taxon-name></italic> and <italic>Rosa</italic> hedge alongside a road, sifted litter, 30.V.1982, <abbrev xmlns:xlink="http://www.w3.org/1999/xlink" xlink:title="Sergei I. Golovatch" id="ABBRID0EXBAI" xlink:type="simple">SIG</abbrev> leg.; 2 ♀♀ (<named-content xmlns:xlink="http://www.w3.org/1999/xlink" content-type="dwc:institutional_code" xlink:type="simple">SMNG</named-content>), Stavropol, Tamanskaya Dacha Forest, near Komsomolskiy Reservoir, <named-content xmlns:xlink="http://www.w3.org/1999/xlink" content-type="dwc:verbatimCoordinates" xlink:type="simple"><named-content content-type="geo-json" specific-use="{&#34;type&#34;:&#34;Point&#34;,&#34;coordinates&#34;:[41.956700,45.048100]}" id="NCID0EDCAI" xlink:type="simple">45.0481°N, 41.9567°E</named-content></named-content>, 530 m a.s.l., deciduous forest (<italic><tp:taxon-name><tp:taxon-name-part taxon-name-part-type="genus" reg="Quercus">Quercus</tp:taxon-name-part></tp:taxon-name></italic>, <italic><tp:taxon-name><tp:taxon-name-part taxon-name-part-type="genus" reg="Carpinus">Carpinus</tp:taxon-name-part></tp:taxon-name></italic>, <italic><tp:taxon-name><tp:taxon-name-part taxon-name-part-type="genus" reg="Acer">Acer</tp:taxon-name-part></tp:taxon-name></italic>), 22.VIII.2012, F. Walther leg.; many ♂♂, ♀♀ (<abbrev xmlns:xlink="http://www.w3.org/1999/xlink" content-type="institution" xlink:title="Zoological Museum, State University of Moscow, Moscow, Russia" id="ABBRID0E4CAI" xlink:type="simple">ZMUM</abbrev>), Stavropol Province, Novoaleksandrovsk, east end, X.2013, B. Korotyaev leg.; 4 ♂♂, 1 ♀ (<abbrev xmlns:xlink="http://www.w3.org/1999/xlink" content-type="institution" xlink:title="Zoological Museum, State University of Moscow, Moscow, Russia" id="ABBRID0ECDAI" xlink:type="simple">ZMUM</abbrev>), Kabardino-Balkar Republic, Chegemsky District, upper course of Chegem River, meadow, under stones, 1500 m, 12.VII.1986, <abbrev xmlns:xlink="http://www.w3.org/1999/xlink" xlink:title="Sergei I. Golovatch" id="ABBRID0EQDAI" xlink:type="simple">SIG</abbrev> leg.; 3 ♂♂, 2 ♀♀ (<named-content xmlns:xlink="http://www.w3.org/1999/xlink" content-type="dwc:institutional_code" xlink:type="simple">SMNG</named-content>), Republic of North Ossetia – Alania, Alagirsky District, Borzikau, near Fiagdon River, 1200 m a.s.l., <named-content xmlns:xlink="http://www.w3.org/1999/xlink" content-type="dwc:verbatimCoordinates" xlink:type="simple"><named-content content-type="geo-json" specific-use="{&#34;type&#34;:&#34;Point&#34;,&#34;coordinates&#34;:[44.312222,42.843611]}" id="NCID0E3DAI" xlink:type="simple">42°50'37"N, 44°18'44"E</named-content></named-content>, under stones, 11.V.2016, A.S. Sazhiev leg.; 3 ♂♂, 3 ♀♀ (<abbrev xmlns:xlink="http://www.w3.org/1999/xlink" content-type="institution" xlink:title="Zoological Museum, State University of Moscow, Moscow, Russia" id="ABBRID0EKEAI" xlink:type="simple">ZMUM</abbrev>), Republic of North Ossetia-Alania, North Ossetian State Nature Reserve, Tsey Valley, 23.VII.1984, S. Alekseev leg.; many ♂♂, ♀♀, juv. (<abbrev xmlns:xlink="http://www.w3.org/1999/xlink" content-type="institution" xlink:title="Zoological Museum, State University of Moscow, Moscow, Russia" id="ABBRID0EPEAI" xlink:type="simple">ZMUM</abbrev>), Chechen Republic, Kharachoy, SE of Vedeno, 950 m, <italic><tp:taxon-name><tp:taxon-name-part taxon-name-part-type="genus" reg="Fagus">Fagus</tp:taxon-name-part></tp:taxon-name></italic>, <italic><tp:taxon-name><tp:taxon-name-part taxon-name-part-type="genus" reg="Carpinus">Carpinus</tp:taxon-name-part></tp:taxon-name></italic> etc. forest, in litter, under bark and stones, 17.VII.1986, <abbrev xmlns:xlink="http://www.w3.org/1999/xlink" xlink:title="Sergei I. Golovatch" id="ABBRID0ELFAI" xlink:type="simple">SIG</abbrev> leg.; many ♂♂, ♀♀, juv. (<abbrev xmlns:xlink="http://www.w3.org/1999/xlink" content-type="institution" xlink:title="Zoological Museum, State University of Moscow, Moscow, Russia" id="ABBRID0EPFAI" xlink:type="simple">ZMUM</abbrev>), Chechen Republic, Argun Valley, 5 km N of Shatoy, <italic><tp:taxon-name><tp:taxon-name-part taxon-name-part-type="genus" reg="Corylus">Corylus</tp:taxon-name-part></tp:taxon-name></italic>, <italic><tp:taxon-name><tp:taxon-name-part taxon-name-part-type="genus" reg="Fagus">Fagus</tp:taxon-name-part></tp:taxon-name></italic>, <italic><tp:taxon-name><tp:taxon-name-part taxon-name-part-type="genus" reg="Carpinus">Carpinus</tp:taxon-name-part></tp:taxon-name></italic> etc. forest, 750 m, in litter, under stones and bark, 18.VII.1986, <abbrev xmlns:xlink="http://www.w3.org/1999/xlink" xlink:title="Sergei I. Golovatch" id="ABBRID0ESGAI" xlink:type="simple">SIG</abbrev> leg.; 4 ♂♂, 7 ♀♀ (<abbrev xmlns:xlink="http://www.w3.org/1999/xlink" content-type="institution" xlink:title="Zoological Museum, State University of Moscow, Moscow, Russia" id="ABBRID0EWGAI" xlink:type="simple">ZMUM</abbrev>), 8 ♂♂, 10 ♀♀ (<abbrev xmlns:xlink="http://www.w3.org/1999/xlink" content-type="institution" xlink:title="Zoological Museum, State University of Moscow, Moscow, Russia" id="ABBRID0E2GAI" xlink:type="simple">ZMUM</abbrev>), Republic of Dagestan, Kazbekovskiy District, Dylym, <italic><tp:taxon-name><tp:taxon-name-part taxon-name-part-type="genus" reg="Fagus">Fagus</tp:taxon-name-part></tp:taxon-name></italic> and <italic><tp:taxon-name><tp:taxon-name-part taxon-name-part-type="genus" reg="Carpinus">Carpinus</tp:taxon-name-part></tp:taxon-name></italic> forest, 13.VII.1985, K. Khajialiyev leg.; 8 ♂♂, 10 ♀♀ (<abbrev xmlns:xlink="http://www.w3.org/1999/xlink" content-type="institution" xlink:title="Zoological Museum, State University of Moscow, Moscow, Russia" id="ABBRID0EOHAI" xlink:type="simple">ZMUM</abbrev>), Republic of Dagestan, Almak, <italic><tp:taxon-name><tp:taxon-name-part taxon-name-part-type="genus" reg="Carpinus">Carpinus</tp:taxon-name-part></tp:taxon-name></italic> forest, 15.VII.1985, K. Khajialiyev leg.; 6 ♂♂, 5 ♀♀ (<abbrev xmlns:xlink="http://www.w3.org/1999/xlink" content-type="institution" xlink:title="Zoological Museum, State University of Moscow, Moscow, Russia" id="ABBRID0E1HAI" xlink:type="simple">ZMUM</abbrev>), Republic of Dagestan, Sergokalinskiy District, Murguk, <italic><tp:taxon-name><tp:taxon-name-part taxon-name-part-type="genus" reg="Quercus">Quercus</tp:taxon-name-part></tp:taxon-name></italic> forest, western slope, 4.III.1985, K. Khajialiyev leg.; 10 ♂♂, 10 ♀♀, Republic of Dagestan, Kayakentskiy District, <italic><tp:taxon-name><tp:taxon-name-part taxon-name-part-type="genus" reg="Quercus">Quercus</tp:taxon-name-part></tp:taxon-name></italic> forest, 27.VII.1985, K. Khajialiyev leg.; 4 ♂♂, 7 ♀♀, Republic of Dagestan, Botlikh Distrikt, Kharami Pass, 2150 m, subalpine meadow, under stones, 16.VII.1986, <abbrev xmlns:xlink="http://www.w3.org/1999/xlink" xlink:title="Sergei I. Golovatch" id="ABBRID0EWIAI" xlink:type="simple">SIG</abbrev> leg.; 1 ♂, 1 ♀ (<named-content xmlns:xlink="http://www.w3.org/1999/xlink" content-type="dwc:institutional_code" xlink:type="simple">HNHM</named-content>), Republic of Dagestan, Kurush, 3000 m a.s.l., 8.VII.1989, Z. Korsós leg.</p></tp:treatment-sec><tp:treatment-sec sec-type="Descriptive notes" id="SECID0E6IAI"><title>Descriptive notes.</title><p><bold><italic>Gonopods</italic>:</bold> Promere (Fig. <xref ref-type="fig" rid="F1">1C and p</xref> in Fig. <xref ref-type="fig" rid="F1">1A, B</xref>) somewhat shorter than solenomere, with a well-developed median ridge and a deep and narrow median groove; flagellum of usual thickness; opisthomere (Fig. <xref ref-type="fig" rid="F1">1A, B, D</xref>) with a large lateral process with serrated mesal margin, and a basoposterior process with an apical outgrowth turned laterad; solenomere long (significantly exceeding promere), tubular, with a frontoapical acumination and a groove behind it; neither set- nor spiniform filaments at flagellum channel. <bold><italic>Vulva</italic></bold> (Fig. <xref ref-type="fig" rid="F1">1E</xref>) densely setose throughout, with operculum subequal to bursa.</p><fig id="F1" position="float" orientation="portrait"><object-id xmlns:xlink="http://www.w3.org/1999/xlink" content-type="doi" xlink:type="simple">10.3897/zookeys.1058.68628.figure1</object-id><object-id xmlns:xlink="http://www.w3.org/1999/xlink" content-type="arpha" xlink:type="simple">68B4AAFA-FD29-5D58-A1B1-23D7B5E420A5</object-id><label>Figure 1.</label><caption><p><italic><tp:taxon-name><tp:taxon-name-part taxon-name-part-type="genus" reg="Byzantorhopalum">Byzantorhopalum</tp:taxon-name-part><tp:taxon-name-part taxon-name-part-type="species" reg="rossicum">rossicum</tp:taxon-name-part></tp:taxon-name></italic> (Timotheew, 1897), ♂ from S of Zərgəran (<bold>A–D</bold>) and ♀ from near Qurbanəfəndi (<bold>E</bold>), both in Azerbaijan (<named-content xmlns:xlink="http://www.w3.org/1999/xlink" content-type="dwc:institutional_code" xlink:type="simple">SMNG</named-content>) <bold>A</bold> left gonopods, mesal view <bold>B</bold> same, caudal view <bold>C</bold> right promere, caudal view <bold>D</bold> right opisthomere, latero-oral view <bold>E</bold> right vulva, latero-caudal, somewhat apical view. Scale bars: 0.2 mm (<bold>A, B, D</bold>), 0.1 mm (<bold>C, E</bold>). Abbreviations: <bold><italic><abbrev xmlns:xlink="http://www.w3.org/1999/xlink" xlink:title="basoposterior process" id="ABBRID0EOLAI" xlink:type="simple">bpp</abbrev></italic></bold> basoposterior process, <bold><italic>f</italic></bold> flagellum, <bold><italic><abbrev xmlns:xlink="http://www.w3.org/1999/xlink" xlink:title="flagellum channel" id="ABBRID0EXLAI" xlink:type="simple">fc</abbrev></italic></bold> flagellum channel, <bold><italic><abbrev xmlns:xlink="http://www.w3.org/1999/xlink" xlink:title="lateral process" id="ABBRID0E4LAI" xlink:type="simple">lp</abbrev></italic></bold> lateral process, <bold><italic><abbrev xmlns:xlink="http://www.w3.org/1999/xlink" xlink:title="median groove" id="ABBRID0EDMAI" xlink:type="simple">mg</abbrev></italic></bold> median groove, <bold><italic><abbrev xmlns:xlink="http://www.w3.org/1999/xlink" xlink:title="median ridge" id="ABBRID0EJMAI" xlink:type="simple">mr</abbrev></italic></bold> median ridge, <bold><italic><abbrev xmlns:xlink="http://www.w3.org/1999/xlink" xlink:title="operculum" id="ABBRID0EPMAI" xlink:type="simple">op</abbrev></italic></bold> operculum, <bold><italic>p</italic></bold>: promere, <bold><italic>s</italic></bold> solenomere. Pictures by courtesy of Karin Voigtländer, Hans Reip and Dragan Antić.</p></caption><graphic xmlns:xlink="http://www.w3.org/1999/xlink" xlink:href="zookeys-1058-001-g001.jpg" position="float" orientation="portrait" xlink:type="simple" id="oo_581936.jpg"><uri content-type="original_file" xlink:type="simple">https://binary.pensoft.net/fig/581936</uri></graphic></fig></tp:treatment-sec><tp:treatment-sec sec-type="Previous records from the Caucasus" id="SECID0E5MAI"><title>Previous records from the Caucasus.</title><p><bold>Russia</bold>: Environs of Kislovodsk (<xref ref-type="bibr" rid="B83">Timotheew 1897</xref>), many places across the northern Caucasus (<xref ref-type="bibr" rid="B63">Lohmander 1936</xref>), Stavropol Province (<xref ref-type="bibr" rid="B96">Zuev 2014</xref>).</p></tp:treatment-sec><tp:treatment-sec sec-type="distribution" id="SECID0EFOAI"><title>General distribution.</title><p>Also known from eastern Ukraine, Crimea, and the Kursk, Orel, Voronezh, Belgorod, Rostov-on-Don, Samara, Volgograd, and Saratov regions in central and southern European Russia (<xref ref-type="bibr" rid="B64">Lokšina 1969</xref>; <xref ref-type="bibr" rid="B71">Prisnyi 2001</xref>).</p><p>The subspecies <italic><tp:taxon-name><tp:taxon-name-part taxon-name-part-type="genus" reg="Byzantorhopalum">B.</tp:taxon-name-part><tp:taxon-name-part taxon-name-part-type="species" reg="rossicum">r.</tp:taxon-name-part><tp:taxon-name-part taxon-name-part-type="subspecies" reg="strandschanum">strandschanum</tp:taxon-name-part></tp:taxon-name></italic> (Verhoeff, 1937) occurs in southeastern Bulgaria and northeastern Greece (<xref ref-type="bibr" rid="B56">Lazányi et al. 2012</xref>; <xref ref-type="bibr" rid="B48">Kime and Enghoff 2017</xref>). Despite its markedly disjunct distribution in relation to that of the nominate subspecies, until now, no reliable morphological characters to distinguish between the two taxa have been proposed (see also <xref ref-type="bibr" rid="B85">Vagalinski and Lazányi 2018</xref>). It thus seems that the usage of molecular data is the only way to define the nomenclatural faith of <italic><tp:taxon-name><tp:taxon-name-part taxon-name-part-type="genus" reg="Byzantorhopalum">B.</tp:taxon-name-part><tp:taxon-name-part taxon-name-part-type="species" reg="rossicum">r.</tp:taxon-name-part><tp:taxon-name-part taxon-name-part-type="subspecies" reg="strandschanum">strandschanum</tp:taxon-name-part></tp:taxon-name></italic>.</p></tp:treatment-sec><tp:treatment-sec sec-type="remarks" id="SECID0EVRAI"><title>Remarks.</title><p>The species is new to the faunas of Georgia and Azerbaijan.</p></tp:treatment-sec><ref-list><ref id="B63"><mixed-citation xmlns:xlink="http://www.w3.org/1999/xlink" xlink:type="simple"><person-group><name name-style="western"><surname>Lohmander</surname><given-names>H</given-names></name></person-group> (<year>1936</year>) Über die Diplopoden des Kaukasusgebietes. Göteborgs Kungliga Vetenskaps- och Vitterhets-Samhälles Handlingar, Ser. 5B, 5(1): 1–196.</mixed-citation></ref><ref id="B65"><mixed-citation xmlns:xlink="http://www.w3.org/1999/xlink" xlink:type="simple"><person-group><name name-style="western"><surname>Lokšina</surname><given-names>IE</given-names></name><name name-style="western"><surname>Golovatch</surname><given-names>SI</given-names></name></person-group> (<year>1979</year>) <article-title><tp:taxon-name><tp:taxon-name-part taxon-name-part-type="class">Diplopoda</tp:taxon-name-part></tp:taxon-name> of the USSR fauna.</article-title><source>Pedobiologia</source><volume>19</volume>: <fpage>381</fpage>–<lpage>389</lpage>.</mixed-citation></ref><ref id="B33"><mixed-citation xmlns:xlink="http://www.w3.org/1999/xlink" xlink:type="simple"><person-group><name name-style="western"><surname>Golovatch</surname><given-names>SI</given-names></name></person-group> (<year>1984</year>) <article-title>[Distribution and faunogenesis of <tp:taxon-name><tp:taxon-name-part taxon-name-part-type="class">Diplopoda</tp:taxon-name-part></tp:taxon-name> in the European part of the USSR.]</article-title> In: <person-group><name name-style="western"><surname>Chernov</surname><given-names>YI</given-names></name></person-group> (<role>Ed.</role>) <issue-title>Faunogenesis and phylocoenogenesis.</issue-title><source>Nauka, Moscow</source>, <fpage>92</fpage>–<lpage>138</lpage>. [In Russian]</mixed-citation></ref><ref id="B37"><mixed-citation xmlns:xlink="http://www.w3.org/1999/xlink" xlink:type="simple"><person-group><name name-style="western"><surname>Golovatch</surname><given-names>SI</given-names></name></person-group> (<year>1990b</year>) <article-title>On the distribution and faunogenesis of Crimean millipedes (<tp:taxon-name><tp:taxon-name-part taxon-name-part-type="class">Diplopoda</tp:taxon-name-part></tp:taxon-name>).</article-title> In: <person-group><name name-style="western"><surname>Minelli</surname><given-names>A</given-names></name></person-group> (<role>Ed.</role>) <issue-title>Proceedings of the 7th International Congress of Myriapodology.</issue-title><source>E.J. Brill, Leiden</source>, <fpage>361</fpage>–<lpage>366</lpage>.</mixed-citation></ref><ref id="B60"><mixed-citation xmlns:xlink="http://www.w3.org/1999/xlink" xlink:type="simple"><person-group><name name-style="western"><surname>Loginova</surname><given-names>NG</given-names></name></person-group> (<year>1993</year>) <article-title>[The role of diplopods in the biological turnover of forests in the Greater Caucasus].</article-title><source>Zoologicheskii zhurnal</source><volume>72</volume>(<issue>7</issue>): <fpage>151</fpage>–<lpage>154</lpage>. [In Russian, a summary in English]</mixed-citation></ref><ref id="B40"><mixed-citation xmlns:xlink="http://www.w3.org/1999/xlink" xlink:type="simple"><person-group><name name-style="western"><surname>Golovatch</surname><given-names>SI</given-names></name><name name-style="western"><surname>Matyukhin</surname><given-names>AV</given-names></name></person-group> (<year>2011</year>) <article-title>New records of millipedes (<tp:taxon-name><tp:taxon-name-part taxon-name-part-type="class">Diplopoda</tp:taxon-name-part></tp:taxon-name>), mainly from bird nests, in European Russia.</article-title><source><tp:taxon-name><tp:taxon-name-part taxon-name-part-type="phylum">Arthropoda</tp:taxon-name-part></tp:taxon-name> Selecta</source><volume>20</volume>(<issue>2</issue>): <fpage>115</fpage>–<lpage>116</lpage>. <ext-link xlink:type="simple" ext-link-type="doi" xlink:href="10.15298/arthsel.20.2.02">https://doi.org/10.15298/arthsel.20.2.02</ext-link></mixed-citation></ref><ref id="B96"><mixed-citation xmlns:xlink="http://www.w3.org/1999/xlink" xlink:type="simple"><person-group><name name-style="western"><surname>Zuev</surname><given-names>RV</given-names></name></person-group> (<year>2014</year>) <article-title>Preliminary data on the millipedes (<tp:taxon-name><tp:taxon-name-part taxon-name-part-type="class">Diplopoda</tp:taxon-name-part></tp:taxon-name>) from the Stavropol Territory, northern Caucasus, Russia.</article-title><source><tp:taxon-name><tp:taxon-name-part taxon-name-part-type="phylum">Arthropoda</tp:taxon-name-part></tp:taxon-name> Selecta</source><volume>23</volume>(<issue>4</issue>): <fpage>347</fpage>–<lpage>354</lpage>. <ext-link xlink:type="simple" ext-link-type="doi" xlink:href="10.15298/arthsel.23.4.03">https://doi.org/10.15298/arthsel.23.4.03</ext-link></mixed-citation></ref><ref id="B85"><mixed-citation xmlns:xlink="http://www.w3.org/1999/xlink" xlink:type="simple"><person-group><name name-style="western"><surname>Vagalinski</surname><given-names>B</given-names></name><name name-style="western"><surname>Lazányi</surname><given-names>E</given-names></name></person-group> (<year>2018</year>) <article-title>Revision of the millipede tribe <tp:taxon-name><tp:taxon-name-part taxon-name-part-type="tribe">Brachyiulini</tp:taxon-name-part></tp:taxon-name> Verhoeff, 1909 (<tp:taxon-name><tp:taxon-name-part taxon-name-part-type="class">Diplopoda</tp:taxon-name-part></tp:taxon-name>: <tp:taxon-name><tp:taxon-name-part taxon-name-part-type="order">Julida</tp:taxon-name-part></tp:taxon-name>: <tp:taxon-name><tp:taxon-name-part taxon-name-part-type="family">Julidae</tp:taxon-name-part></tp:taxon-name>), with descriptions of new taxa.</article-title><source>Zootaxa</source><volume>4421</volume>(<issue>1</issue>): <fpage>001</fpage>–<lpage>142</lpage>. <ext-link xlink:type="simple" ext-link-type="doi" xlink:href="10.11646/zootaxa.4421.1.1">https://doi.org/10.11646/zootaxa.4421.1.1</ext-link></mixed-citation></ref><ref id="B83"><mixed-citation xmlns:xlink="http://www.w3.org/1999/xlink" xlink:type="simple"><person-group><name name-style="western"><surname>Timotheew</surname><given-names>TE</given-names></name></person-group> (<year>1897</year>) <article-title>[Two new species of <tp:taxon-name><tp:taxon-name-part taxon-name-part-type="class">Diplopoda</tp:taxon-name-part></tp:taxon-name>].</article-title><source>Trudy Obshchestva Ispytateley Prirody pri Imperatorskom Char’kovskom Universitete (Travaux de la Société des Naturalistes à l’Université Impériale de Kharkow)</source><volume>31</volume>: <fpage>273</fpage>–<lpage>292</lpage>. [In Russian and Latin]</mixed-citation></ref><ref id="B64"><mixed-citation xmlns:xlink="http://www.w3.org/1999/xlink" xlink:type="simple"><person-group><name name-style="western"><surname>Lokšina</surname><given-names>IE</given-names></name></person-group> (<year>1969</year>) <source>Opredelitel’ dvuparnonogikh mnogonozhek <tp:taxon-name><tp:taxon-name-part taxon-name-part-type="class">Diplopoda</tp:taxon-name-part></tp:taxon-name> ravninnoy chasti evropeyskoy territorii SSSR.</source><publisher-name>Nauka</publisher-name>, <publisher-loc>Moskva</publisher-loc>, <size units="page">78 pp</size>. [In Russian]</mixed-citation></ref><ref id="B71"><mixed-citation xmlns:xlink="http://www.w3.org/1999/xlink" xlink:type="simple"><person-group><name name-style="western"><surname>Prisnyi</surname><given-names>AV</given-names></name></person-group> (<year>2001</year>) <article-title>A review of the millipede fauna of the south of the Middle–Russian Upland, Russia (<tp:taxon-name><tp:taxon-name-part taxon-name-part-type="class">Diplopoda</tp:taxon-name-part></tp:taxon-name>).</article-title><source><tp:taxon-name><tp:taxon-name-part taxon-name-part-type="phylum">Arthropoda</tp:taxon-name-part></tp:taxon-name> Selecta</source><volume>10</volume>(<issue>4</issue>): <fpage>297</fpage>–<lpage>305</lpage>.</mixed-citation></ref><ref id="B56"><mixed-citation xmlns:xlink="http://www.w3.org/1999/xlink" xlink:type="simple"><person-group><name name-style="western"><surname>Lazányi</surname><given-names>E</given-names></name><name name-style="western"><surname>Vagalinski</surname><given-names>B</given-names></name><name name-style="western"><surname>Korsós</surname><given-names>Z</given-names></name></person-group> (<year>2012</year>) <article-title>The millipede genus <italic><tp:taxon-name><tp:taxon-name-part taxon-name-part-type="genus">Megaphyllum</tp:taxon-name-part></tp:taxon-name></italic> Verhoeff, 1894 in the Balkan Peninsula, with description of new species (<tp:taxon-name><tp:taxon-name-part taxon-name-part-type="subphylum">Myriapoda</tp:taxon-name-part></tp:taxon-name>: <tp:taxon-name><tp:taxon-name-part taxon-name-part-type="class">Diplopoda</tp:taxon-name-part></tp:taxon-name>: <tp:taxon-name><tp:taxon-name-part taxon-name-part-type="order">Julida</tp:taxon-name-part></tp:taxon-name>: <tp:taxon-name><tp:taxon-name-part taxon-name-part-type="family">Julidae</tp:taxon-name-part></tp:taxon-name>).</article-title><source>Zootaxa</source><volume>3228</volume>(<issue>1</issue>): <fpage>1</fpage>–<lpage>47</lpage>. <ext-link xlink:type="simple" ext-link-type="doi" xlink:href="10.11646/zootaxa.3228.1.1">https://doi.org/10.11646/zootaxa.3228.1.1</ext-link></mixed-citation></ref><ref id="B48"><mixed-citation xmlns:xlink="http://www.w3.org/1999/xlink" xlink:type="simple"><person-group><name name-style="western"><surname>Kime</surname><given-names>RD</given-names></name><name name-style="western"><surname>Enghoff</surname><given-names>H</given-names></name></person-group> (<year>2017</year>) <article-title>Atlas of European millipedes 2: Order <tp:taxon-name><tp:taxon-name-part taxon-name-part-type="order">Julida</tp:taxon-name-part></tp:taxon-name> (Class <tp:taxon-name><tp:taxon-name-part taxon-name-part-type="class">Diplopoda</tp:taxon-name-part></tp:taxon-name>).</article-title><source>European Journal of Taxonomy</source><volume>346</volume>: <fpage>1</fpage>–<lpage>299</lpage>. <ext-link xlink:type="simple" ext-link-type="doi" xlink:href="10.5852/ejt.2017.346">https://doi.org/10.5852/ejt.2017.346</ext-link></mixed-citation></ref></ref-list></tp:taxon-treatment>
