# Supplementary material for: The millipede tribe Brachyiulini in the Caucasus (Diplopoda, Julida, Julidae)
Source: Zookeys. 2021 Aug 30;1058:1–127. doi: 10.3897/zookeys.1058.68628 (PMC8421324; doi:10.3897/zookeys.1058.68628)
Supplement: XML Treatment for Colchiobrachyiulus dioscoriadis [file zookeys.1058.68628-treatment7.xml]

<!DOCTYPE tp:taxon-treatment
  PUBLIC "-//TaxonX//DTD Taxonomic Treatment Publishing DTD v0 20100105//EN" "tax-treatment-NSO.dtd">
<tp:taxon-treatment xmlns:tp="http://www.plazi.org/taxpub"><tp:treatment-meta><kwd-group><label>Taxon classification</label><kwd><named-content xmlns:xlink="http://www.w3.org/1999/xlink" content-type="kingdom">Animalia</named-content></kwd><kwd><named-content xmlns:xlink="http://www.w3.org/1999/xlink" content-type="order">Julida</named-content></kwd><kwd><named-content xmlns:xlink="http://www.w3.org/1999/xlink" content-type="family">Julidae</named-content></kwd></kwd-group><mixed-citation publication-type="journal"><person-group><name><surname>Vagalinski</surname><given-names>Boyan</given-names></name><name><surname>Golovatch</surname><given-names>Sergei I.</given-names></name></person-group><article-title>The millipede tribe <tp:taxon-name><tp:taxon-name-part taxon-name-part-type="tribe">Brachyiulini</tp:taxon-name-part></tp:taxon-name> in the Caucasus (<tp:taxon-name><tp:taxon-name-part taxon-name-part-type="class">Diplopoda</tp:taxon-name-part></tp:taxon-name>, <tp:taxon-name><tp:taxon-name-part taxon-name-part-type="order">Julida</tp:taxon-name-part></tp:taxon-name>, <tp:taxon-name><tp:taxon-name-part taxon-name-part-type="family">Julidae</tp:taxon-name-part></tp:taxon-name>)</article-title><source>Zookeys</source><day>30</day><month>8</month><year>2021</year><volume>1058</volume><fpage>1</fpage><lpage>127</lpage><pub-id pub-id-type="doi">10.3897/zookeys.1058.68628</pub-id></mixed-citation></tp:treatment-meta><tp:nomenclature><tp:taxon-name>
            <object-id xmlns:xlink="http://www.w3.org/1999/xlink" content-type="arpha" xlink:type="simple">A7C20728-BA76-5834-8D80-2957B1DF343E</object-id>
            <tp:taxon-name-part taxon-name-part-type="genus" reg="Colchiobrachyiulus">Colchiobrachyiulus</tp:taxon-name-part>
            <tp:taxon-name-part taxon-name-part-type="species" reg="dioscoriadis">dioscoriadis</tp:taxon-name-part>
          </tp:taxon-name><tp:taxon-authority>(Lignau, 1915)</tp:taxon-authority><tp:taxon-status xmlns:xlink="http://www.w3.org/1999/xlink" xlink:type="simple">comb. nov.</tp:taxon-status><xref ref-type="fig" rid="F2">Figs 2</xref><xref ref-type="fig" rid="F3">, 3</xref><tp:nomenclature-citation-list><tp:nomenclature-citation><tp:taxon-name>
                <tp:taxon-name-part taxon-name-part-type="genus" reg="Brachyiulus">Brachyiulus</tp:taxon-name-part>
                <tp:taxon-name-part taxon-name-part-type="species" reg="dioscoriadis">dioscoriadis</tp:taxon-name-part>
              </tp:taxon-name><comment>Lignau, 1915: 382–387, text figs 12–20, tab. IV: figs 4, 5.</comment></tp:nomenclature-citation><tp:nomenclature-citation><tp:taxon-name><tp:taxon-name-part taxon-name-part-type="genus" reg="Chromatoiulus">Chromatoiulus</tp:taxon-name-part> (<tp:taxon-name-part taxon-name-part-type="subgenus" reg="Colchiobrachyiulus">Colchiobrachyiulus</tp:taxon-name-part>) <tp:taxon-name-part taxon-name-part-type="species" reg="dioscoriadis">dioscoriadis</tp:taxon-name-part></tp:taxon-name><comment>: <xref ref-type="bibr" rid="B63">Lohmander 1936</xref>: 113–114.</comment></tp:nomenclature-citation><tp:nomenclature-citation><tp:taxon-name>
                <tp:taxon-name-part taxon-name-part-type="genus" reg="Chromatoiulus">Chromatoiulus</tp:taxon-name-part>
                <tp:taxon-name-part taxon-name-part-type="species" reg="dioscoriadis">dioscoriadis</tp:taxon-name-part>
              </tp:taxon-name><comment>: <xref ref-type="bibr" rid="B49">Kobakhidze 1964</xref>: 191; <xref ref-type="bibr" rid="B50">1965</xref>: 393.</comment></tp:nomenclature-citation><tp:nomenclature-citation><tp:taxon-name>
                <tp:taxon-name-part taxon-name-part-type="genus" reg="Megaphyllum">Megaphyllum</tp:taxon-name-part>
                <tp:taxon-name-part taxon-name-part-type="species" reg="dioscoriade">dioscoriade</tp:taxon-name-part>
              </tp:taxon-name><comment>(sic!): <xref ref-type="bibr" rid="B82">Talikadze 1984</xref>: 143.</comment></tp:nomenclature-citation><tp:nomenclature-citation><tp:taxon-name><tp:taxon-name-part taxon-name-part-type="genus" reg="Megaphyllum">Megaphyllum</tp:taxon-name-part> (<tp:taxon-name-part taxon-name-part-type="subgenus" reg="Colchiobrachyiulus">Colchiobrachyiulus</tp:taxon-name-part>) <tp:taxon-name-part taxon-name-part-type="species" reg="dioscoriadis">dioscoriadis</tp:taxon-name-part></tp:taxon-name><comment>: <xref ref-type="bibr" rid="B85">Vagalinski and Lazányi 2018</xref>: 90–91, fig. 182.</comment></tp:nomenclature-citation><tp:nomenclature-citation><tp:taxon-name>
                <tp:taxon-name-part taxon-name-part-type="genus" reg="Megaphyllum">Megaphyllum</tp:taxon-name-part>
                <tp:taxon-name-part taxon-name-part-type="species" reg="dioscoriadis">dioscoriadis</tp:taxon-name-part>
              </tp:taxon-name><comment>: <xref ref-type="bibr" rid="B15">Chumachenko 2016</xref>: 409; <xref ref-type="bibr" rid="B52">Kokhia and Golovatch 2018</xref>: 40; <xref ref-type="bibr" rid="B53">2020</xref>: 206.</comment></tp:nomenclature-citation></tp:nomenclature-citation-list></tp:nomenclature><tp:treatment-sec sec-type="material" id="SECID0EXHBI"><title>Material examined</title><p><bold>(<abbrev xmlns:xlink="http://www.w3.org/1999/xlink" content-type="institution" xlink:title="Zoological Museum, State University of Moscow, Moscow, Russia" id="ABBRID0E6HBI" xlink:type="simple">ZMUM</abbrev>). Georgia</bold>: <abbrev xmlns:xlink="http://www.w3.org/1999/xlink" xlink:title="Autonomous Republic" id="ABBRID0EFIBI" xlink:type="simple">AR</abbrev> Abkhazia: 2 ♂♂, 1 juv., Gulripsh near Sukhumi, 24.X.1953, E. Borutzky leg.; 2 ♂♂, 2 ♀♀, Ochamchira District, Jgerda, Kodorskiy Mountain Range, in litter and under bark, 21.IX.1985, I.A. Ushakov leg.; 2 ♂♂, 3 ♀♀, Pitsunda-Myussera Nature Reserve, Myussera part, 20–130 m, mixed deciduous forest (<italic><tp:taxon-name><tp:taxon-name-part taxon-name-part-type="genus" reg="Castanea">Castanea</tp:taxon-name-part></tp:taxon-name></italic>, <italic><tp:taxon-name><tp:taxon-name-part taxon-name-part-type="genus" reg="Alnus">Alnus</tp:taxon-name-part></tp:taxon-name></italic>, etc.), in litter, under bark and stones, 8–10.IV.1983, <abbrev xmlns:xlink="http://www.w3.org/1999/xlink" xlink:title="Sergei I. Golovatch" id="ABBRID0EJJBI" xlink:type="simple">SIG</abbrev> leg.; 1 ♂, 1 ♀, Pskhu-Gumistinskiy Nature Reserve, Gumistinskiy part, cordon Nizhniy Tsumur, 25.IX.1985, I.A. Ushakov leg.; 3 ♂♂, 1 ♀, 1 juv., Sukhum District, Tsebelda, 300 m a.s.l., <italic><tp:taxon-name><tp:taxon-name-part taxon-name-part-type="genus" reg="Carpinus">Carpinus</tp:taxon-name-part></tp:taxon-name></italic>, <italic><tp:taxon-name><tp:taxon-name-part taxon-name-part-type="genus" reg="Acer">Acer</tp:taxon-name-part></tp:taxon-name></italic> and <italic><tp:taxon-name><tp:taxon-name-part taxon-name-part-type="genus" reg="Buxus">Buxus</tp:taxon-name-part></tp:taxon-name></italic> scrub, in litter, 19.VIII.1986, <abbrev xmlns:xlink="http://www.w3.org/1999/xlink" xlink:title="Sergei I. Golovatch" id="ABBRID0ECKBI" xlink:type="simple">SIG</abbrev> leg.; 6 ♂♂, 11 ♀♀, 3 juv., Sukhum District, Lake Amtkelis (Azanta) ca. 16 km N of Tsebelda, 550 m, <italic><tp:taxon-name><tp:taxon-name-part taxon-name-part-type="genus" reg="Alnus">Alnus</tp:taxon-name-part></tp:taxon-name></italic> forest, litter and under bark, 19.VIII.1986, <abbrev xmlns:xlink="http://www.w3.org/1999/xlink" xlink:title="Sergei I. Golovatch" id="ABBRID0EWKBI" xlink:type="simple">SIG</abbrev> leg.</p></tp:treatment-sec><tp:treatment-sec sec-type="diagnosis" id="SECID0E1KBI"><title>Diagnosis.</title><p>A species of <italic><tp:taxon-name><tp:taxon-name-part taxon-name-part-type="genus" reg="Colchiobrachiulus">Colchiobrachiulus</tp:taxon-name-part></tp:taxon-name></italic> differing from its single known congener, <italic><tp:taxon-name><tp:taxon-name-part taxon-name-part-type="genus" reg="Colchiobrachyiulus">C.</tp:taxon-name-part><tp:taxon-name-part taxon-name-part-type="species" reg="montanus">montanus</tp:taxon-name-part></tp:taxon-name></italic> sp. nov., by the larger size (both sexes &gt; 30 mm in length and 2 mm in height, vs. males &lt; 20 mm in length and 1.3 mm in height, and females &lt; 25 mm in length and 2 mm in height in <italic><tp:taxon-name><tp:taxon-name-part taxon-name-part-type="genus" reg="Colchiobrachyiulus">C.</tp:taxon-name-part><tp:taxon-name-part taxon-name-part-type="species" reg="montanus">montanus</tp:taxon-name-part></tp:taxon-name></italic> sp. nov.), the longer epiproct, and by certain details of gonopodal structure, more specifically, by the broader apex of the promere and its distomesal process significantly outreaching the apex, vs. the same being subequal to the apex in <italic><tp:taxon-name><tp:taxon-name-part taxon-name-part-type="genus" reg="Colchiobrachyiulus">C.</tp:taxon-name-part><tp:taxon-name-part taxon-name-part-type="species" reg="montanus">montanus</tp:taxon-name-part></tp:taxon-name></italic> sp. nov.; by the apical outgrowth of the opisthomere’s basoposterior process being relatively broader, with shorter branches at margin; and by the solenomere being bi- rather than unipartite in its distal section.</p></tp:treatment-sec><tp:treatment-sec sec-type="Descriptive notes" id="SECID0ECPBI"><title>Descriptive notes.</title><p><bold><italic>Colouration</italic></bold> (Fig. <xref ref-type="fig" rid="F2">2</xref>) mostly brown with reddish tinges; prozonae darker above ozopore level, contrasting lighter below it; metazonae more regularly brown-beige.</p><fig id="F2" position="float" orientation="portrait"><object-id xmlns:xlink="http://www.w3.org/1999/xlink" content-type="doi" xlink:type="simple">10.3897/zookeys.1058.68628.figure2</object-id><object-id xmlns:xlink="http://www.w3.org/1999/xlink" content-type="arpha" xlink:type="simple">5D40B7CF-9748-52BD-A859-00837962F6AD</object-id><label>Figure 2.</label><caption><p><italic><tp:taxon-name><tp:taxon-name-part taxon-name-part-type="genus" reg="Colchiobrachyiulus">Colchiobrachyiulus</tp:taxon-name-part><tp:taxon-name-part taxon-name-part-type="species" reg="dioscoriadis">dioscoriadis</tp:taxon-name-part></tp:taxon-name></italic> (Lignau, 1915), comb. nov. <bold>A</bold> mid-body rings <bold>B</bold> caudal end, lateral views. Not to scale. After <xref ref-type="bibr" rid="B59">Lignau (1915)</xref>.</p></caption><graphic xmlns:xlink="http://www.w3.org/1999/xlink" xlink:href="zookeys-1058-001-g002.jpg" position="float" orientation="portrait" xlink:type="simple" id="oo_581937.jpg"><uri content-type="original_file" xlink:type="simple">https://binary.pensoft.net/fig/581937</uri></graphic></fig><p><bold><italic>Epiproct</italic></bold> (in Fig. <xref ref-type="fig" rid="F2">2B</xref>) rather long, straight or slightly bent dorsad.</p><p><bold><italic>Gonopods</italic></bold> (Fig. <xref ref-type="fig" rid="F3">3</xref>): Promere (Fig. <xref ref-type="fig" rid="F3">3A</xref>) slender, slightly tapering towards a broadly rounded apex; mesal margin distally bearing a long and fine process significantly exceeding the main promeral apex; caudal surface with a weakly pronounced median ridge, a shallow and rather narrow median groove, and a deep and narrow distomesal groove; flagellum slightly longer than height of promere, apically micro-dentate. Opisthomere (Fig. <xref ref-type="fig" rid="F3">3C, E–H</xref>) with a basoposterior process in the shape of a broad lobe running parallel to ending in a somewhat fan-like, apical outgrowth bearing numerous minute, papillose branches; anterior process long and slender, twisted at nearly 90° around solenomere, reaching somewhat higher than the latter; mesal side with a small lobe (presumably gonocoxal gland), and a shallow anteromesal sinus frontal to the gland; two sparse rows of not too long spiniform filaments at basomedial section of flagellum channel; solenomere slender, distally divided in two pointed apices of similar size.</p><fig id="F3" position="float" orientation="portrait"><object-id xmlns:xlink="http://www.w3.org/1999/xlink" content-type="doi" xlink:type="simple">10.3897/zookeys.1058.68628.figure3</object-id><object-id xmlns:xlink="http://www.w3.org/1999/xlink" content-type="arpha" xlink:type="simple">4C2DD854-DBD1-5472-BF04-E503CDDA0033</object-id><label>Figure 3.</label><caption><p><italic><tp:taxon-name><tp:taxon-name-part taxon-name-part-type="genus" reg="Colchiobrachyiulus">Colchiobrachyiulus</tp:taxon-name-part><tp:taxon-name-part taxon-name-part-type="species" reg="dioscoriadis">dioscoriadis</tp:taxon-name-part></tp:taxon-name></italic> (Lignau, 1915), gonopods of ♂ from near Lake Amtkelis, Georgia (<abbrev xmlns:xlink="http://www.w3.org/1999/xlink" content-type="institution" xlink:title="Zoological Museum, State University of Moscow, Moscow, Russia" id="ABBRID0EWTBI" xlink:type="simple">ZMUM</abbrev>) <bold>A</bold> right promere, caudal view <bold>B</bold> right opisthomere, mesal view <bold>C</bold> apical part of same aspect. Scale bars: 0.2 mm (<bold>A, B</bold>), 0.1 mm (<bold>C</bold>). Abbreviations: <bold><italic><abbrev xmlns:xlink="http://www.w3.org/1999/xlink" xlink:title="anterior process" id="ABBRID0EHUBI" xlink:type="simple">ap</abbrev></italic></bold> anterior process, <bold><italic><abbrev xmlns:xlink="http://www.w3.org/1999/xlink" xlink:title="apical outgrowth" id="ABBRID0ENUBI" xlink:type="simple">ao</abbrev></italic></bold> apical outgrowth, <bold><italic><abbrev xmlns:xlink="http://www.w3.org/1999/xlink" xlink:title="basoposterior process" id="ABBRID0ETUBI" xlink:type="simple">bpp</abbrev></italic></bold> basoposterior process, <bold><italic><abbrev xmlns:xlink="http://www.w3.org/1999/xlink" xlink:title="distomesal groove" id="ABBRID0EZUBI" xlink:type="simple">dmg</abbrev></italic></bold> distomesal groove, <bold><italic><abbrev xmlns:xlink="http://www.w3.org/1999/xlink" xlink:title="distomesal process" id="ABBRID0E6UBI" xlink:type="simple">dmp</abbrev></italic></bold> distomesal process, <bold><italic>f</italic></bold> flagellum, <bold><italic><abbrev xmlns:xlink="http://www.w3.org/1999/xlink" xlink:title="flagellum channel" id="ABBRID0EIVBI" xlink:type="simple">fc</abbrev></italic></bold> flagellum channel, <bold><italic>g</italic></bold> (supposed) gonocoxal gland, <bold><italic><abbrev xmlns:xlink="http://www.w3.org/1999/xlink" xlink:title="median groove" id="ABBRID0ERVBI" xlink:type="simple">mg</abbrev></italic></bold> median groove, <bold><italic><abbrev xmlns:xlink="http://www.w3.org/1999/xlink" xlink:title="median ridge" id="ABBRID0EXVBI" xlink:type="simple">mr</abbrev></italic></bold> median ridge, <bold><italic>s</italic></bold> solenomere, <bold><italic><abbrev xmlns:xlink="http://www.w3.org/1999/xlink" xlink:title="spiniform filaments" id="ABBRID0EAWBI" xlink:type="simple">sf</abbrev></italic></bold> spiniform filaments, <bold><italic><abbrev xmlns:xlink="http://www.w3.org/1999/xlink" xlink:title="anteromesal sinus" id="ABBRID0EGWBI" xlink:type="simple">si</abbrev></italic></bold> anteromesal sinus.</p></caption><graphic xmlns:xlink="http://www.w3.org/1999/xlink" xlink:href="zookeys-1058-001-g003.jpg" position="float" orientation="portrait" xlink:type="simple" id="oo_581938.jpg"><uri content-type="original_file" xlink:type="simple">https://binary.pensoft.net/fig/581938</uri></graphic></fig></tp:treatment-sec><tp:treatment-sec sec-type="Previous records from the Caucasus" id="SECID0EPWBI"><title>Previous records from the Caucasus.</title><p><bold>Georgia</bold>: <abbrev xmlns:xlink="http://www.w3.org/1999/xlink" xlink:title="Autonomous Republic" id="ABBRID0EBXBI" xlink:type="simple">AR</abbrev> Abkhazia: New Athos Monastery [S of Armianskoe Ushchelie]; at Besla [Basla] River [by Sukhumi]; Kamani Monastery [ca. 3 km N of Sukhumi]; Tsebelda; Lata; by the influx of Chkhalta River in Kodori River; village “Aschary” [Azhara]; on the right bank of Chkhalta River; near the influx of Gvandra River in Sekeni [must be Kodori] River (original localities); Cave Mikhailovskaya near Sukhumi (<xref ref-type="bibr" rid="B63">Lohmander 1936</xref>); Tsebelda; Klych River valley, near waterfalls (<xref ref-type="bibr" rid="B50">Kobakhidze 1965</xref>). [?!] <bold>Russia</bold>: Karachay-Cherkess Republic, influx of Marukha and “Adynge” rivers at 1400 m a.s.l. (original locality).</p></tp:treatment-sec><tp:treatment-sec sec-type="distribution" id="SECID0EKYBI"><title>General distribution.</title><p><abbrev xmlns:xlink="http://www.w3.org/1999/xlink" xlink:title="endemic to Colchis" id="ABBRID0EQYBI" xlink:type="simple">COLC</abbrev>-<abbrev xmlns:xlink="http://www.w3.org/1999/xlink" xlink:title="endemic of the southwestern parts of the Greater Caucasus" id="ABBRID0EUYBI" xlink:type="simple">SWGC</abbrev>.</p></tp:treatment-sec><tp:treatment-sec sec-type="remarks" id="SECID0EYYBI"><title>Remarks.</title><p>The original record from the valley of Marukha River in the Karachay-Cherkess Republic, Russia almost surely concerns <italic><tp:taxon-name><tp:taxon-name-part taxon-name-part-type="genus" reg="Colchiobrachyiulus">Colchiobrachyiulus</tp:taxon-name-part><tp:taxon-name-part taxon-name-part-type="species" reg="montanus">montanus</tp:taxon-name-part></tp:taxon-name></italic> sp. nov. All remaining records of <italic><tp:taxon-name><tp:taxon-name-part taxon-name-part-type="genus" reg="Colchiobrachyiulus">C.</tp:taxon-name-part><tp:taxon-name-part taxon-name-part-type="species" reg="dioscoriadis">dioscoriadis</tp:taxon-name-part></tp:taxon-name></italic> comb. nov. come from the Colchis Lowland and the southwestern foothills of the Greater Caucasus, and it is fairly unlikely that the species appears sympatric with its single known congener on the other side of the main Caucasus Major watershed.</p><p>Some of the examined females had large chunks of tar-like brownish substance behind leg pair 2, tightly stuck to the distal parts of the vulvae and covering the opening. These most likely represent ‘copulatory plugs’ (see, e.g., <xref ref-type="bibr" rid="B78">Shear 2010</xref>; <xref ref-type="bibr" rid="B20">Enghoff 2018</xref>) or, more precisely, in this case ‘copulatory caps’.</p></tp:treatment-sec><ref-list><ref id="B59"><mixed-citation xmlns:xlink="http://www.w3.org/1999/xlink" xlink:type="simple"><person-group><name name-style="western"><surname>Lignau</surname><given-names>N</given-names></name></person-group> (<year>1915</year>) <article-title>Vielfüssler aus Abchasien.</article-title><source>Annuaire du Musée Zoologique de l’Académie Impériale des Sciences de Petrograd</source><volume>19</volume>: <fpage>349</fpage>–<lpage>401</lpage>. [for 1914]</mixed-citation></ref><ref id="B63"><mixed-citation xmlns:xlink="http://www.w3.org/1999/xlink" xlink:type="simple"><person-group><name name-style="western"><surname>Lohmander</surname><given-names>H</given-names></name></person-group> (<year>1936</year>) Über die Diplopoden des Kaukasusgebietes. Göteborgs Kungliga Vetenskaps- och Vitterhets-Samhälles Handlingar, Ser. 5B, 5(1): 1–196.</mixed-citation></ref><ref id="B49"><mixed-citation xmlns:xlink="http://www.w3.org/1999/xlink" xlink:type="simple"><person-group><name name-style="western"><surname>Kobakhidze</surname><given-names>DN</given-names></name></person-group> (<year>1964</year>) [Myriopods (<tp:taxon-name><tp:taxon-name-part taxon-name-part-type="above-genus">Myriopoda</tp:taxon-name-part></tp:taxon-name>)]. [Animal Life of Georgia 2: Athropods]. SSR Georgia Academy of Sciences Publishers, Tbilisi, 186–195. [In Georgian]</mixed-citation></ref><ref id="B50"><mixed-citation xmlns:xlink="http://www.w3.org/1999/xlink" xlink:type="simple"><person-group><name name-style="western"><surname>Kobakhidze</surname><given-names>DN</given-names></name></person-group> (<year>1965</year>) <article-title>[A list of millipedes (<tp:taxon-name><tp:taxon-name-part taxon-name-part-type="class">Diplopoda</tp:taxon-name-part></tp:taxon-name>) of SSR Georgia].</article-title><source>Fragmenta Faunistica</source><volume>11</volume>(<issue>21</issue>): <fpage>390</fpage>–<lpage>398</lpage>. [In Russian, summaries in Polish and German]</mixed-citation></ref><ref id="B82"><mixed-citation xmlns:xlink="http://www.w3.org/1999/xlink" xlink:type="simple"><person-group><name name-style="western"><surname>Talikadze</surname><given-names>DA</given-names></name></person-group> (<year>1984</year>) <article-title>[On the millipede fauna (<tp:taxon-name><tp:taxon-name-part taxon-name-part-type="class">Diplopoda</tp:taxon-name-part></tp:taxon-name>) of the Colchidan Province of the Caucasus].</article-title><source>Zoologicheskii zhurnal</source><volume>63</volume>(<issue>1</issue>): <fpage>142</fpage>–<lpage>145</lpage>. [In Russian, a summary in English]</mixed-citation></ref><ref id="B85"><mixed-citation xmlns:xlink="http://www.w3.org/1999/xlink" xlink:type="simple"><person-group><name name-style="western"><surname>Vagalinski</surname><given-names>B</given-names></name><name name-style="western"><surname>Lazányi</surname><given-names>E</given-names></name></person-group> (<year>2018</year>) <article-title>Revision of the millipede tribe <tp:taxon-name><tp:taxon-name-part taxon-name-part-type="tribe">Brachyiulini</tp:taxon-name-part></tp:taxon-name> Verhoeff, 1909 (<tp:taxon-name><tp:taxon-name-part taxon-name-part-type="class">Diplopoda</tp:taxon-name-part></tp:taxon-name>: <tp:taxon-name><tp:taxon-name-part taxon-name-part-type="order">Julida</tp:taxon-name-part></tp:taxon-name>: <tp:taxon-name><tp:taxon-name-part taxon-name-part-type="family">Julidae</tp:taxon-name-part></tp:taxon-name>), with descriptions of new taxa.</article-title><source>Zootaxa</source><volume>4421</volume>(<issue>1</issue>): <fpage>001</fpage>–<lpage>142</lpage>. <ext-link xlink:type="simple" ext-link-type="doi" xlink:href="10.11646/zootaxa.4421.1.1">https://doi.org/10.11646/zootaxa.4421.1.1</ext-link></mixed-citation></ref><ref id="B15"><mixed-citation xmlns:xlink="http://www.w3.org/1999/xlink" xlink:type="simple"><person-group><name name-style="western"><surname>Chumachenko</surname><given-names>YA</given-names></name></person-group> (<year>2016</year>) <article-title>[Millipede (<tp:taxon-name><tp:taxon-name-part taxon-name-part-type="class">Diplopoda</tp:taxon-name-part></tp:taxon-name>) populations in a yew-boxtree grove in the Caucasian Nature Reserve, Russia].</article-title><source>Zoologicheskii zhurnal</source><volume>95</volume>(<issue>4</issue>): <fpage>406</fpage>–<lpage>416</lpage>. [In Russian, English summary] <ext-link xlink:type="simple" ext-link-type="doi" xlink:href="10.7868/S004451341604005X">https://doi.org/10.7868/S004451341604005X</ext-link></mixed-citation></ref><ref id="B52"><mixed-citation xmlns:xlink="http://www.w3.org/1999/xlink" xlink:type="simple"><person-group><name name-style="western"><surname>Kokhia</surname><given-names>MS</given-names></name><name name-style="western"><surname>Golovatch</surname><given-names>SI</given-names></name></person-group> (<year>2018</year>) <article-title>A checklist of the millipedes of Georgia, Caucasus (<tp:taxon-name><tp:taxon-name-part taxon-name-part-type="class">Diplopoda</tp:taxon-name-part></tp:taxon-name>).</article-title> In: <person-group><name name-style="western"><surname>Stoev</surname><given-names>P</given-names></name><name name-style="western"><surname>Edgecombe</surname><given-names>GD</given-names></name></person-group> (<role>Eds</role>) <issue-title>Proceedings of the 17th International Congress of Myriapodology, Krabi, Thailand.</issue-title><source>ZooKeys</source><volume>741</volume>: <fpage>35</fpage>–<lpage>48</lpage>. <ext-link xlink:type="simple" ext-link-type="doi" xlink:href="10.3897/zookeys.741.20042">https://doi.org/10.3897/zookeys.741.20042</ext-link></mixed-citation></ref><ref id="B53"><mixed-citation xmlns:xlink="http://www.w3.org/1999/xlink" xlink:type="simple"><person-group><name name-style="western"><surname>Kokhia</surname><given-names>MS</given-names></name><name name-style="western"><surname>Golovatch</surname><given-names>SI</given-names></name></person-group> (<year>2020</year>) <article-title>Diversity and distribution of the millipedes (<tp:taxon-name><tp:taxon-name-part taxon-name-part-type="class">Diplopoda</tp:taxon-name-part></tp:taxon-name>) of Georgia, Caucasus.</article-title> In: <person-group><name name-style="western"><surname>Korsós</surname><given-names>Z</given-names></name><name name-style="western"><surname>Dányi</surname><given-names>L</given-names></name></person-group> (<role>Eds</role>) <issue-title>Proceedings of the 18th International Congress of Myriapodology, Budapest, Hungary.</issue-title><source>ZooKeys</source><volume>930</volume>: <fpage>199</fpage>–<lpage>219</lpage>. <ext-link xlink:type="simple" ext-link-type="doi" xlink:href="10.3897/zookeys.930.47490">https://doi.org/10.3897/zookeys.930.47490</ext-link></mixed-citation></ref><ref id="B78"><mixed-citation xmlns:xlink="http://www.w3.org/1999/xlink" xlink:type="simple"><person-group><name name-style="western"><surname>Shear</surname><given-names>WA</given-names></name></person-group> (<year>2010</year>) The milliped family <tp:taxon-name><tp:taxon-name-part taxon-name-part-type="family">Trichopetalidae</tp:taxon-name-part></tp:taxon-name>, Part 2: The genera <italic><tp:taxon-name><tp:taxon-name-part taxon-name-part-type="genus">Trichopetalum</tp:taxon-name-part></tp:taxon-name></italic>, <italic><tp:taxon-name><tp:taxon-name-part taxon-name-part-type="genus">Zygonopus</tp:taxon-name-part></tp:taxon-name></italic> and <italic><tp:taxon-name><tp:taxon-name-part taxon-name-part-type="genus">Scoterpes</tp:taxon-name-part></tp:taxon-name></italic> (<tp:taxon-name><tp:taxon-name-part taxon-name-part-type="class">Diplopoda</tp:taxon-name-part></tp:taxon-name>: <tp:taxon-name><tp:taxon-name-part taxon-name-part-type="order">Chordeumatida</tp:taxon-name-part></tp:taxon-name>, <tp:taxon-name><tp:taxon-name-part taxon-name-part-type="superfamily">Cleidogonoidea</tp:taxon-name-part></tp:taxon-name>). Zootaxa 2385: 1–62. <ext-link xlink:type="simple" ext-link-type="doi" xlink:href="10.11646/zootaxa.2385.1.1">https://doi.org/10.11646/zootaxa.2385.1.1</ext-link></mixed-citation></ref><ref id="B20"><mixed-citation xmlns:xlink="http://www.w3.org/1999/xlink" xlink:type="simple"><person-group><name name-style="western"><surname>Enghoff</surname><given-names>H</given-names></name></person-group> (<year>2018</year>) <article-title>A mountain of millipedes VII: The genus <italic><tp:taxon-name><tp:taxon-name-part taxon-name-part-type="genus">Eviulisoma</tp:taxon-name-part></tp:taxon-name></italic> Silvestri, 1910, in the Udzungwa Mountains, Tanzania, and related species from other Eastern Arc Mountains. With notes on <italic><tp:taxon-name><tp:taxon-name-part taxon-name-part-type="genus">Eoseviulisoma</tp:taxon-name-part></tp:taxon-name></italic> Brolemann, 1920, and <italic><tp:taxon-name><tp:taxon-name-part taxon-name-part-type="genus">Suohelisoma</tp:taxon-name-part></tp:taxon-name></italic> Hoffman, 1963 (<tp:taxon-name><tp:taxon-name-part taxon-name-part-type="class">Diplopoda</tp:taxon-name-part></tp:taxon-name>, <tp:taxon-name><tp:taxon-name-part taxon-name-part-type="order">Polydesmida</tp:taxon-name-part></tp:taxon-name>, <tp:taxon-name><tp:taxon-name-part taxon-name-part-type="family">Paradoxosomatidae</tp:taxon-name-part></tp:taxon-name>).</article-title><source>European Journal of Taxonomy</source><volume>445</volume>: <fpage>1</fpage>–<lpage>90</lpage>. <ext-link xlink:type="simple" ext-link-type="doi" xlink:href="10.5852/ejt.2018.445">https://doi.org/10.5852/ejt.2018.445</ext-link></mixed-citation></ref></ref-list></tp:taxon-treatment>
