# Supplementary material for: The millipede tribe Brachyiulini in the Caucasus (Diplopoda, Julida, Julidae)
Source: Zookeys. 2021 Aug 30;1058:1–127. doi: 10.3897/zookeys.1058.68628 (PMC8421324; doi:10.3897/zookeys.1058.68628)
Supplement: XML Treatment for Colchiobrachyiulus montanus [file zookeys.1058.68628-treatment8.xml]

<!DOCTYPE tp:taxon-treatment
  PUBLIC "-//TaxonX//DTD Taxonomic Treatment Publishing DTD v0 20100105//EN" "tax-treatment-NSO.dtd">
<tp:taxon-treatment xmlns:tp="http://www.plazi.org/taxpub"><tp:treatment-meta><kwd-group><label>Taxon classification</label><kwd><named-content xmlns:xlink="http://www.w3.org/1999/xlink" content-type="kingdom">Animalia</named-content></kwd><kwd><named-content xmlns:xlink="http://www.w3.org/1999/xlink" content-type="order">Julida</named-content></kwd><kwd><named-content xmlns:xlink="http://www.w3.org/1999/xlink" content-type="family">Julidae</named-content></kwd></kwd-group><mixed-citation publication-type="journal"><person-group><name><surname>Vagalinski</surname><given-names>Boyan</given-names></name><name><surname>Golovatch</surname><given-names>Sergei I.</given-names></name></person-group><article-title>The millipede tribe <tp:taxon-name><tp:taxon-name-part taxon-name-part-type="tribe">Brachyiulini</tp:taxon-name-part></tp:taxon-name> in the Caucasus (<tp:taxon-name><tp:taxon-name-part taxon-name-part-type="class">Diplopoda</tp:taxon-name-part></tp:taxon-name>, <tp:taxon-name><tp:taxon-name-part taxon-name-part-type="order">Julida</tp:taxon-name-part></tp:taxon-name>, <tp:taxon-name><tp:taxon-name-part taxon-name-part-type="family">Julidae</tp:taxon-name-part></tp:taxon-name>)</article-title><source>Zookeys</source><day>30</day><month>8</month><year>2021</year><volume>1058</volume><fpage>1</fpage><lpage>127</lpage><pub-id pub-id-type="doi">10.3897/zookeys.1058.68628</pub-id></mixed-citation></tp:treatment-meta><tp:nomenclature><tp:taxon-name>
            <object-id xmlns:xlink="http://www.w3.org/1999/xlink" content-type="arpha" xlink:type="simple">0A043F07-F4C1-5996-B58F-4FC060CC244B</object-id>
            <tp:taxon-name-part taxon-name-part-type="genus" reg="Colchiobrachyiulus">Colchiobrachyiulus</tp:taxon-name-part>
            <tp:taxon-name-part taxon-name-part-type="species" reg="montanus">montanus</tp:taxon-name-part>
            <object-id xmlns:xlink="http://www.w3.org/1999/xlink" content-type="zoobank" xlink:type="simple">http://zoobank.org/09837D81-B854-4E35-912F-3FED58E08400</object-id>
          </tp:taxon-name><tp:taxon-authority>Vagalinski</tp:taxon-authority><tp:taxon-status xmlns:xlink="http://www.w3.org/1999/xlink" xlink:type="simple">sp. nov.</tp:taxon-status><xref ref-type="fig" rid="F4">Figs 4</xref><xref ref-type="fig" rid="F5">, 5</xref></tp:nomenclature><tp:treatment-sec sec-type="material" id="SECID0E25BI"><title>Material examined</title><p><bold>(all from Russia, Karachay-Cherkess Republic, Teberda Biosphere Nature Reserve). <italic>Holotype</italic></bold>: ♂ (<abbrev xmlns:xlink="http://www.w3.org/1999/xlink" content-type="institution" xlink:title="Zoological Museum, State University of Moscow, Moscow, Russia" id="ABBRID0EF6BI" xlink:type="simple">ZMUM</abbrev>) (unbroken), Mount Mussa-Achitara in Dombai, 2700–2800 m, alpine meadow, under stones, 29.VII.1986, <abbrev xmlns:xlink="http://www.w3.org/1999/xlink" xlink:title="Sergei I. Golovatch" id="ABBRID0ET6BI" xlink:type="simple">SIG</abbrev> leg. <bold><italic>Paratypes</italic></bold>: 1 ♂ (<abbrev xmlns:xlink="http://www.w3.org/1999/xlink" content-type="institution" xlink:title="Zoological Museum, State University of Moscow, Moscow, Russia" id="ABBRID0E16BI" xlink:type="simple">ZMUM</abbrev>) (head to ring 6 and rest of body, gonopods prepared for <abbrev xmlns:xlink="http://www.w3.org/1999/xlink" xlink:title="scanning electron microscopy" id="ABBRID0E66BI" xlink:type="simple">SEM</abbrev>), 2 ♀♀ (<abbrev xmlns:xlink="http://www.w3.org/1999/xlink" content-type="institution" xlink:title="Zoological Museum, State University of Moscow, Moscow, Russia" id="ABBRID0EDACI" xlink:type="simple">ZMUM</abbrev>) (one unbroken, the other with head to ring 3 and rest of body, left vulva dissected), same collecting data as for holotype; 1 ♂ (<abbrev xmlns:xlink="http://www.w3.org/1999/xlink" content-type="institution" xlink:title="Zoological Museum, State University of Moscow, Moscow, Russia" id="ABBRID0ERACI" xlink:type="simple">ZMUM</abbrev>) (head to ring 2 (head damaged, gnathochilarium separated), rings 3 to 6, and rest of body (half-broken in the middle, gonopods dissected)), 2 ♀♀ (<abbrev xmlns:xlink="http://www.w3.org/1999/xlink" content-type="institution" xlink:title="Zoological Museum, State University of Moscow, Moscow, Russia" id="ABBRID0E6ACI" xlink:type="simple">ZMUM</abbrev>) (one unbroken, the other broken into two pieces), Alibek Canyon near Dombai, 2000–2100 m, sparse <italic><tp:taxon-name><tp:taxon-name-part taxon-name-part-type="genus" reg="Betula">Betula</tp:taxon-name-part></tp:taxon-name></italic> stand, litter, under stones, 25.VIII.1986, <abbrev xmlns:xlink="http://www.w3.org/1999/xlink" xlink:title="Sergei I. Golovatch" id="ABBRID0E4BCI" xlink:type="simple">SIG</abbrev> leg.; 1 ♂ (<named-content xmlns:xlink="http://www.w3.org/1999/xlink" content-type="dwc:institutional_code" xlink:type="simple">NMNHS</named-content>) (head to ring 3, ring 4 to ring 6, pleurotergum 7, and rest of body, penis and gonopods dissected), 1 subad. ♂ (<named-content xmlns:xlink="http://www.w3.org/1999/xlink" content-type="dwc:institutional_code" xlink:type="simple">NMNHS</named-content>) (in 2 pieces), Arkhyz part, VI–VII.1988, A.P. Zolotarev leg.</p></tp:treatment-sec><tp:treatment-sec sec-type="diagnosis" id="SECID0ELCCI"><title>Diagnosis.</title><p>A species of <italic><tp:taxon-name><tp:taxon-name-part taxon-name-part-type="genus" reg="Colchiobrachiulus">Colchiobrachiulus</tp:taxon-name-part></tp:taxon-name></italic> differing from its single known congener, <italic><tp:taxon-name><tp:taxon-name-part taxon-name-part-type="genus" reg="Colchiobrachyiulus">C.</tp:taxon-name-part><tp:taxon-name-part taxon-name-part-type="species" reg="dioscoriadis">dioscoriadis</tp:taxon-name-part></tp:taxon-name></italic> comb. nov., by its smaller size (males &lt; 20 mm in length and 1.3 mm in height, mature females &lt; 25 mm in length and 2 mm in height, vs. &gt; 30 mm in length and 2 mm in height for both sexes in <italic><tp:taxon-name><tp:taxon-name-part taxon-name-part-type="genus" reg="Colchiobrachyiulus">C.</tp:taxon-name-part><tp:taxon-name-part taxon-name-part-type="species" reg="dioscoriadis">dioscoriadis</tp:taxon-name-part></tp:taxon-name></italic> comb. nov.), by a shorter epiproct, and by gonopodal details, more specifically by the more narrow apex of the promere and its distomesal process being subequal to the apex, vs. that same process significantly outreaching the apex in <italic><tp:taxon-name><tp:taxon-name-part taxon-name-part-type="genus" reg="Colchiobrachyiulus">C.</tp:taxon-name-part><tp:taxon-name-part taxon-name-part-type="species" reg="dioscoriadis">dioscoriadis</tp:taxon-name-part></tp:taxon-name></italic> comb. nov.; by the apical outgrowth of the opisthomere’s basoposterior process being relatively more narrow, with longer branches at margin; and by the solenomere being uni- rather than bipartite in its distal section.</p></tp:treatment-sec><tp:treatment-sec sec-type="Name" id="SECID0EYFCI"><title>Name.</title><p>Emphasising the high-mountainous occurrence of this species. Adjective.</p></tp:treatment-sec><tp:treatment-sec sec-type="description" id="SECID0EHGCI"><title>Description.</title><p><bold><italic>Measurements</italic>:</bold> holotype ♂ in S XI, 43+1+T, L = 16 mm, H = 1.2 mm; paratype ♂♂ in S X, 42–45+1+T, H = 1.15–1.2 mm; paratype ♀♀ in S X–XI, 42–45+1+T, L = 18–22 mm, H = 1.5–1.85 mm.</p><p><bold><italic>Colouration</italic></bold> (after &gt; 30 years of preservation in alcohol) (Fig. <xref ref-type="fig" rid="F4">4</xref>): Apparently heavily faded, mostly brown; head and collum (Fig. <xref ref-type="fig" rid="F4">4B</xref>) with a usual colour pattern; antennae brownish; prozonae dark brown above ozopore level, each with several uneven light spots dorsally, the largest one right above ozopore; metazonae lighter brown-beige; dorsum with a blackish axial line; legs brown; pre-anal ring dark brown, contrasting to the lighter previous ring, paraprocts proximally dark brown, distally lighter.</p><fig id="F4" position="float" orientation="portrait"><object-id xmlns:xlink="http://www.w3.org/1999/xlink" content-type="doi" xlink:type="simple">10.3897/zookeys.1058.68628.figure4</object-id><object-id xmlns:xlink="http://www.w3.org/1999/xlink" content-type="arpha" xlink:type="simple">640E4846-72A9-5AA5-8CAA-327B32266F87</object-id><label>Figure 4.</label><caption><p><italic><tp:taxon-name><tp:taxon-name-part taxon-name-part-type="genus" reg="Colchiobrachyiulus">Colchiobrachyiulus</tp:taxon-name-part><tp:taxon-name-part taxon-name-part-type="species" reg="montanus">montanus</tp:taxon-name-part></tp:taxon-name></italic> sp. nov., ♂ holotype <bold>A</bold> habitus <bold>B</bold> head and body rings 1–3 <bold>C</bold> telson, lateral views. Not to scale.</p></caption><graphic xmlns:xlink="http://www.w3.org/1999/xlink" xlink:href="zookeys-1058-001-g004.jpg" position="float" orientation="portrait" xlink:type="simple" id="oo_581939.jpg"><uri content-type="original_file" xlink:type="simple">https://binary.pensoft.net/fig/581939</uri></graphic></fig><p><bold><italic>External structures</italic>:</bold> Eye patches in adults consisting of 35–40 ommatidia arranged in easily countable vertical rows. Vertigial, supralabral, and labral setae: two, four, and 18–22, respectively. Antennae 1.4–1.5 × as long as head in males and 1.1–1.2 × in females; antennomere 2 &gt; 3 &gt; 4 ~ 5 &gt; 6. Promentum of gnathochilarium separating lamellae linguales in their proximal 2/5 or so, each of the latter with three or four setae in a longitudinal row. Collum mostly smooth, with just two or three shallow grooves at posterolateral corners.</p><p>Body rings slightly vaulted. Prozonae with very short and shallow, mostly parallel, longitudinal striae. Metazonae not very deeply, but densely striate, n<italic><sub>Schub</sub></italic> = 10 or 11; setae apparently mostly abraded, ca. 1/2–2/3 of metazonal length. Ozopores relatively large, placed right in pro-metazonal suture in more anterior body rings, and ca. 1× their diameter in more posterior ones; sutures not sinuous in front of ozopores. Tarsus of mid-body legs ca. 1.2 × as long as tibia and 3 × as long as apical claw.</p><p><bold><italic>Telson</italic></bold> (Fig. <xref ref-type="fig" rid="F4">4C</xref>): Epiproct moderately long in males, almost reaching the level of the longest paraproctal setae, considerably shorter and stouter in females, ending with a short and blunt hyaline tip turned slightly dorsad. Hypoproct roundly trapezoid, barely protruding behind rear contour of paraprocts in males, broadly rounded in females, completely concealed under paraprocts in females. Paraprocts densely covered with relatively long setae; without distinct rows of shorter setae along caudal margins.</p><p><bold><italic>Male sexual characters</italic>:</bold> Mandibular stipites considerably expanded, protruding mostly ventrad, forming no distinct corner. Leg pair 1 compact, rounded, parallel hooks. Walking legs with crested adhesive pads, both tibial and postfemoral ones gradually reduced posteriad, but still visible until caudalmost pairs. Pleurotergum 7 ventrally forming elongated, narrowly rounded lobes (Fig. <xref ref-type="fig" rid="F5">5A</xref>) originating from the zone around pro-metazonal suture, protruding mostly ventro-mesad behind gonopods. Penis (Fig. <xref ref-type="fig" rid="F5">5B</xref>) short and stout, with broad and rounded apical lobes ending up in short and blunt terminal lamellae directed distad.</p><fig id="F5" position="float" orientation="portrait"><object-id xmlns:xlink="http://www.w3.org/1999/xlink" content-type="doi" xlink:type="simple">10.3897/zookeys.1058.68628.figure5</object-id><object-id xmlns:xlink="http://www.w3.org/1999/xlink" content-type="arpha" xlink:type="simple">3D0F7752-BDB5-530D-B847-178E6644F0AA</object-id><label>Figure 5.</label><caption><p><italic><tp:taxon-name><tp:taxon-name-part taxon-name-part-type="genus" reg="Colchiobrachyiulus">Colchiobrachyiulus</tp:taxon-name-part><tp:taxon-name-part taxon-name-part-type="species" reg="montanus">montanus</tp:taxon-name-part></tp:taxon-name></italic> sp. nov., paratypes (<abbrev xmlns:xlink="http://www.w3.org/1999/xlink" content-type="institution" xlink:title="Zoological Museum, State University of Moscow, Moscow, Russia" id="ABBRID0EFMCI" xlink:type="simple">ZMUM</abbrev>) <bold>A–C</bold> ♂ from near Arkhyz, Russia <bold>A</bold> left flange of pleurotergum 7, ventro-lateral view <bold>B</bold> penis, caudal view <bold>C</bold> right gonopods, oral view <bold>D–H</bold> ♂ from Mount Mussa-Achitara, Russia <bold>D</bold> right promere, caudal view <bold>E</bold> distal part of left opisthomere, mesal-oral view <bold>F</bold> right opisthomere, caudal view <bold>G</bold> apical part of left opisthomere, with the flagellum remained in its channel, oral view <bold>H</bold> branches of apical outgrowth of basoposterior process <bold>I</bold> ♀ from Mount Mussa-Achitara, Russia left vulva, caudal view. Scale bars: 0.2 mm (<bold>A–C, I</bold>), 0.1 mm (<bold>D, F</bold>), 0.05 mm (<bold>E, G</bold>), 0.01 mm (<bold>H</bold>). Abbreviations: <bold><italic><abbrev xmlns:xlink="http://www.w3.org/1999/xlink" xlink:title="anterior process" id="ABBRID0ETNCI" xlink:type="simple">ap</abbrev></italic></bold> anterior process, <bold><italic><abbrev xmlns:xlink="http://www.w3.org/1999/xlink" xlink:title="apical outgrowth" id="ABBRID0EZNCI" xlink:type="simple">ao</abbrev></italic></bold> apical outgrowth, <bold><italic><abbrev xmlns:xlink="http://www.w3.org/1999/xlink" xlink:title="basoposterior process" id="ABBRID0E6NCI" xlink:type="simple">bpp</abbrev></italic></bold> basoposterior process, <bold><italic><abbrev xmlns:xlink="http://www.w3.org/1999/xlink" xlink:title="central tube" id="ABBRID0EFOCI" xlink:type="simple">ct</abbrev></italic></bold> central tube, <bold><italic><abbrev xmlns:xlink="http://www.w3.org/1999/xlink" xlink:title="distomesal groove" id="ABBRID0ELOCI" xlink:type="simple">dmg</abbrev></italic></bold> distomesal groove, <bold><italic><abbrev xmlns:xlink="http://www.w3.org/1999/xlink" xlink:title="distomesal process" id="ABBRID0EROCI" xlink:type="simple">dmp</abbrev></italic></bold> distomesal process, <bold><italic>f</italic></bold> flagellum, <bold><italic><abbrev xmlns:xlink="http://www.w3.org/1999/xlink" xlink:title="flagellum channel" id="ABBRID0E1OCI" xlink:type="simple">fc</abbrev></italic></bold> flagellum channel, <bold><italic><abbrev xmlns:xlink="http://www.w3.org/1999/xlink" xlink:title="hyaline protrusions" id="ABBRID0EAPCI" xlink:type="simple">hp</abbrev></italic></bold> hyaline protrusions, <bold><italic><abbrev xmlns:xlink="http://www.w3.org/1999/xlink" xlink:title="median groove" id="ABBRID0EGPCI" xlink:type="simple">mg</abbrev></italic></bold> median groove, <bold><italic><abbrev xmlns:xlink="http://www.w3.org/1999/xlink" xlink:title="median ridge" id="ABBRID0EMPCI" xlink:type="simple">mr</abbrev></italic></bold> median ridge, <bold><italic>p</italic></bold> promere, <bold><italic><abbrev xmlns:xlink="http://www.w3.org/1999/xlink" xlink:title="posterior ampulla" id="ABBRID0EVPCI" xlink:type="simple">pa</abbrev></italic></bold> posterior ampulla, <bold><italic><abbrev xmlns:xlink="http://www.w3.org/1999/xlink" xlink:title="posterior tube" id="ABBRID0E2PCI" xlink:type="simple">pt</abbrev></italic></bold> posterior tube, <bold><italic>s</italic></bold> solenomere, <bold><italic><abbrev xmlns:xlink="http://www.w3.org/1999/xlink" xlink:title="spiniform filaments" id="ABBRID0EEQCI" xlink:type="simple">sf</abbrev></italic></bold> spiniform filaments.</p></caption><graphic xmlns:xlink="http://www.w3.org/1999/xlink" xlink:href="zookeys-1058-001-g005.jpg" position="float" orientation="portrait" xlink:type="simple" id="oo_581940.jpg"><uri content-type="original_file" xlink:type="simple">https://binary.pensoft.net/fig/581940</uri></graphic></fig><p><bold><italic>Gonopods</italic></bold> (5C, D–H): Promere (Fig. <xref ref-type="fig" rid="F5">5D, p</xref> in Fig. <xref ref-type="fig" rid="F5">5C</xref>) considerably higher than opisthomere, slender, gradually tapering towards a narrowly rounded apex; mesal margin distally bearing a long and fine process with a pointed tip turned mesad; caudal surface with a short and very weakly pronounced median ridge, a broad and shallow median groove, and a deep and narrow distomesal groove, the latter in situ enveloping the lateral side of solenomeral apex, ending up in an even narrower channel running through distomesal process; flagellum thin, slightly longer than height of promere, with a micro-dentate apical part. Opisthomere (Fig. <xref ref-type="fig" rid="F5">5C, E–H</xref>) relatively slender; basoposterior process shaped as a broad and flattened lobe running parallel to <abbrev xmlns:xlink="http://www.w3.org/1999/xlink" xlink:title="central body of opisthomere" id="ABBRID0E4RCI" xlink:type="simple">CBO</abbrev>, mostly fused to it, ending in a multibranched, coral-like, papillose, freely protruding, apical outgrowth; anterior process well-developed, long and tapering, twisted at &gt; 90° around solenomere, partly enveloping the lateral and posterior sides of the latter, both being subequal in height; mesal side with a small lobe (presumably gonocoxal gland), and a rather shallow anteromesal sinus frontal to the gland; two sparse rows of very long, erect, spiniform filaments running along basomedial section of flagellum channel; solenomere very fine and slender, unipartite, sigmoid, without specialised structures apically.</p><p><bold><italic>Female sexual characters</italic>:</bold> Leg pairs 1 (significantly) and 2 (slightly) shorter and thicker than following legs. Vulva (Fig. <xref ref-type="fig" rid="F5">5I</xref>) rather elongated, subcylindrical, mostly symmetrical (lateral valve somewhat broader than mesal one), with an obtuse postero-apical margin; operculum as high as bursa; both bursa and operculum apically with rather large hyaline protrusions; setation moderately dense throughout. Receptaculum seminis composed of a relatively narrow and moderately long, digitiform, central tube, and a very thin posterior tube, the latter somewhat bent on its way to a medium-sized, ovoid, posterior ampulla.</p></tp:treatment-sec><tp:treatment-sec sec-type="distribution" id="SECID0EQTCI"><title>General distribution.</title><p><abbrev xmlns:xlink="http://www.w3.org/1999/xlink" xlink:title="endemic to the northwestern parts of the Greater Caucasus" id="ABBRID0EWTCI" xlink:type="simple">NWGC</abbrev>.</p></tp:treatment-sec><tp:treatment-sec sec-type="remarks" id="SECID0E1TCI"><title>Remarks.</title><p>Apart from body size and gonopodal structural details, <italic><tp:taxon-name><tp:taxon-name-part taxon-name-part-type="genus" reg="Colchiobrachyiulus">C.</tp:taxon-name-part><tp:taxon-name-part taxon-name-part-type="species" reg="montanus">montanus</tp:taxon-name-part></tp:taxon-name></italic> sp. nov. differs from <italic><tp:taxon-name><tp:taxon-name-part taxon-name-part-type="genus" reg="Colchiobrachyiulus">C.</tp:taxon-name-part><tp:taxon-name-part taxon-name-part-type="species" reg="dioscoriadis">dioscoriadis</tp:taxon-name-part></tp:taxon-name></italic> comb. nov. also by the shape of the vulval receptaculum (cf. fig. 182 in <xref ref-type="bibr" rid="B85">Vagalinski and Lazányi 2018</xref>).</p><p>Two of the four paratype females have chunks of tar-like substance attached to the vulvae, like those observed in <italic><tp:taxon-name><tp:taxon-name-part taxon-name-part-type="genus" reg="Colchiobrachyiulus">C.</tp:taxon-name-part><tp:taxon-name-part taxon-name-part-type="species" reg="dioscoriadis">dioscoriadis</tp:taxon-name-part></tp:taxon-name></italic> comb. nov.</p></tp:treatment-sec><ref-list><ref id="B85"><mixed-citation xmlns:xlink="http://www.w3.org/1999/xlink" xlink:type="simple"><person-group><name name-style="western"><surname>Vagalinski</surname><given-names>B</given-names></name><name name-style="western"><surname>Lazányi</surname><given-names>E</given-names></name></person-group> (<year>2018</year>) <article-title>Revision of the millipede tribe <tp:taxon-name><tp:taxon-name-part taxon-name-part-type="tribe">Brachyiulini</tp:taxon-name-part></tp:taxon-name> Verhoeff, 1909 (<tp:taxon-name><tp:taxon-name-part taxon-name-part-type="class">Diplopoda</tp:taxon-name-part></tp:taxon-name>: <tp:taxon-name><tp:taxon-name-part taxon-name-part-type="order">Julida</tp:taxon-name-part></tp:taxon-name>: <tp:taxon-name><tp:taxon-name-part taxon-name-part-type="family">Julidae</tp:taxon-name-part></tp:taxon-name>), with descriptions of new taxa.</article-title><source>Zootaxa</source><volume>4421</volume>(<issue>1</issue>): <fpage>001</fpage>–<lpage>142</lpage>. <ext-link xlink:type="simple" ext-link-type="doi" xlink:href="10.11646/zootaxa.4421.1.1">https://doi.org/10.11646/zootaxa.4421.1.1</ext-link></mixed-citation></ref></ref-list></tp:taxon-treatment>
