# Supplementary material for: The millipede tribe Brachyiulini in the Caucasus (Diplopoda, Julida, Julidae)
Source: Zookeys. 2021 Aug 30;1058:1–127. doi: 10.3897/zookeys.1058.68628 (PMC8421324; doi:10.3897/zookeys.1058.68628)
Supplement: XML Treatment for Cyphobrachyiulus (Diaxylus) litoreus [file zookeys.1058.68628-treatment11.xml]

<!DOCTYPE tp:taxon-treatment
  PUBLIC "-//TaxonX//DTD Taxonomic Treatment Publishing DTD v0 20100105//EN" "tax-treatment-NSO.dtd">
<tp:taxon-treatment xmlns:tp="http://www.plazi.org/taxpub"><tp:treatment-meta><kwd-group><label>Taxon classification</label><kwd><named-content xmlns:xlink="http://www.w3.org/1999/xlink" content-type="kingdom">Animalia</named-content></kwd><kwd><named-content xmlns:xlink="http://www.w3.org/1999/xlink" content-type="order">Julida</named-content></kwd><kwd><named-content xmlns:xlink="http://www.w3.org/1999/xlink" content-type="family">Julidae</named-content></kwd></kwd-group><mixed-citation publication-type="journal"><person-group><name><surname>Vagalinski</surname><given-names>Boyan</given-names></name><name><surname>Golovatch</surname><given-names>Sergei I.</given-names></name></person-group><article-title>The millipede tribe <tp:taxon-name><tp:taxon-name-part taxon-name-part-type="tribe">Brachyiulini</tp:taxon-name-part></tp:taxon-name> in the Caucasus (<tp:taxon-name><tp:taxon-name-part taxon-name-part-type="class">Diplopoda</tp:taxon-name-part></tp:taxon-name>, <tp:taxon-name><tp:taxon-name-part taxon-name-part-type="order">Julida</tp:taxon-name-part></tp:taxon-name>, <tp:taxon-name><tp:taxon-name-part taxon-name-part-type="family">Julidae</tp:taxon-name-part></tp:taxon-name>)</article-title><source>Zookeys</source><day>30</day><month>8</month><year>2021</year><volume>1058</volume><fpage>1</fpage><lpage>127</lpage><pub-id pub-id-type="doi">10.3897/zookeys.1058.68628</pub-id></mixed-citation></tp:treatment-meta><tp:nomenclature><tp:taxon-name><object-id xmlns:xlink="http://www.w3.org/1999/xlink" content-type="arpha" xlink:type="simple">09EF9908-8F85-526C-8CD8-8056B0E2E079</object-id><tp:taxon-name-part taxon-name-part-type="genus" reg="Cyphobrachyiulus">Cyphobrachyiulus</tp:taxon-name-part> (<tp:taxon-name-part taxon-name-part-type="subgenus" reg="Diaxylus">Diaxylus</tp:taxon-name-part>) <tp:taxon-name-part taxon-name-part-type="species" reg="litoreus">litoreus</tp:taxon-name-part></tp:taxon-name><tp:taxon-authority>(Lignau, 1903)</tp:taxon-authority><tp:nomenclature-citation-list><tp:nomenclature-citation><tp:taxon-name>
                <tp:taxon-name-part taxon-name-part-type="genus" reg="Julus">Julus</tp:taxon-name-part>
                <tp:taxon-name-part taxon-name-part-type="species" reg="litoreus">litoreus</tp:taxon-name-part>
              </tp:taxon-name><comment>Lignau, 1903: 137–138, figs 55–58.</comment></tp:nomenclature-citation><tp:nomenclature-citation><tp:taxon-name><tp:taxon-name-part taxon-name-part-type="genus" reg="Chromatoiulus">Chromatoiulus</tp:taxon-name-part> (<tp:taxon-name-part taxon-name-part-type="subgenus" reg="Chromatoiulus">Chromatoiulus</tp:taxon-name-part>) <tp:taxon-name-part taxon-name-part-type="species" reg="litoreus">litoreus</tp:taxon-name-part></tp:taxon-name><comment>: <xref ref-type="bibr" rid="B9">Attems 1940</xref>: 306.</comment></tp:nomenclature-citation><tp:nomenclature-citation><tp:taxon-name>
                <tp:taxon-name-part taxon-name-part-type="genus" reg="Megaphyllum">Megaphyllum</tp:taxon-name-part>
                <tp:taxon-name-part taxon-name-part-type="species" reg="litoreum">litoreum</tp:taxon-name-part>
              </tp:taxon-name><comment>: <xref ref-type="bibr" rid="B82">Talikadze 1984</xref>: 143.</comment></tp:nomenclature-citation><tp:nomenclature-citation><tp:taxon-name><tp:taxon-name-part taxon-name-part-type="genus" reg="Cyphobrachyiulus">Cyphobrachyiulus</tp:taxon-name-part> (<tp:taxon-name-part taxon-name-part-type="subgenus" reg="Diaxylus">Diaxylus</tp:taxon-name-part>) <tp:taxon-name-part taxon-name-part-type="species" reg="litoreus">litoreus</tp:taxon-name-part></tp:taxon-name><comment>: <xref ref-type="bibr" rid="B85">Vagalinski and Lazányi 2018</xref>: 58.</comment></tp:nomenclature-citation></tp:nomenclature-citation-list></tp:nomenclature><tp:treatment-sec sec-type="material" id="SECID0EJ5CI"><title>Material examined.</title><p>1 ♂ (<abbrev xmlns:xlink="http://www.w3.org/1999/xlink" content-type="institution" xlink:title="Zoological Museum, State University of Moscow, Moscow, Russia" id="ABBRID0EP5CI" xlink:type="simple">ZMUM</abbrev>), <bold>Georgia</bold>: Kutaisi District, 8 km E of Orpiri, environs of Cave Tsutskhvati, deciduous forest, rock, litter, 24.X.1981, <abbrev xmlns:xlink="http://www.w3.org/1999/xlink" xlink:title="Sergei I. Golovatch" id="ABBRID0EW5CI" xlink:type="simple">SIG</abbrev> leg.</p></tp:treatment-sec><tp:treatment-sec sec-type="Previous records from the Caucasus" id="SECID0E15CI"><title>Previous records from the Caucasus.</title><p><bold>Russia</bold>: Adler (type locality).</p></tp:treatment-sec><tp:treatment-sec sec-type="distribution" id="SECID0EM6CI"><title>General distribution.</title><p><abbrev xmlns:xlink="http://www.w3.org/1999/xlink" xlink:title="broad endemic to the western parts of the Caucasus region" id="ABBRID0ES6CI" xlink:type="simple">WECA</abbrev>?</p></tp:treatment-sec><tp:treatment-sec sec-type="remarks" id="SECID0EW6CI"><title>Remarks.</title><p>The above represents the first record of this species since its original description, suggesting a broader distribution within the western parts of the Greater Caucasus. Nevertheless, considering the high collecting activity that has taken place over the years in this particular area of the Caucasus, <italic><tp:taxon-name><tp:taxon-name-part taxon-name-part-type="genus" reg="Colchiobrachyiulus">C.</tp:taxon-name-part><tp:taxon-name-part taxon-name-part-type="species" reg="litoreus">litoreus</tp:taxon-name-part></tp:taxon-name></italic> seems to be a rare species. The species is new to the fauna of Georgia.</p></tp:treatment-sec><ref-list><ref id="B9"><mixed-citation xmlns:xlink="http://www.w3.org/1999/xlink" xlink:type="simple"><person-group><name name-style="western"><surname>Attems</surname><given-names>C</given-names></name></person-group> (<year>1940</year>) <article-title>Beiträge zur Kenntnis der Iuliden.</article-title><source>Annalen des Naturhistorischen Museums in Wien</source><volume>50</volume>: <fpage>294</fpage>–<lpage>327</lpage>.</mixed-citation></ref><ref id="B82"><mixed-citation xmlns:xlink="http://www.w3.org/1999/xlink" xlink:type="simple"><person-group><name name-style="western"><surname>Talikadze</surname><given-names>DA</given-names></name></person-group> (<year>1984</year>) <article-title>[On the millipede fauna (<tp:taxon-name><tp:taxon-name-part taxon-name-part-type="class">Diplopoda</tp:taxon-name-part></tp:taxon-name>) of the Colchidan Province of the Caucasus].</article-title><source>Zoologicheskii zhurnal</source><volume>63</volume>(<issue>1</issue>): <fpage>142</fpage>–<lpage>145</lpage>. [In Russian, a summary in English]</mixed-citation></ref><ref id="B85"><mixed-citation xmlns:xlink="http://www.w3.org/1999/xlink" xlink:type="simple"><person-group><name name-style="western"><surname>Vagalinski</surname><given-names>B</given-names></name><name name-style="western"><surname>Lazányi</surname><given-names>E</given-names></name></person-group> (<year>2018</year>) <article-title>Revision of the millipede tribe <tp:taxon-name><tp:taxon-name-part taxon-name-part-type="tribe">Brachyiulini</tp:taxon-name-part></tp:taxon-name> Verhoeff, 1909 (<tp:taxon-name><tp:taxon-name-part taxon-name-part-type="class">Diplopoda</tp:taxon-name-part></tp:taxon-name>: <tp:taxon-name><tp:taxon-name-part taxon-name-part-type="order">Julida</tp:taxon-name-part></tp:taxon-name>: <tp:taxon-name><tp:taxon-name-part taxon-name-part-type="family">Julidae</tp:taxon-name-part></tp:taxon-name>), with descriptions of new taxa.</article-title><source>Zootaxa</source><volume>4421</volume>(<issue>1</issue>): <fpage>001</fpage>–<lpage>142</lpage>. <ext-link xlink:type="simple" ext-link-type="doi" xlink:href="10.11646/zootaxa.4421.1.1">https://doi.org/10.11646/zootaxa.4421.1.1</ext-link></mixed-citation></ref></ref-list></tp:taxon-treatment>
