# Supplementary material for: The millipede tribe Brachyiulini in the Caucasus (Diplopoda, Julida, Julidae)
Source: Zookeys. 2021 Aug 30;1058:1–127. doi: 10.3897/zookeys.1058.68628 (PMC8421324; doi:10.3897/zookeys.1058.68628)
Supplement: XML Treatment for Grusiniulus [file zookeys.1058.68628-treatment12.xml]

<!DOCTYPE tp:taxon-treatment
  PUBLIC "-//TaxonX//DTD Taxonomic Treatment Publishing DTD v0 20100105//EN" "tax-treatment-NSO.dtd">
<tp:taxon-treatment xmlns:tp="http://www.plazi.org/taxpub"><tp:treatment-meta><kwd-group><label>Taxon classification</label><kwd><named-content xmlns:xlink="http://www.w3.org/1999/xlink" content-type="kingdom">Animalia</named-content></kwd><kwd><named-content xmlns:xlink="http://www.w3.org/1999/xlink" content-type="order">Julida</named-content></kwd><kwd><named-content xmlns:xlink="http://www.w3.org/1999/xlink" content-type="family">Julidae</named-content></kwd></kwd-group><mixed-citation publication-type="journal"><person-group><name><surname>Vagalinski</surname><given-names>Boyan</given-names></name><name><surname>Golovatch</surname><given-names>Sergei I.</given-names></name></person-group><article-title>The millipede tribe <tp:taxon-name><tp:taxon-name-part taxon-name-part-type="tribe">Brachyiulini</tp:taxon-name-part></tp:taxon-name> in the Caucasus (<tp:taxon-name><tp:taxon-name-part taxon-name-part-type="class">Diplopoda</tp:taxon-name-part></tp:taxon-name>, <tp:taxon-name><tp:taxon-name-part taxon-name-part-type="order">Julida</tp:taxon-name-part></tp:taxon-name>, <tp:taxon-name><tp:taxon-name-part taxon-name-part-type="family">Julidae</tp:taxon-name-part></tp:taxon-name>)</article-title><source>Zookeys</source><day>30</day><month>8</month><year>2021</year><volume>1058</volume><fpage>1</fpage><lpage>127</lpage><pub-id pub-id-type="doi">10.3897/zookeys.1058.68628</pub-id></mixed-citation></tp:treatment-meta><tp:nomenclature><label>Subgenus</label><tp:taxon-name>
            <object-id xmlns:xlink="http://www.w3.org/1999/xlink" content-type="arpha" xlink:type="simple">7D5B2B66-B40D-5804-B005-64B5F5C73DBC</object-id>
            <tp:taxon-name-part taxon-name-part-type="genus" reg="Cyphobrachyiulus"/>
            <tp:taxon-name-part taxon-name-part-type="subgenus" reg="Grusiniulus">Grusiniulus</tp:taxon-name-part>
          </tp:taxon-name><tp:taxon-authority>Lohmander, 1936</tp:taxon-authority><tp:taxon-status xmlns:xlink="http://www.w3.org/1999/xlink" xlink:type="simple">stat. nov.</tp:taxon-status></tp:nomenclature><tp:treatment-sec sec-type="Updated diagnosis" id="SECID0EJDDI"><title>Updated diagnosis.</title><p>A subgenus of the genus <italic><tp:taxon-name><tp:taxon-name-part taxon-name-part-type="genus" reg="Cyphobrachyiulus">Cyphobrachyiulus</tp:taxon-name-part></tp:taxon-name></italic> differing from other subgenera by the following combination of characters: promere significantly shorter than opisthomere; opisthomere possessing an apicoposterior process and lacking a lateral process or lobe; male coxae 2 not enlarged.</p></tp:treatment-sec><tp:treatment-sec sec-type="comments" id="SECID0EREDI"><title>Comment.</title><p>Apart from the unusually short promere, the gonopods and vulva in <italic><tp:taxon-name><tp:taxon-name-part taxon-name-part-type="genus" reg="Grusiniulus">Grusiniulus</tp:taxon-name-part></tp:taxon-name></italic> match the diagnosis of the genus <italic><tp:taxon-name><tp:taxon-name-part taxon-name-part-type="genus" reg="Cyphobrachyiulus">Cyphobrachyiulus</tp:taxon-name-part></tp:taxon-name></italic>. Consequently, the former taxon is downgraded to a subgenus of the latter genus. Examination of the gonopods of the sole species, <tp:taxon-name><tp:taxon-name-part taxon-name-part-type="genus" reg="Cyphobrachyiulus">Cyphobrachyiulus</tp:taxon-name-part> (<tp:taxon-name-part taxon-name-part-type="subgenus" reg="Grusiniulus">Grusiniulus</tp:taxon-name-part>) <tp:taxon-name-part taxon-name-part-type="species" reg="redikorzevi">redikorzevi</tp:taxon-name-part></tp:taxon-name> (Lohmander, 1936), shows that the opisthomeral ‘horizontally protruding protecting branch directed mesocaudad’ [translated from <xref ref-type="bibr" rid="B63">Lohmander (1936)</xref>] is not part of the solenomere, as interpreted by <xref ref-type="bibr" rid="B85">Vagalinski and Lazányi (2018)</xref>, but is homologous to the apicoposterior process present in some species of <italic><tp:taxon-name><tp:taxon-name-part taxon-name-part-type="genus" reg="Cyphobrachyiulus">Cyphobrachyiulus</tp:taxon-name-part></tp:taxon-name></italic>. <tp:taxon-name><tp:taxon-name-part taxon-name-part-type="genus" reg="Grusiniulus">Grusiniulus</tp:taxon-name-part></tp:taxon-name> is particularly similar to the subgenus <tp:taxon-name><tp:taxon-name-part taxon-name-part-type="genus" reg="Grusiniulus"/><tp:taxon-name-part taxon-name-part-type="subgenus" reg="Diaxylus">Diaxylus</tp:taxon-name-part></tp:taxon-name> in having a short thumb-like apicoposterior process of the opisthomere that protrudes perpendicularly to <abbrev xmlns:xlink="http://www.w3.org/1999/xlink" xlink:title="central body of opisthomere" id="ABBRID0EQKDI" xlink:type="simple">CBO</abbrev>, and a subquadrangular promere (i.e. with a broad rather than tapering apex, and with mostly parallel mesal and lateral margins). However, the very short promere in <tp:taxon-name><tp:taxon-name-part taxon-name-part-type="genus" reg="Cyphobrachyiulus">C.</tp:taxon-name-part> (<tp:taxon-name-part taxon-name-part-type="subgenus" reg="Grusiniulus">G.</tp:taxon-name-part>) <tp:taxon-name-part taxon-name-part-type="species" reg="redikorzevi">redikorzevi</tp:taxon-name-part></tp:taxon-name> seems to provide sufficiently solid grounds for keeping the name <italic><tp:taxon-name><tp:taxon-name-part taxon-name-part-type="genus" reg="Grusiniulus">Grusiniulus</tp:taxon-name-part></tp:taxon-name></italic> in use.</p></tp:treatment-sec><ref-list><ref id="B63"><mixed-citation xmlns:xlink="http://www.w3.org/1999/xlink" xlink:type="simple"><person-group><name name-style="western"><surname>Lohmander</surname><given-names>H</given-names></name></person-group> (<year>1936</year>) Über die Diplopoden des Kaukasusgebietes. Göteborgs Kungliga Vetenskaps- och Vitterhets-Samhälles Handlingar, Ser. 5B, 5(1): 1–196.</mixed-citation></ref><ref id="B85"><mixed-citation xmlns:xlink="http://www.w3.org/1999/xlink" xlink:type="simple"><person-group><name name-style="western"><surname>Vagalinski</surname><given-names>B</given-names></name><name name-style="western"><surname>Lazányi</surname><given-names>E</given-names></name></person-group> (<year>2018</year>) <article-title>Revision of the millipede tribe <tp:taxon-name><tp:taxon-name-part taxon-name-part-type="tribe">Brachyiulini</tp:taxon-name-part></tp:taxon-name> Verhoeff, 1909 (<tp:taxon-name><tp:taxon-name-part taxon-name-part-type="class">Diplopoda</tp:taxon-name-part></tp:taxon-name>: <tp:taxon-name><tp:taxon-name-part taxon-name-part-type="order">Julida</tp:taxon-name-part></tp:taxon-name>: <tp:taxon-name><tp:taxon-name-part taxon-name-part-type="family">Julidae</tp:taxon-name-part></tp:taxon-name>), with descriptions of new taxa.</article-title><source>Zootaxa</source><volume>4421</volume>(<issue>1</issue>): <fpage>001</fpage>–<lpage>142</lpage>. <ext-link xlink:type="simple" ext-link-type="doi" xlink:href="10.11646/zootaxa.4421.1.1">https://doi.org/10.11646/zootaxa.4421.1.1</ext-link></mixed-citation></ref></ref-list></tp:taxon-treatment>
