# Supplementary material for: The millipede tribe Brachyiulini in the Caucasus (Diplopoda, Julida, Julidae)
Source: Zookeys. 2021 Aug 30;1058:1–127. doi: 10.3897/zookeys.1058.68628 (PMC8421324; doi:10.3897/zookeys.1058.68628)
Supplement: XML Treatment for Cyphobrachyiulus (Grusiniulus) redikorzevi [file zookeys.1058.68628-treatment13.xml]

<!DOCTYPE tp:taxon-treatment
  PUBLIC "-//TaxonX//DTD Taxonomic Treatment Publishing DTD v0 20100105//EN" "tax-treatment-NSO.dtd">
<tp:taxon-treatment xmlns:tp="http://www.plazi.org/taxpub"><tp:treatment-meta><kwd-group><label>Taxon classification</label><kwd><named-content xmlns:xlink="http://www.w3.org/1999/xlink" content-type="kingdom">Animalia</named-content></kwd><kwd><named-content xmlns:xlink="http://www.w3.org/1999/xlink" content-type="order">Julida</named-content></kwd><kwd><named-content xmlns:xlink="http://www.w3.org/1999/xlink" content-type="family">Julidae</named-content></kwd></kwd-group><mixed-citation publication-type="journal"><person-group><name><surname>Vagalinski</surname><given-names>Boyan</given-names></name><name><surname>Golovatch</surname><given-names>Sergei I.</given-names></name></person-group><article-title>The millipede tribe <tp:taxon-name><tp:taxon-name-part taxon-name-part-type="tribe">Brachyiulini</tp:taxon-name-part></tp:taxon-name> in the Caucasus (<tp:taxon-name><tp:taxon-name-part taxon-name-part-type="class">Diplopoda</tp:taxon-name-part></tp:taxon-name>, <tp:taxon-name><tp:taxon-name-part taxon-name-part-type="order">Julida</tp:taxon-name-part></tp:taxon-name>, <tp:taxon-name><tp:taxon-name-part taxon-name-part-type="family">Julidae</tp:taxon-name-part></tp:taxon-name>)</article-title><source>Zookeys</source><day>30</day><month>8</month><year>2021</year><volume>1058</volume><fpage>1</fpage><lpage>127</lpage><pub-id pub-id-type="doi">10.3897/zookeys.1058.68628</pub-id></mixed-citation></tp:treatment-meta><tp:nomenclature><tp:taxon-name><object-id xmlns:xlink="http://www.w3.org/1999/xlink" content-type="arpha" xlink:type="simple">93A67E58-7197-5DCF-A6D1-E0F9137738EF</object-id><tp:taxon-name-part taxon-name-part-type="genus" reg="Cyphobrachyiulus">Cyphobrachyiulus</tp:taxon-name-part> (<tp:taxon-name-part taxon-name-part-type="subgenus" reg="Grusiniulus">Grusiniulus</tp:taxon-name-part>) <tp:taxon-name-part taxon-name-part-type="species" reg="redikorzevi">redikorzevi</tp:taxon-name-part></tp:taxon-name><tp:taxon-authority>(Lohmander, 1936)</tp:taxon-authority><tp:taxon-status xmlns:xlink="http://www.w3.org/1999/xlink" xlink:type="simple">comb. nov.</tp:taxon-status><xref ref-type="fig" rid="F6">Fig. 6</xref><tp:nomenclature-citation-list><tp:nomenclature-citation><tp:taxon-name>
                <tp:taxon-name-part taxon-name-part-type="genus" reg="Grusiniulus">Grusiniulus</tp:taxon-name-part>
                <tp:taxon-name-part taxon-name-part-type="species" reg="redikorzevi">redikorzevi</tp:taxon-name-part>
              </tp:taxon-name><comment>Lohmander, 1936: 148–152, figs 126–130.</comment></tp:nomenclature-citation><tp:nomenclature-citation><tp:taxon-name>
                <tp:taxon-name-part taxon-name-part-type="genus" reg="Grusiniulus">Grusiniulus</tp:taxon-name-part>
                <tp:taxon-name-part taxon-name-part-type="species" reg="redikorzevi">redikorzevi</tp:taxon-name-part>
              </tp:taxon-name><comment>: Kobakhidze, 1964: 191; 1965: 394; <xref ref-type="bibr" rid="B85">Vagalinski and Lazányi 2018</xref>: 78; <xref ref-type="bibr" rid="B52">Kokhia and Golovatch 2018</xref>: 40; <xref ref-type="bibr" rid="B53">2020</xref>: 205.</comment></tp:nomenclature-citation></tp:nomenclature-citation-list></tp:nomenclature><tp:treatment-sec sec-type="material" id="SECID0ENODI"><title>Material examined.</title><p>1 ♂, 2 ♀♀ (<named-content xmlns:xlink="http://www.w3.org/1999/xlink" content-type="dwc:institutional_code" xlink:type="simple">ZIN</named-content>), <bold>Armenia</bold>: Lake Sevan, Elenovka [Sevan], 16.VI.1927, A. Schelkovnikov leg.</p></tp:treatment-sec><tp:treatment-sec sec-type="Descriptive notes" id="SECID0E1ODI"><title>Descriptive notes.</title><p>20–25 labral setae. Promentum of gnathochilarium rather large, separating both lamellae linguales nearly halfway, each with four setae in a longitudinal row. Collum remarkably long, with five or six well discernible striae at posterolateral corner. Paraprocts very densely setose, without rows of shorter setae at caudal margins. Male leg pair 1 mostly parallel, slightly converging hooks, somewhat more slender compared to the usual brachyiulinine pattern. Male walking legs each with a crested adhesive pad on tibia and postfemur, tibial one very large, strongly protruding, covering the proximal half of tarsus; both pads gradually reduced towards telson, but still visible in last leg pairs; legs 3–8 additionally with a pad rudiment on femur; tarsus and tibia, on midbody legs subequal in length and 3.5–4 × as long as apical claw.</p><p>Penis very small, roughly quadrangular, slightly broader than long, with barely discernible apical lobes ending with short, blunt, terminal lamellae directed distad. Gonopods (Fig. <xref ref-type="fig" rid="F6">6</xref>): Promere (Fig. <xref ref-type="fig" rid="F6">6A</xref>) ~ 1/2 the height of opisthomere, roughly quadrangular, with parallel side margins and an incised apical margin; caudal surface with a median ridge present as a massive lobe occupying most of promere’s mesal half, basally with a groove for the flagellum to hinge into, and with a lateral ridge somewhat higher and narrower than the median ridge. Opisthomere (Fig. <xref ref-type="fig" rid="F6">6B</xref>) elongated; basoposterior process vestigial, represented by a faint hump at mid-height; apicoposterior process almost straight, slightly tapering distad, ending bluntly, directed mesocaudad, with short serrate lamellae ventrally at base; solenomere very short and broad, apically forming a deep hollow surrounded by a lamella, the latter protruding higher on lateral side, with a serrate edge; a short, central, linguiform process.</p><fig id="F6" position="float" orientation="portrait"><object-id xmlns:xlink="http://www.w3.org/1999/xlink" content-type="doi" xlink:type="simple">10.3897/zookeys.1058.68628.figure6</object-id><object-id xmlns:xlink="http://www.w3.org/1999/xlink" content-type="arpha" xlink:type="simple">AE53263B-153E-5E0D-BA0F-E3BD79B37537</object-id><label>Figure 6.</label><caption><p><tp:taxon-name><tp:taxon-name-part taxon-name-part-type="genus" reg="Cyphobrachyiulus">Cyphobrachyiulus</tp:taxon-name-part> (<tp:taxon-name-part taxon-name-part-type="subgenus" reg="Grusiniulus">Grusiniulus</tp:taxon-name-part>) <tp:taxon-name-part taxon-name-part-type="species" reg="redikorzevi">redikorzevi</tp:taxon-name-part></tp:taxon-name> (Lohmander, 1936), comb. nov., gonopods of ♂ from Sevan, Armenia (<abbrev xmlns:xlink="http://www.w3.org/1999/xlink" content-type="institution" xlink:title="Zoological Museum, State University of Moscow, Moscow, Russia" id="ABBRID0EGSDI" xlink:type="simple">ZMUM</abbrev>) <bold>A</bold> right promere, caudal view <bold>B</bold> right opisthomere, lateral view. Scale bars: 0.1 mm. Abbreviations: <bold><italic><abbrev xmlns:xlink="http://www.w3.org/1999/xlink" xlink:title="lamellae of apicoposterior process" id="ABBRID0ERSDI" xlink:type="simple">apl</abbrev></italic></bold> lamellae of apicoposterior process, <bold><italic><abbrev xmlns:xlink="http://www.w3.org/1999/xlink" xlink:title="apicoposterior process" id="ABBRID0EXSDI" xlink:type="simple">app</abbrev></italic></bold> apicoposterior process, <bold><italic>f</italic></bold> flagellum, <bold><italic><abbrev xmlns:xlink="http://www.w3.org/1999/xlink" xlink:title="lateral ridge" id="ABBRID0EATDI" xlink:type="simple">lr</abbrev></italic></bold> lateral ridge, <bold><italic><abbrev xmlns:xlink="http://www.w3.org/1999/xlink" xlink:title="median ridge" id="ABBRID0EGTDI" xlink:type="simple">mr</abbrev></italic></bold> median ridge, <bold><italic>s</italic></bold> solenomere, <bold><italic><abbrev xmlns:xlink="http://www.w3.org/1999/xlink" xlink:title="lamella of solenomere" id="ABBRID0EPTDI" xlink:type="simple">sl</abbrev></italic></bold> lamella of solenomere, <bold><italic>sp</italic></bold> central process of solenomere.</p></caption><graphic xmlns:xlink="http://www.w3.org/1999/xlink" xlink:href="zookeys-1058-001-g006.jpg" position="float" orientation="portrait" xlink:type="simple" id="oo_581941.jpg"><uri content-type="original_file" xlink:type="simple">https://binary.pensoft.net/fig/581941</uri></graphic></fig></tp:treatment-sec><tp:treatment-sec sec-type="Previous records from the Caucasus" id="SECID0E2TDI"><title>Previous records from the Caucasus.</title><p><bold>Georgia</bold>: Akhalkalaki and Borjomi (original localities).</p></tp:treatment-sec><tp:treatment-sec sec-type="distribution" id="SECID0ENUDI"><title>General distribution.</title><p><abbrev xmlns:xlink="http://www.w3.org/1999/xlink" xlink:title="central Caucasian endemic (the valley of Kura River and the southern and northern slopes of the Greater and Lesser Caucasus, respectively, east of Likhi" id="ABBRID0ETUDI" xlink:type="simple">CECA</abbrev>-<abbrev xmlns:xlink="http://www.w3.org/1999/xlink" xlink:title="endemic to the Lesser Caucasus" id="ABBRID0EXUDI" xlink:type="simple">LECA</abbrev>.</p></tp:treatment-sec><tp:treatment-sec sec-type="remarks" id="SECID0E2UDI"><title>Remarks.</title><p>The species is new to the fauna of Armenia. The examined individuals have sparse and short metazonal setae, and very densely setose paraprocts, while the syntypes, according to the original description, completely lack metazonal setae and show only a sparse pilosity on the paraprocts; the type specimens are also somewhat larger. Apart from these differences, all other characters studied completely match <xref ref-type="bibr" rid="B63">Lohmander’s (1936)</xref> observations.</p></tp:treatment-sec><ref-list><ref id="B85"><mixed-citation xmlns:xlink="http://www.w3.org/1999/xlink" xlink:type="simple"><person-group><name name-style="western"><surname>Vagalinski</surname><given-names>B</given-names></name><name name-style="western"><surname>Lazányi</surname><given-names>E</given-names></name></person-group> (<year>2018</year>) <article-title>Revision of the millipede tribe <tp:taxon-name><tp:taxon-name-part taxon-name-part-type="tribe">Brachyiulini</tp:taxon-name-part></tp:taxon-name> Verhoeff, 1909 (<tp:taxon-name><tp:taxon-name-part taxon-name-part-type="class">Diplopoda</tp:taxon-name-part></tp:taxon-name>: <tp:taxon-name><tp:taxon-name-part taxon-name-part-type="order">Julida</tp:taxon-name-part></tp:taxon-name>: <tp:taxon-name><tp:taxon-name-part taxon-name-part-type="family">Julidae</tp:taxon-name-part></tp:taxon-name>), with descriptions of new taxa.</article-title><source>Zootaxa</source><volume>4421</volume>(<issue>1</issue>): <fpage>001</fpage>–<lpage>142</lpage>. <ext-link xlink:type="simple" ext-link-type="doi" xlink:href="10.11646/zootaxa.4421.1.1">https://doi.org/10.11646/zootaxa.4421.1.1</ext-link></mixed-citation></ref><ref id="B52"><mixed-citation xmlns:xlink="http://www.w3.org/1999/xlink" xlink:type="simple"><person-group><name name-style="western"><surname>Kokhia</surname><given-names>MS</given-names></name><name name-style="western"><surname>Golovatch</surname><given-names>SI</given-names></name></person-group> (<year>2018</year>) <article-title>A checklist of the millipedes of Georgia, Caucasus (<tp:taxon-name><tp:taxon-name-part taxon-name-part-type="class">Diplopoda</tp:taxon-name-part></tp:taxon-name>).</article-title> In: <person-group><name name-style="western"><surname>Stoev</surname><given-names>P</given-names></name><name name-style="western"><surname>Edgecombe</surname><given-names>GD</given-names></name></person-group> (<role>Eds</role>) <issue-title>Proceedings of the 17th International Congress of Myriapodology, Krabi, Thailand.</issue-title><source>ZooKeys</source><volume>741</volume>: <fpage>35</fpage>–<lpage>48</lpage>. <ext-link xlink:type="simple" ext-link-type="doi" xlink:href="10.3897/zookeys.741.20042">https://doi.org/10.3897/zookeys.741.20042</ext-link></mixed-citation></ref><ref id="B53"><mixed-citation xmlns:xlink="http://www.w3.org/1999/xlink" xlink:type="simple"><person-group><name name-style="western"><surname>Kokhia</surname><given-names>MS</given-names></name><name name-style="western"><surname>Golovatch</surname><given-names>SI</given-names></name></person-group> (<year>2020</year>) <article-title>Diversity and distribution of the millipedes (<tp:taxon-name><tp:taxon-name-part taxon-name-part-type="class">Diplopoda</tp:taxon-name-part></tp:taxon-name>) of Georgia, Caucasus.</article-title> In: <person-group><name name-style="western"><surname>Korsós</surname><given-names>Z</given-names></name><name name-style="western"><surname>Dányi</surname><given-names>L</given-names></name></person-group> (<role>Eds</role>) <issue-title>Proceedings of the 18th International Congress of Myriapodology, Budapest, Hungary.</issue-title><source>ZooKeys</source><volume>930</volume>: <fpage>199</fpage>–<lpage>219</lpage>. <ext-link xlink:type="simple" ext-link-type="doi" xlink:href="10.3897/zookeys.930.47490">https://doi.org/10.3897/zookeys.930.47490</ext-link></mixed-citation></ref><ref id="B63"><mixed-citation xmlns:xlink="http://www.w3.org/1999/xlink" xlink:type="simple"><person-group><name name-style="western"><surname>Lohmander</surname><given-names>H</given-names></name></person-group> (<year>1936</year>) Über die Diplopoden des Kaukasusgebietes. Göteborgs Kungliga Vetenskaps- och Vitterhets-Samhälles Handlingar, Ser. 5B, 5(1): 1–196.</mixed-citation></ref></ref-list></tp:taxon-treatment>
