# Supplementary material for: The millipede tribe Brachyiulini in the Caucasus (Diplopoda, Julida, Julidae)
Source: Zookeys. 2021 Aug 30;1058:1–127. doi: 10.3897/zookeys.1058.68628 (PMC8421324; doi:10.3897/zookeys.1058.68628)
Supplement: XML Treatment for Iraniulus [file zookeys.1058.68628-treatment14.xml]

<!DOCTYPE tp:taxon-treatment
  PUBLIC "-//TaxonX//DTD Taxonomic Treatment Publishing DTD v0 20100105//EN" "tax-treatment-NSO.dtd">
<tp:taxon-treatment xmlns:tp="http://www.plazi.org/taxpub"><tp:treatment-meta><kwd-group><label>Taxon classification</label><kwd><named-content xmlns:xlink="http://www.w3.org/1999/xlink" content-type="kingdom">Animalia</named-content></kwd><kwd><named-content xmlns:xlink="http://www.w3.org/1999/xlink" content-type="order">Julida</named-content></kwd><kwd><named-content xmlns:xlink="http://www.w3.org/1999/xlink" content-type="family">Julidae</named-content></kwd></kwd-group><mixed-citation publication-type="journal"><person-group><name><surname>Vagalinski</surname><given-names>Boyan</given-names></name><name><surname>Golovatch</surname><given-names>Sergei I.</given-names></name></person-group><article-title>The millipede tribe <tp:taxon-name><tp:taxon-name-part taxon-name-part-type="tribe">Brachyiulini</tp:taxon-name-part></tp:taxon-name> in the Caucasus (<tp:taxon-name><tp:taxon-name-part taxon-name-part-type="class">Diplopoda</tp:taxon-name-part></tp:taxon-name>, <tp:taxon-name><tp:taxon-name-part taxon-name-part-type="order">Julida</tp:taxon-name-part></tp:taxon-name>, <tp:taxon-name><tp:taxon-name-part taxon-name-part-type="family">Julidae</tp:taxon-name-part></tp:taxon-name>)</article-title><source>Zookeys</source><day>30</day><month>8</month><year>2021</year><volume>1058</volume><fpage>1</fpage><lpage>127</lpage><pub-id pub-id-type="doi">10.3897/zookeys.1058.68628</pub-id></mixed-citation></tp:treatment-meta><tp:nomenclature><label>Genus</label><tp:taxon-name>
            <object-id xmlns:xlink="http://www.w3.org/1999/xlink" content-type="arpha" xlink:type="simple">2AEB39A4-316F-5719-9DAF-E2802D43FC35</object-id>
            <tp:taxon-name-part taxon-name-part-type="genus" reg="Iraniulus">Iraniulus</tp:taxon-name-part>
          </tp:taxon-name><tp:taxon-authority>Attems, 1951</tp:taxon-authority></tp:nomenclature><tp:treatment-sec sec-type="Updated diagnosis" id="SECID0ESXDI"><title>Updated diagnosis.</title><p>A genus of the tribe <tp:taxon-name><tp:taxon-name-part taxon-name-part-type="tribe">Brachyiulini</tp:taxon-name-part></tp:taxon-name> differing from contribal genera by the unique, complex structure of the solenomere which consists of a basomesal process terminating the flagellum and seminal channels, a basocaudal process, and a branched apical part; as well as by the following combination of other characters: promeres positioned completely anteriorly in relation to opisthomeres; opisthomere with a lamellar basoposterior process ending with a visor-like apical outgrowth protruding mostly caudad, and an anterior process; a lateral process absent or poorly developed, in the shape of a rather weakly pronounced lobe.</p></tp:treatment-sec><tp:treatment-sec sec-type="description" id="SECID0E3ZDI"><title>General description.</title><list list-type="bullet"><list-item><p>Small to medium-sized Brachyiulini (L (males) = 11–32 mm).</p></list-item><list-item><p>Ommatidia present.</p></list-item><list-item><p>Ozopores right on or tightly behind pro-metazonal suture at least on more anterior body rings.</p></list-item><list-item><p>Epiproct well-developed, markedly long.</p></list-item><list-item><p>Male hypoproct broadly rounded, without setae.</p></list-item><list-item><p>Male mandibular stipites considerably expanded, broadly rounded, anterior/anteroventral corner either indistinct or broadly rounded.</p></list-item><list-item><p>Male walking legs ventrally with two well-developed adhesive pads, one each on postfemur and tibia.</p></list-item><list-item><p>Penis short and stout, with indiscernible or very short apical lobes, as well as small and rounded terminal lamellae.</p></list-item><list-item><p>Gonopods:</p></list-item></list><list list-type="bullet"><list-item><p>In situ protruding from gonopodal sinus only with their apical parts, directed completely ventrad.</p></list-item><list-item><p>Promere as high as opisthomere, with a broad base, more or less narrowing distad and bearing a slender, tapering, apicomesal process.</p></list-item><list-item><p>Opisthomere from rather stout to slender; a basoposterior process mostly vestigial, i.e., present as a weakly pronounced vertical ridge running parallel to CBO, ending with a simple, lamellar, apical outgrowth protruding nearly perpendicular to CBO; anterior process fine and tapering; a lateral process absent or represented by a small lobe; a mesomeroidal lobe absent; solenomere complex, consisting of a tapering basomesal process and several other small processes and lobes apically.</p></list-item></list><list list-type="bullet"><list-item><p>Vulva:</p></list-item></list><list list-type="bullet"><list-item><p>Subcylindrical, mostly symmetrical.</p></list-item><list-item><p>Bursa with a distinct, slightly obtuse to subrectangular, postero-apical margin.</p></list-item><list-item><p>Opening placed right on top of bursa.</p></list-item><list-item><p>Operculum shorter than, to subequal to, bursa.</p></list-item><list-item><p>Receptaculum seminis: central tube narrow, digitiform; posterior tube very narrow, more or less folded; posterior ampulla small to medium-sized.</p></list-item></list></tp:treatment-sec><tp:treatment-sec sec-type="remarks" id="SECID0E51DI"><title>Remarks.</title><p><xref ref-type="bibr" rid="B85">Vagalinski and Lazányi (2018)</xref> referred to the distocaudal projection of the opisthomere in <italic><tp:taxon-name><tp:taxon-name-part taxon-name-part-type="genus" reg="Iraniulus">I.</tp:taxon-name-part><tp:taxon-name-part taxon-name-part-type="species" reg="fagorum">fagorum</tp:taxon-name-part></tp:taxon-name></italic> (Attems, 1951), the single known species of the genus at that time, as an apicoposterior process, because of its position and orientation being just like those of the latter process in other <tp:taxon-name><tp:taxon-name-part taxon-name-part-type="tribe">Brachyiulini</tp:taxon-name-part></tp:taxon-name>, e.g., in the genera <italic><tp:taxon-name><tp:taxon-name-part taxon-name-part-type="genus" reg="Enghophyllum">Enghophyllum</tp:taxon-name-part></tp:taxon-name></italic> Lazányi &amp; Vagalinski, 2013 or species of <italic><tp:taxon-name><tp:taxon-name-part taxon-name-part-type="genus" reg="Cyphobrachyiulus">Cyphobrachyiulus</tp:taxon-name-part></tp:taxon-name></italic> and <italic><tp:taxon-name><tp:taxon-name-part taxon-name-part-type="genus" reg="Graecoiulus">Graecoiulus</tp:taxon-name-part></tp:taxon-name></italic> Vagalinski &amp; Lazányi, 2018. However, <abbrev xmlns:xlink="http://www.w3.org/1999/xlink" xlink:title="scanning electron microscopy" id="ABBRID0EM5DI" xlink:type="simple">SEM</abbrev> micrographs of the gonopods of both <italic><tp:taxon-name><tp:taxon-name-part taxon-name-part-type="genus" reg="Iraniulus">I.</tp:taxon-name-part><tp:taxon-name-part taxon-name-part-type="species" reg="fagorum">fagorum</tp:taxon-name-part></tp:taxon-name></italic> and <italic><tp:taxon-name><tp:taxon-name-part taxon-name-part-type="genus" reg="Iraniulus">I.</tp:taxon-name-part><tp:taxon-name-part taxon-name-part-type="species" reg="tricornis">tricornis</tp:taxon-name-part></tp:taxon-name></italic> sp. nov. reveal that what have seemed like an apicoposterior process does not originate immediately from the <abbrev xmlns:xlink="http://www.w3.org/1999/xlink" xlink:title="central body of opisthomere" id="ABBRID0EY6DI" xlink:type="simple">CBO</abbrev>, but is a continuation of the basoposterior process or its apical outgrowth, as denoted in species of the genera <italic><tp:taxon-name><tp:taxon-name-part taxon-name-part-type="genus" reg="Omobrachyiulus">Omobrachyiulus</tp:taxon-name-part></tp:taxon-name></italic> and <italic><tp:taxon-name><tp:taxon-name-part taxon-name-part-type="genus" reg="Byzantorhopalum">Byzantorhopalum</tp:taxon-name-part></tp:taxon-name></italic>. Also, in the aforementioned paper, the process observed disto-anteromesally on the opisthomere in <italic><tp:taxon-name><tp:taxon-name-part taxon-name-part-type="genus" reg="Iraniulus">I.</tp:taxon-name-part><tp:taxon-name-part taxon-name-part-type="species" reg="fagorum">fagorum</tp:taxon-name-part></tp:taxon-name></italic> (Attems, 1951) was called a meso-anterior process, suggesting homology with the similarly positioned process present in another two brachyiulinine genera, <italic><tp:taxon-name><tp:taxon-name-part taxon-name-part-type="genus" reg="Brachyiulus">Brachyiulus</tp:taxon-name-part></tp:taxon-name></italic><xref ref-type="bibr" rid="B13">Berlese 1884</xref> and <italic><tp:taxon-name><tp:taxon-name-part taxon-name-part-type="genus" reg="Graecoiulus">Graecoiulus</tp:taxon-name-part></tp:taxon-name></italic>. Again, from the <abbrev xmlns:xlink="http://www.w3.org/1999/xlink" xlink:title="scanning electron microscopy" id="ABBRID0EHDAK" xlink:type="simple">SEM</abbrev> pictures it becomes clear that the flagellum and seminal channels terminate in that process rather than at the very top of the solenomere. Thus, that process in <italic><tp:taxon-name><tp:taxon-name-part taxon-name-part-type="genus" reg="Iraniulus">Iraniulus</tp:taxon-name-part></tp:taxon-name></italic> must be considered as part of the solenomere, unlike the condition observed in <italic><tp:taxon-name><tp:taxon-name-part taxon-name-part-type="genus" reg="Brachyiulus">Brachyiulus</tp:taxon-name-part></tp:taxon-name></italic> and <italic><tp:taxon-name><tp:taxon-name-part taxon-name-part-type="genus" reg="Graecoiulus">Graecoiulus</tp:taxon-name-part></tp:taxon-name></italic>, in both of which (as in all remaining <tp:taxon-name><tp:taxon-name-part taxon-name-part-type="tribe">Brachyiulini</tp:taxon-name-part></tp:taxon-name>) the two channels end up at the solenomere apex.</p></tp:treatment-sec><ref-list><ref id="B85"><mixed-citation xmlns:xlink="http://www.w3.org/1999/xlink" xlink:type="simple"><person-group><name name-style="western"><surname>Vagalinski</surname><given-names>B</given-names></name><name name-style="western"><surname>Lazányi</surname><given-names>E</given-names></name></person-group> (<year>2018</year>) <article-title>Revision of the millipede tribe <tp:taxon-name><tp:taxon-name-part taxon-name-part-type="tribe">Brachyiulini</tp:taxon-name-part></tp:taxon-name> Verhoeff, 1909 (<tp:taxon-name><tp:taxon-name-part taxon-name-part-type="class">Diplopoda</tp:taxon-name-part></tp:taxon-name>: <tp:taxon-name><tp:taxon-name-part taxon-name-part-type="order">Julida</tp:taxon-name-part></tp:taxon-name>: <tp:taxon-name><tp:taxon-name-part taxon-name-part-type="family">Julidae</tp:taxon-name-part></tp:taxon-name>), with descriptions of new taxa.</article-title><source>Zootaxa</source><volume>4421</volume>(<issue>1</issue>): <fpage>001</fpage>–<lpage>142</lpage>. <ext-link xlink:type="simple" ext-link-type="doi" xlink:href="10.11646/zootaxa.4421.1.1">https://doi.org/10.11646/zootaxa.4421.1.1</ext-link></mixed-citation></ref><ref id="B13"><mixed-citation xmlns:xlink="http://www.w3.org/1999/xlink" xlink:type="simple"><person-group><name name-style="western"><surname>Berlese</surname><given-names>A</given-names></name></person-group> (<year>1884</year>) <tp:taxon-name><tp:taxon-name-part taxon-name-part-type="subclass">Acari</tp:taxon-name-part></tp:taxon-name>, <tp:taxon-name><tp:taxon-name-part taxon-name-part-type="above-genus">Myriopoda</tp:taxon-name-part></tp:taxon-name> et <tp:taxon-name><tp:taxon-name-part taxon-name-part-type="order">Scorpiones</tp:taxon-name-part></tp:taxon-name> hucusque in Italia Reperta. Volumen II. Fasc. XII, 10 pp.</mixed-citation></ref></ref-list></tp:taxon-treatment>
