# Supplementary material for: The millipede tribe Brachyiulini in the Caucasus (Diplopoda, Julida, Julidae)
Source: Zookeys. 2021 Aug 30;1058:1–127. doi: 10.3897/zookeys.1058.68628 (PMC8421324; doi:10.3897/zookeys.1058.68628)
Supplement: XML Treatment for Iraniulus fagorum [file zookeys.1058.68628-treatment15.xml]

<!DOCTYPE tp:taxon-treatment
  PUBLIC "-//TaxonX//DTD Taxonomic Treatment Publishing DTD v0 20100105//EN" "tax-treatment-NSO.dtd">
<tp:taxon-treatment xmlns:tp="http://www.plazi.org/taxpub"><tp:treatment-meta><kwd-group><label>Taxon classification</label><kwd><named-content xmlns:xlink="http://www.w3.org/1999/xlink" content-type="kingdom">Animalia</named-content></kwd><kwd><named-content xmlns:xlink="http://www.w3.org/1999/xlink" content-type="order">Julida</named-content></kwd><kwd><named-content xmlns:xlink="http://www.w3.org/1999/xlink" content-type="family">Julidae</named-content></kwd></kwd-group><mixed-citation publication-type="journal"><person-group><name><surname>Vagalinski</surname><given-names>Boyan</given-names></name><name><surname>Golovatch</surname><given-names>Sergei I.</given-names></name></person-group><article-title>The millipede tribe <tp:taxon-name><tp:taxon-name-part taxon-name-part-type="tribe">Brachyiulini</tp:taxon-name-part></tp:taxon-name> in the Caucasus (<tp:taxon-name><tp:taxon-name-part taxon-name-part-type="class">Diplopoda</tp:taxon-name-part></tp:taxon-name>, <tp:taxon-name><tp:taxon-name-part taxon-name-part-type="order">Julida</tp:taxon-name-part></tp:taxon-name>, <tp:taxon-name><tp:taxon-name-part taxon-name-part-type="family">Julidae</tp:taxon-name-part></tp:taxon-name>)</article-title><source>Zookeys</source><day>30</day><month>8</month><year>2021</year><volume>1058</volume><fpage>1</fpage><lpage>127</lpage><pub-id pub-id-type="doi">10.3897/zookeys.1058.68628</pub-id></mixed-citation></tp:treatment-meta><tp:nomenclature><tp:taxon-name>
            <object-id xmlns:xlink="http://www.w3.org/1999/xlink" content-type="arpha" xlink:type="simple">33C3DA18-F2BE-52A9-A8D9-D5125BFEEA8F</object-id>
            <tp:taxon-name-part taxon-name-part-type="genus" reg="Iraniulus">Iraniulus</tp:taxon-name-part>
            <tp:taxon-name-part taxon-name-part-type="species" reg="fagorum">fagorum</tp:taxon-name-part>
          </tp:taxon-name><tp:taxon-authority>(Attems, 1951)</tp:taxon-authority><xref ref-type="fig" rid="F7">Figs 7</xref><xref ref-type="fig" rid="F8">, 8</xref><tp:nomenclature-citation-list><tp:nomenclature-citation><tp:taxon-name><tp:taxon-name-part taxon-name-part-type="genus" reg="Chromatoiulus">Chromatoiulus</tp:taxon-name-part> (<tp:taxon-name-part taxon-name-part-type="subgenus" reg="Iraniulus">Iraniulus</tp:taxon-name-part>) <tp:taxon-name-part taxon-name-part-type="species" reg="fagorum">fagorum</tp:taxon-name-part></tp:taxon-name><comment>Attems, 1951: 421–422, figs 39–41.</comment></tp:nomenclature-citation><tp:nomenclature-citation><tp:taxon-name>
                <tp:taxon-name-part taxon-name-part-type="genus" reg="Chromatoiulus">Chromatoiulus</tp:taxon-name-part>
                <tp:taxon-name-part taxon-name-part-type="species" reg="fagorum">fagorum</tp:taxon-name-part>
              </tp:taxon-name><comment>: <xref ref-type="bibr" rid="B11">Bababekova 1969</xref>: 22; <xref ref-type="bibr" rid="B12">1996</xref>: 90; <xref ref-type="bibr" rid="B72">Rakhmanov 1972</xref>: 116; <xref ref-type="bibr" rid="B76">Samedov et al. 1972</xref>: 1245; <xref ref-type="bibr" rid="B73">Rasulova and Rakhmanov 1973</xref>: 519.</comment></tp:nomenclature-citation><tp:nomenclature-citation><tp:taxon-name>
                <tp:taxon-name-part taxon-name-part-type="genus" reg="Megaphyllum">Megaphyllum</tp:taxon-name-part>
                <tp:taxon-name-part taxon-name-part-type="species" reg="loeffleri">loeffleri</tp:taxon-name-part>
              </tp:taxon-name><comment>: <xref ref-type="bibr" rid="B32">Golovatch 1983</xref> (lapsus calami): 166.</comment></tp:nomenclature-citation><tp:nomenclature-citation><tp:taxon-name>
                <tp:taxon-name-part taxon-name-part-type="genus" reg="Megaphyllum">Megaphyllum</tp:taxon-name-part>
                <tp:taxon-name-part taxon-name-part-type="species" reg="fagorum">fagorum</tp:taxon-name-part>
              </tp:taxon-name><comment>: <xref ref-type="bibr" rid="B21">Enghoff and Moravvej 2005</xref>: 66.</comment></tp:nomenclature-citation><tp:nomenclature-citation><tp:taxon-name>
                <tp:taxon-name-part taxon-name-part-type="genus" reg="Iraniulus">Iraniulus</tp:taxon-name-part>
                <tp:taxon-name-part taxon-name-part-type="species" reg="fagorum">fagorum</tp:taxon-name-part>
              </tp:taxon-name><comment>: <xref ref-type="bibr" rid="B85">Vagalinski and Lazányi 2018</xref>: 78–80, figs 156–160.</comment></tp:nomenclature-citation></tp:nomenclature-citation-list></tp:nomenclature><tp:treatment-sec sec-type="material" id="SECID0EVKAK"><title>Material examined.</title><p><bold>Azerbaijan</bold>: 1 ♀ (<named-content xmlns:xlink="http://www.w3.org/1999/xlink" content-type="dwc:institutional_code" xlink:type="simple">SMNG</named-content>), Lerik District, Hyrcan Nature Reserve, road Lǝnkǝran-Lerik at km 322, <named-content xmlns:xlink="http://www.w3.org/1999/xlink" content-type="dwc:verbatimCoordinates" xlink:type="simple"><named-content content-type="geo-json" specific-use="{&#34;type&#34;:&#34;Point&#34;,&#34;coordinates&#34;:[48.581900,38.763800]}" id="NCID0EFLAK" xlink:type="simple">38.7638°N, 48.5819°E</named-content></named-content>, 400 m a.s.l., small valley, forest of <italic><tp:taxon-name><tp:taxon-name-part taxon-name-part-type="genus" reg="Parrotia">Parrotia</tp:taxon-name-part></tp:taxon-name></italic> with some <italic><tp:taxon-name><tp:taxon-name-part taxon-name-part-type="genus" reg="Quercus">Quercus</tp:taxon-name-part></tp:taxon-name></italic>, in thick litter, 26.III.2015, D. Antić and H. Reip leg.; 2 ♂♂, 4 ♀♀, 8 juv. (<abbrev xmlns:xlink="http://www.w3.org/1999/xlink" content-type="institution" xlink:title="Zoological Museum, State University of Moscow, Moscow, Russia" id="ABBRID0EYLAK" xlink:type="simple">ZMUM</abbrev>), Lankaran, Istisu W of Astara, forest, 29.VII.1974, <abbrev xmlns:xlink="http://www.w3.org/1999/xlink" xlink:title="Sergei I. Golovatch" id="ABBRID0E4LAK" xlink:type="simple">SIG</abbrev> leg.; 6 ♂♂, 5 ♀♀, 2 juv. (<abbrev xmlns:xlink="http://www.w3.org/1999/xlink" content-type="institution" xlink:title="Zoological Museum, State University of Moscow, Moscow, Russia" id="ABBRID0EBMAK" xlink:type="simple">ZMUM</abbrev>), Istisu, ca. 8 km SW of Masallı, <italic><tp:taxon-name><tp:taxon-name-part taxon-name-part-type="genus" reg="Quercus">Quercus</tp:taxon-name-part></tp:taxon-name></italic>, <italic><tp:taxon-name><tp:taxon-name-part taxon-name-part-type="genus" reg="Acer">Acer</tp:taxon-name-part></tp:taxon-name></italic>, <italic><tp:taxon-name><tp:taxon-name-part taxon-name-part-type="genus" reg="Carpinus">Carpinus</tp:taxon-name-part></tp:taxon-name></italic> etc., 80–140 m, in litter, under bark and stones, 19–20.X.1983, <abbrev xmlns:xlink="http://www.w3.org/1999/xlink" xlink:title="Sergei I. Golovatch" id="ABBRID0EENAK" xlink:type="simple">SIG</abbrev> leg.; 2 ♂♂ (<abbrev xmlns:xlink="http://www.w3.org/1999/xlink" content-type="institution" xlink:title="Zoological Museum, State University of Moscow, Moscow, Russia" id="ABBRID0EINAK" xlink:type="simple">ZMUM</abbrev>), Yardımlı, Avash, 1200–1500 m, 14–17.VI.1996, <abbrev xmlns:xlink="http://www.w3.org/1999/xlink" xlink:title="Sergei I. Golovatch" id="ABBRID0ENNAK" xlink:type="simple">SIG</abbrev> leg.; 1 ♂, 2 ♀♀ (<abbrev xmlns:xlink="http://www.w3.org/1999/xlink" content-type="institution" xlink:title="Zoological Museum, State University of Moscow, Moscow, Russia" id="ABBRID0ERNAK" xlink:type="simple">ZMUM</abbrev>), Astara, Istisu, W of Astara, 100 m, 2– 6.VI.1996, W. Schawaller leg.; many ♂♂, ♀♀, juv. (<abbrev xmlns:xlink="http://www.w3.org/1999/xlink" content-type="institution" xlink:title="Zoological Museum, State University of Moscow, Moscow, Russia" id="ABBRID0EWNAK" xlink:type="simple">ZMUM</abbrev>), ca. 6 km WSW of Astara, <italic><tp:taxon-name><tp:taxon-name-part taxon-name-part-type="genus" reg="Quercus">Quercus</tp:taxon-name-part></tp:taxon-name></italic>, <italic><tp:taxon-name><tp:taxon-name-part taxon-name-part-type="genus" reg="Acer">Acer</tp:taxon-name-part></tp:taxon-name></italic>, <italic><tp:taxon-name><tp:taxon-name-part taxon-name-part-type="genus" reg="Carpinus">Carpinus</tp:taxon-name-part></tp:taxon-name></italic>, etc., 10–30 m, in litter and under bark, 18.III.1983, <abbrev xmlns:xlink="http://www.w3.org/1999/xlink" xlink:title="Sergei I. Golovatch" id="ABBRID0EZOAK" xlink:type="simple">SIG</abbrev> leg.; 1 ♂, 1 ♀, 2 juv. (<abbrev xmlns:xlink="http://www.w3.org/1999/xlink" content-type="institution" xlink:title="Zoological Museum, State University of Moscow, Moscow, Russia" id="ABBRID0E4OAK" xlink:type="simple">ZMUM</abbrev>), Lankaran, Alekseevka (Avrora), 24.VII.1974, <abbrev xmlns:xlink="http://www.w3.org/1999/xlink" xlink:title="Sergei I. Golovatch" id="ABBRID0ECPAK" xlink:type="simple">SIG</abbrev> leg.</p></tp:treatment-sec><tp:treatment-sec sec-type="diagnosis" id="SECID0EGPAK"><title>Diagnosis.</title><p>A species of <italic><tp:taxon-name><tp:taxon-name-part taxon-name-part-type="genus" reg="Iraniulus">Iraniulus</tp:taxon-name-part></tp:taxon-name></italic> differing from its only known congener, <italic><tp:taxon-name><tp:taxon-name-part taxon-name-part-type="genus" reg="Iraniulus">I.</tp:taxon-name-part><tp:taxon-name-part taxon-name-part-type="species" reg="tricornis">tricornis</tp:taxon-name-part></tp:taxon-name></italic> sp. nov., by a larger body (males &gt; 25 mm long and higher than 1.7 mm, females &gt; 30 mm long and ca. 2.5 mm high, vs. males &lt; 20 mm long and ca. 1 mm high, females &lt; 25 mm long and ca. 1.5 mm high in <italic><tp:taxon-name><tp:taxon-name-part taxon-name-part-type="genus" reg="Iraniulus">I.</tp:taxon-name-part><tp:taxon-name-part taxon-name-part-type="species" reg="tricornis">tricornis</tp:taxon-name-part></tp:taxon-name></italic> sp. nov.), by having a proportionately longer, more slender opisthomere, and by certain details of solenomere structure: directed completely distad, with a larger basocaudal process, and with an apical part ending in two short rounded branches of equal size on the mesal side, and one slender sigmoid branch on the lateral side, vs. the same turned somewhat caudad in <italic><tp:taxon-name><tp:taxon-name-part taxon-name-part-type="genus" reg="Iraniulus">I.</tp:taxon-name-part><tp:taxon-name-part taxon-name-part-type="species" reg="tricornis">tricornis</tp:taxon-name-part></tp:taxon-name></italic> sp. nov., with a proportionately smaller basocaudal process, and with an apical part bearing three sharply pointed branches of equal size.</p></tp:treatment-sec><tp:treatment-sec sec-type="Descriptive notes" id="SECID0EPRAK"><title>Descriptive notes.</title><p><bold><italic>Gonopods</italic>:</bold> Promere (Fig. <xref ref-type="fig" rid="F7">7A</xref>) as high as opisthomere, broadest at base, significantly narrowing distad; apex narrow; apicomesal process similar to that in <italic><tp:taxon-name><tp:taxon-name-part taxon-name-part-type="genus" reg="Iraniulus">I.</tp:taxon-name-part><tp:taxon-name-part taxon-name-part-type="species" reg="tricornis">tricornis</tp:taxon-name-part></tp:taxon-name></italic> sp. nov., but longer; flagellum just slightly longer than height of promere. Opisthomere (Fig. <xref ref-type="fig" rid="F7">7B–E</xref>) relatively slender; anterior process tapering, straight; basoposterior process with its apical outgrowth protruding at nearly 90° to <abbrev xmlns:xlink="http://www.w3.org/1999/xlink" xlink:title="central body of opisthomere" id="ABBRID0EYSAK" xlink:type="simple">CBO</abbrev>, bent slightly apicad; a small lobe distolaterally; mesal side with a narrow, slender lobe (presumably gonocoxal gland) and a rather narrow anteromesal sinus; with a row of sparse spiniform filaments along flagellum channel; solenomere consisting of a tapering basomesal process, a broadly rounded basocaudal process, and an apical part ending in three minute branches: two rounded mesal ones, and a sigmoid lateral one. <bold><italic>Vulva</italic></bold> (Fig. <xref ref-type="fig" rid="F8">8</xref>) mostly corresponding to the description and drawing given in <xref ref-type="bibr" rid="B85">Vagalinski and Lazányi (2018)</xref> except for the opening, which is not large as claimed by these authors, but is in fact minute, hidden between the large bursal hyaline protrusions.</p><fig id="F7" position="float" orientation="portrait"><object-id xmlns:xlink="http://www.w3.org/1999/xlink" content-type="doi" xlink:type="simple">10.3897/zookeys.1058.68628.figure7</object-id><object-id xmlns:xlink="http://www.w3.org/1999/xlink" content-type="arpha" xlink:type="simple">C11285A9-7363-5E14-A511-AD99D741FF5E</object-id><label>Figure 7.</label><caption><p><italic><tp:taxon-name><tp:taxon-name-part taxon-name-part-type="genus" reg="Iraniulus">Iraniulus</tp:taxon-name-part><tp:taxon-name-part taxon-name-part-type="species" reg="fagorum">fagorum</tp:taxon-name-part></tp:taxon-name></italic> (Attems, 1951), gonopods of ♂ from near Astara, Azerbaijan (<abbrev xmlns:xlink="http://www.w3.org/1999/xlink" content-type="institution" xlink:title="Zoological Museum, State University of Moscow, Moscow, Russia" id="ABBRID0EVUAK" xlink:type="simple">ZMUM</abbrev>) <bold>A</bold> left promere, caudal view <bold>B</bold> right opisthomere (with flagellum in its channel), mesal view <bold>C</bold> left opisthomere, oral-lateral view <bold>D</bold> apical part of right opisthomere, mesal view <bold>E</bold> apical part of left opisthomere, oral-lateral view. Scale bars: 0.1 mm (<bold>A–C</bold>), 0.05 mm (<bold>D, E</bold>). Abbreviations: <bold><italic><abbrev xmlns:xlink="http://www.w3.org/1999/xlink" xlink:title="apicomesal process" id="ABBRID0EKVAK" xlink:type="simple">amp</abbrev></italic></bold> apicomesal process, <bold><italic><abbrev xmlns:xlink="http://www.w3.org/1999/xlink" xlink:title="apical outgrowth of basoposterior process" id="ABBRID0EQVAK" xlink:type="simple">ao</abbrev></italic></bold> apical outgrowth of basoposterior process, <bold><italic><abbrev xmlns:xlink="http://www.w3.org/1999/xlink" xlink:title="anterior process" id="ABBRID0EWVAK" xlink:type="simple">ap</abbrev></italic></bold> anterior process, <bold><italic><abbrev xmlns:xlink="http://www.w3.org/1999/xlink" xlink:title="apical part of solenomere" id="ABBRID0E3VAK" xlink:type="simple">aps</abbrev></italic></bold> apical part of solenomere, <bold><italic><abbrev xmlns:xlink="http://www.w3.org/1999/xlink" xlink:title="basoposterior process" id="ABBRID0ECWAK" xlink:type="simple">bpp</abbrev></italic></bold> basoposterior process, <bold><italic><abbrev xmlns:xlink="http://www.w3.org/1999/xlink" xlink:title="basocaudal process of solenomere" id="ABBRID0EIWAK" xlink:type="simple">cps</abbrev></italic></bold> basocaudal process of solenomere, <bold><italic>f</italic></bold> flagellum, <bold><italic><abbrev xmlns:xlink="http://www.w3.org/1999/xlink" xlink:title="flagellum channel" id="ABBRID0ERWAK" xlink:type="simple">fc</abbrev></italic></bold> flagellum channel, <bold><italic>g</italic></bold> (supposed) gonocoxal gland, <bold><italic><abbrev xmlns:xlink="http://www.w3.org/1999/xlink" xlink:title="lateral lobe" id="ABBRID0E1WAK" xlink:type="simple">lp</abbrev></italic></bold> lateral lobe, <bold><italic><abbrev xmlns:xlink="http://www.w3.org/1999/xlink" xlink:title="median groove" id="ABBRID0EAXAK" xlink:type="simple">mg</abbrev></italic></bold> median groove, <bold><italic><abbrev xmlns:xlink="http://www.w3.org/1999/xlink" xlink:title="basomesal process of solenomere" id="ABBRID0EGXAK" xlink:type="simple">mps</abbrev></italic></bold> basomesal process of solenomere, <bold><italic><abbrev xmlns:xlink="http://www.w3.org/1999/xlink" xlink:title="median ridge" id="ABBRID0EMXAK" xlink:type="simple">mr</abbrev></italic></bold> median ridge, <bold><italic>s</italic></bold> solenomere, <bold><italic><abbrev xmlns:xlink="http://www.w3.org/1999/xlink" xlink:title="spiniform filaments" id="ABBRID0EVXAK" xlink:type="simple">sf</abbrev></italic></bold> spiniform filaments, <bold><italic><abbrev xmlns:xlink="http://www.w3.org/1999/xlink" xlink:title="anteromesal sinus" id="ABBRID0E2XAK" xlink:type="simple">si</abbrev></italic></bold> anteromesal sinus.</p></caption><graphic xmlns:xlink="http://www.w3.org/1999/xlink" xlink:href="zookeys-1058-001-g007.jpg" position="float" orientation="portrait" xlink:type="simple" id="oo_581942.jpg"><uri content-type="original_file" xlink:type="simple">https://binary.pensoft.net/fig/581942</uri></graphic></fig></tp:treatment-sec><tp:treatment-sec sec-type="distribution" id="SECID0EEYAK"><title>General distribution.</title><p>Iran, Lahijan (type locality); Azerbaijan, Lenkoran [Lankaran] (<xref ref-type="bibr" rid="B76">Samedov et al. 1972</xref>). Apparently, a Hyrcanian endemic.</p><fig id="F8" position="float" orientation="portrait"><object-id xmlns:xlink="http://www.w3.org/1999/xlink" content-type="doi" xlink:type="simple">10.3897/zookeys.1058.68628.figure8</object-id><object-id xmlns:xlink="http://www.w3.org/1999/xlink" content-type="arpha" xlink:type="simple">BFB7F40E-B3E8-5FD1-B918-16A6C9816FD0</object-id><label>Figure 8.</label><caption><p><italic><tp:taxon-name><tp:taxon-name-part taxon-name-part-type="genus" reg="Iraniulus">Iraniulus</tp:taxon-name-part><tp:taxon-name-part taxon-name-part-type="species" reg="fagorum">fagorum</tp:taxon-name-part></tp:taxon-name></italic> (Attems, 1951), ♀ from E of Lerik, Azerbaijan (<named-content xmlns:xlink="http://www.w3.org/1999/xlink" content-type="dwc:institutional_code" xlink:type="simple">SMNG</named-content>) right vulva <bold>A</bold> caudo-lateral <bold>B</bold> meso-caudal view. Scale bars: 0.1 mm. Abbreviations: <bold><italic><abbrev xmlns:xlink="http://www.w3.org/1999/xlink" xlink:title="hyaline protrusions" id="ABBRID0EMZAK" xlink:type="simple">hp</abbrev></italic></bold> hyaline protrusions, <bold><italic><abbrev xmlns:xlink="http://www.w3.org/1999/xlink" xlink:title="operculum" id="ABBRID0ESZAK" xlink:type="simple">op</abbrev></italic></bold> operculum. Pictures by courtesy of Karin Voigtländer, Hans Reip and Dragan Antić.</p></caption><graphic xmlns:xlink="http://www.w3.org/1999/xlink" xlink:href="zookeys-1058-001-g008.jpg" position="float" orientation="portrait" xlink:type="simple" id="oo_581943.jpg"><uri content-type="original_file" xlink:type="simple">https://binary.pensoft.net/fig/581943</uri></graphic></fig></tp:treatment-sec><tp:treatment-sec sec-type="remarks" id="SECID0E2ZAK"><title>Remarks.</title><p><italic><tp:taxon-name><tp:taxon-name-part taxon-name-part-type="genus" reg="Iraniulus">Iraniulus</tp:taxon-name-part><tp:taxon-name-part taxon-name-part-type="species" reg="fagorum">fagorum</tp:taxon-name-part></tp:taxon-name></italic> can easily be recognised in the field by both its greyish green colouration and its specific, strong odour (Dragan Antić, pers. comm.). The latter is the result of the large proportion of p-cresol (&gt; 90%) in its defensive secretion. This compound is known to be produced by only a few species of <tp:taxon-name><tp:taxon-name-part taxon-name-part-type="family">Julidae</tp:taxon-name-part></tp:taxon-name>, while it is typical of the order <tp:taxon-name><tp:taxon-name-part taxon-name-part-type="order">Callipodida</tp:taxon-name-part></tp:taxon-name> (<xref ref-type="bibr" rid="B14">Bodner et al. 2016</xref>). Interestingly, p-cresol may be a major compound in the secretions of another two julids inhabiting the Caucasus, namely, <italic><tp:taxon-name><tp:taxon-name-part taxon-name-part-type="genus" reg="Pachyiulus">Pachyiulus</tp:taxon-name-part><tp:taxon-name-part taxon-name-part-type="species" reg="krivolutskyi">krivolutskyi</tp:taxon-name-part></tp:taxon-name></italic> Golovatch, 1977 from Colchis and <italic><tp:taxon-name><tp:taxon-name-part taxon-name-part-type="genus" reg="Syrioiulus">Syrioiulus</tp:taxon-name-part><tp:taxon-name-part taxon-name-part-type="species" reg="continentalis">continentalis</tp:taxon-name-part></tp:taxon-name></italic> (Attems, 1903) from Hyrcania, both species showing a similar bright yellow-greyish colouration reminiscent of the green tinges in <italic><tp:taxon-name><tp:taxon-name-part taxon-name-part-type="genus" reg="Iraniulus">I.</tp:taxon-name-part><tp:taxon-name-part taxon-name-part-type="species" reg="fagorum">fagorum</tp:taxon-name-part></tp:taxon-name></italic> (<xref ref-type="bibr" rid="B28">Evsyukov et al. 2021</xref>).</p></tp:treatment-sec><ref-list><ref id="B11"><mixed-citation xmlns:xlink="http://www.w3.org/1999/xlink" xlink:type="simple"><person-group><name name-style="western"><surname>Bababekova</surname><given-names>LA</given-names></name></person-group> (<year>1969</year>) <article-title>[To the study of the myriapod fauna (<tp:taxon-name><tp:taxon-name-part taxon-name-part-type="class">Diplopoda</tp:taxon-name-part></tp:taxon-name>) of the Lenkoran zone].</article-title> In: <person-group><name name-style="western"><surname>Ghilarov</surname><given-names>MS</given-names></name></person-group> (<role>Ed.</role>) <issue-title>Problems of Soil Zoology.</issue-title><source>Materials of the III All-Union Conference, Moscow, 1969. Moscow</source>, <fpage>21</fpage>–<lpage>22</lpage> [In Russian]</mixed-citation></ref><ref id="B12"><mixed-citation xmlns:xlink="http://www.w3.org/1999/xlink" xlink:type="simple"><person-group><name name-style="western"><surname>Bababekova</surname><given-names>LA</given-names></name></person-group> (<year>1996</year>) <source>[The subphylum of tracheates – <tp:taxon-name><tp:taxon-name-part taxon-name-part-type="subphylum">Tracheata</tp:taxon-name-part></tp:taxon-name>]. In: Aliev SV, Kasymov EG (Eds) Animal life of Azerbaijan 2: The phylum of arthropods.</source><publisher-name>Elm Publishers</publisher-name>, <publisher-loc>Baku</publisher-loc>, <size units="page">412 pp</size>. [Pp. 89–97.] [In Russian]</mixed-citation></ref><ref id="B72"><mixed-citation xmlns:xlink="http://www.w3.org/1999/xlink" xlink:type="simple"><person-group><name name-style="western"><surname>Rakhmanov</surname><given-names>RR</given-names></name></person-group> (<year>1972</year>) <source>[Millipedes of the Lenkoran zone of Azerbaijan]. In: Ghilarov MS (Ed.) Problems of Soil Zoology. Materials of the IV All-Union Conference, Baku 1972.</source><publisher-name>Nauka Publishers</publisher-name>, <publisher-loc>Moscow</publisher-loc>, <size units="page">116 pp</size>. [In Russian]</mixed-citation></ref><ref id="B76"><mixed-citation xmlns:xlink="http://www.w3.org/1999/xlink" xlink:type="simple"><person-group><name name-style="western"><surname>Samedov</surname><given-names>NG</given-names></name><name name-style="western"><surname>Bababekova</surname><given-names>LA</given-names></name><name name-style="western"><surname>Rakhmanov</surname><given-names>RR</given-names></name></person-group> (<year>1972</year>) <article-title>[Distribution of myriapods (<tp:taxon-name><tp:taxon-name-part taxon-name-part-type="subphylum">Myriapoda</tp:taxon-name-part></tp:taxon-name>) in various types of soil of Lenkoran].</article-title><source>Zoologicheskii zhurnal</source><volume>51</volume>(<issue>8</issue>): <fpage>1244</fpage>–<lpage>1247</lpage>. [In Russian, a summary in English]</mixed-citation></ref><ref id="B73"><mixed-citation xmlns:xlink="http://www.w3.org/1999/xlink" xlink:type="simple"><person-group><name name-style="western"><surname>Rasulova</surname><given-names>EK</given-names></name><name name-style="western"><surname>Rakhmanov</surname><given-names>RR</given-names></name></person-group> (<year>1973</year>) [Changes in the composition and distribution patterns of springtails (<tp:taxon-name><tp:taxon-name-part taxon-name-part-type="order">Collembola</tp:taxon-name-part></tp:taxon-name>) and millipedes (<tp:taxon-name><tp:taxon-name-part taxon-name-part-type="class">Diplopoda</tp:taxon-name-part></tp:taxon-name>) in various soil types of the Lenkoran zone of Azerbaijan]. Materials of the 6<sup>th</sup> Session of the Transcaucasian Council for the Coordination of Research Work on Plant Protection, Tbilisi, 1973: 519–520. [In Russian]</mixed-citation></ref><ref id="B32"><mixed-citation xmlns:xlink="http://www.w3.org/1999/xlink" xlink:type="simple"><person-group><name name-style="western"><surname>Golovatch</surname><given-names>SI</given-names></name></person-group> (<year>1983</year>) A contribution to the millipede fauna of Iran (<tp:taxon-name><tp:taxon-name-part taxon-name-part-type="class">Diplopoda</tp:taxon-name-part></tp:taxon-name>). Annalen des Naturhistorischen Museums in Wien 85B: 157–169. <ext-link xlink:type="simple" ext-link-type="uri" xlink:href="https://www.zobodat.at/pdf/ANNA_85B_0157-0169.pdf">https://www.zobodat.at/pdf/ANNA_85B_0157-0169.pdf</ext-link></mixed-citation></ref><ref id="B21"><mixed-citation xmlns:xlink="http://www.w3.org/1999/xlink" xlink:type="simple"><person-group><name name-style="western"><surname>Enghoff</surname><given-names>H</given-names></name><name name-style="western"><surname>Moravvej</surname><given-names>SA</given-names></name></person-group> (<year>2005</year>) <article-title>A review of the millipede fauna of Iran.</article-title><source>Zoology in the Middle East</source><volume>35</volume>: <fpage>61</fpage>–<lpage>72</lpage>. <ext-link xlink:type="simple" ext-link-type="doi" xlink:href="10.1080/09397140.2005.10638104">https://doi.org/10.1080/09397140.2005.10638104</ext-link></mixed-citation></ref><ref id="B85"><mixed-citation xmlns:xlink="http://www.w3.org/1999/xlink" xlink:type="simple"><person-group><name name-style="western"><surname>Vagalinski</surname><given-names>B</given-names></name><name name-style="western"><surname>Lazányi</surname><given-names>E</given-names></name></person-group> (<year>2018</year>) <article-title>Revision of the millipede tribe <tp:taxon-name><tp:taxon-name-part taxon-name-part-type="tribe">Brachyiulini</tp:taxon-name-part></tp:taxon-name> Verhoeff, 1909 (<tp:taxon-name><tp:taxon-name-part taxon-name-part-type="class">Diplopoda</tp:taxon-name-part></tp:taxon-name>: <tp:taxon-name><tp:taxon-name-part taxon-name-part-type="order">Julida</tp:taxon-name-part></tp:taxon-name>: <tp:taxon-name><tp:taxon-name-part taxon-name-part-type="family">Julidae</tp:taxon-name-part></tp:taxon-name>), with descriptions of new taxa.</article-title><source>Zootaxa</source><volume>4421</volume>(<issue>1</issue>): <fpage>001</fpage>–<lpage>142</lpage>. <ext-link xlink:type="simple" ext-link-type="doi" xlink:href="10.11646/zootaxa.4421.1.1">https://doi.org/10.11646/zootaxa.4421.1.1</ext-link></mixed-citation></ref><ref id="B14"><mixed-citation xmlns:xlink="http://www.w3.org/1999/xlink" xlink:type="simple"><person-group><name name-style="western"><surname>Bodner</surname><given-names>M</given-names></name><name name-style="western"><surname>Vagalinski</surname><given-names>B</given-names></name><name name-style="western"><surname>Makarov</surname><given-names>SE</given-names></name><name name-style="western"><surname>Antić</surname><given-names>DŽ</given-names></name><name name-style="western"><surname>Vujisić</surname><given-names>LV</given-names></name><name name-style="western"><surname>Leis</surname><given-names>H-J</given-names></name><name name-style="western"><surname>Raspotnig</surname><given-names>G</given-names></name></person-group> (<year>2016</year>) <article-title>„Quinone millipedes” reconsidered: evidence for a mosaic-like taxonomic distribution of phenol-based secretions across the <tp:taxon-name><tp:taxon-name-part taxon-name-part-type="family">Julidae</tp:taxon-name-part></tp:taxon-name>.</article-title><source>Journal of Chemical Ecology</source><volume>42</volume>: <fpage>249</fpage>–<lpage>258</lpage>. <ext-link xlink:type="simple" ext-link-type="doi" xlink:href="10.1007/s10886-016-0680-4">https://doi.org/10.1007/s10886-016-0680-4</ext-link></mixed-citation></ref><ref id="B28"><mixed-citation xmlns:xlink="http://www.w3.org/1999/xlink" xlink:type="simple"><person-group><name name-style="western"><surname>Evsyukov</surname><given-names>AP</given-names></name><name name-style="western"><surname>Golovatch</surname><given-names>SI</given-names></name><name name-style="western"><surname>Antić</surname><given-names>DŽ</given-names></name></person-group> (<year>2021</year>) <article-title>The millipede genera <italic><tp:taxon-name><tp:taxon-name-part taxon-name-part-type="genus">Amblyiulus</tp:taxon-name-part></tp:taxon-name></italic> Silvestri, 1896 and <italic><tp:taxon-name><tp:taxon-name-part taxon-name-part-type="genus">Syrioiulus</tp:taxon-name-part></tp:taxon-name></italic> Verhoeff, 1914 in the Caucasus, with notes on their distributions (<tp:taxon-name><tp:taxon-name-part taxon-name-part-type="class">Diplopoda</tp:taxon-name-part></tp:taxon-name>: <tp:taxon-name><tp:taxon-name-part taxon-name-part-type="order">Julida</tp:taxon-name-part></tp:taxon-name>: <tp:taxon-name><tp:taxon-name-part taxon-name-part-type="family">Julidae</tp:taxon-name-part></tp:taxon-name>).</article-title><source>ZooKeys</source><volume>1048</volume>: <fpage>109</fpage>–<lpage>143</lpage>. <ext-link xlink:type="simple" ext-link-type="doi" xlink:href="10.3897/zookeys.1048.68454">https://doi.org/10.3897/zookeys.1048.68454</ext-link></mixed-citation></ref></ref-list></tp:taxon-treatment>
