# Supplementary material for: The millipede tribe Brachyiulini in the Caucasus (Diplopoda, Julida, Julidae)
Source: Zookeys. 2021 Aug 30;1058:1–127. doi: 10.3897/zookeys.1058.68628 (PMC8421324; doi:10.3897/zookeys.1058.68628)
Supplement: XML Treatment for Iraniulus tricornis [file zookeys.1058.68628-treatment16.xml]

<!DOCTYPE tp:taxon-treatment
  PUBLIC "-//TaxonX//DTD Taxonomic Treatment Publishing DTD v0 20100105//EN" "tax-treatment-NSO.dtd">
<tp:taxon-treatment xmlns:tp="http://www.plazi.org/taxpub"><tp:treatment-meta><kwd-group><label>Taxon classification</label><kwd><named-content xmlns:xlink="http://www.w3.org/1999/xlink" content-type="kingdom">Animalia</named-content></kwd><kwd><named-content xmlns:xlink="http://www.w3.org/1999/xlink" content-type="order">Julida</named-content></kwd><kwd><named-content xmlns:xlink="http://www.w3.org/1999/xlink" content-type="family">Julidae</named-content></kwd></kwd-group><mixed-citation publication-type="journal"><person-group><name><surname>Vagalinski</surname><given-names>Boyan</given-names></name><name><surname>Golovatch</surname><given-names>Sergei I.</given-names></name></person-group><article-title>The millipede tribe <tp:taxon-name><tp:taxon-name-part taxon-name-part-type="tribe">Brachyiulini</tp:taxon-name-part></tp:taxon-name> in the Caucasus (<tp:taxon-name><tp:taxon-name-part taxon-name-part-type="class">Diplopoda</tp:taxon-name-part></tp:taxon-name>, <tp:taxon-name><tp:taxon-name-part taxon-name-part-type="order">Julida</tp:taxon-name-part></tp:taxon-name>, <tp:taxon-name><tp:taxon-name-part taxon-name-part-type="family">Julidae</tp:taxon-name-part></tp:taxon-name>)</article-title><source>Zookeys</source><day>30</day><month>8</month><year>2021</year><volume>1058</volume><fpage>1</fpage><lpage>127</lpage><pub-id pub-id-type="doi">10.3897/zookeys.1058.68628</pub-id></mixed-citation></tp:treatment-meta><tp:nomenclature><tp:taxon-name>
            <object-id xmlns:xlink="http://www.w3.org/1999/xlink" content-type="arpha" xlink:type="simple">D646B418-1C06-5F79-8324-116D94B118CF</object-id>
            <tp:taxon-name-part taxon-name-part-type="genus" reg="Iraniulus">Iraniulus</tp:taxon-name-part>
            <tp:taxon-name-part taxon-name-part-type="species" reg="tricornis">tricornis</tp:taxon-name-part>
            <object-id xmlns:xlink="http://www.w3.org/1999/xlink" content-type="zoobank" xlink:type="simple">http://zoobank.org/B752D188-20CE-4030-A735-845D73F3E7CB</object-id>
          </tp:taxon-name><tp:taxon-authority>Vagalinski</tp:taxon-authority><tp:taxon-status xmlns:xlink="http://www.w3.org/1999/xlink" xlink:type="simple">sp. nov.</tp:taxon-status><xref ref-type="fig" rid="F9">Figs 9</xref><xref ref-type="fig" rid="F10">, 10</xref><xref ref-type="fig" rid="F11">, 11</xref></tp:nomenclature><tp:treatment-sec sec-type="material" id="SECID0ET6AK"><title>Material examined</title><p><bold>(all from Georgia, Svanetia): <italic>Holotype</italic></bold>: ♂ (unbroken) (<abbrev xmlns:xlink="http://www.w3.org/1999/xlink" content-type="institution" xlink:title="Zoological Museum, State University of Moscow, Moscow, Russia" id="ABBRID0E46AK" xlink:type="simple">ZMUM</abbrev>), Khumpreri River (left affluent of Enguri), near Dizi, 1.5–2 km before the influx, ca. 1000 m a.s.l., leaf litter, 14.IX.1986, A. Ryvkin leg. <bold><italic>Paratypes</italic></bold>: 6 ♂♂ (<abbrev xmlns:xlink="http://www.w3.org/1999/xlink" content-type="institution" xlink:title="Zoological Museum, State University of Moscow, Moscow, Russia" id="ABBRID0EOABK" xlink:type="simple">ZMUM</abbrev>) (one in 4 pieces, gonopods prepared for <abbrev xmlns:xlink="http://www.w3.org/1999/xlink" xlink:title="scanning electron microscopy" id="ABBRID0ETABK" xlink:type="simple">SEM</abbrev>, leg pair 2 and penis dissected; another in head and 2 pieces, gonopods in situ, the rest unbroken), 1 ♂ (<named-content xmlns:xlink="http://www.w3.org/1999/xlink" content-type="dwc:institutional_code" xlink:type="simple">NMNHS</named-content>) (in 2 pieces with dissected gonopods), 1 ♂ (<named-content xmlns:xlink="http://www.w3.org/1999/xlink" content-type="dwc:institutional_code" xlink:type="simple">NHMD</named-content>) (unbroken), 1 ♂ (<abbrev xmlns:xlink="http://www.w3.org/1999/xlink" content-type="institution" xlink:title="Institute of Biodiversity and Ecosystem Research, Sofia, Bulgaria" id="ABBRID0EKBBK" xlink:type="simple">IBER</abbrev>) (in 2 pieces, gonopods dissected, one flagellum prepared for <abbrev xmlns:xlink="http://www.w3.org/1999/xlink" xlink:title="scanning electron microscopy" id="ABBRID0EPBBK" xlink:type="simple">SEM</abbrev>), 3 ♀♀ (<abbrev xmlns:xlink="http://www.w3.org/1999/xlink" content-type="institution" xlink:title="Zoological Museum, State University of Moscow, Moscow, Russia" id="ABBRID0ETBBK" xlink:type="simple">ZMUM</abbrev>) (unbroken), 1 ♀ (<named-content xmlns:xlink="http://www.w3.org/1999/xlink" content-type="dwc:institutional_code" xlink:type="simple">NMNHS</named-content>) 1 ♀ (<named-content xmlns:xlink="http://www.w3.org/1999/xlink" content-type="dwc:institutional_code" xlink:type="simple">NHMD</named-content>), 1 ♀ (<abbrev xmlns:xlink="http://www.w3.org/1999/xlink" content-type="institution" xlink:title="Institute of Biodiversity and Ecosystem Research, Sofia, Bulgaria" id="ABBRID0ECCBK" xlink:type="simple">IBER</abbrev>) (all unbroken), 2 juv. (unbroken), same collecting data as for holotype; 3 ♂♂ (one in head to ring 3, ring 4–6, pleurotergum 7, and rest of body, gonopods and leg pair 2 dissected; the others unbroken), 2 adult ♀♀ (one in head to ring 3 and rest of body, vulvae dissected; the others unbroken), 5 juv. ♀♀ (unbroken) (all in <abbrev xmlns:xlink="http://www.w3.org/1999/xlink" content-type="institution" xlink:title="Zoological Museum, State University of Moscow, Moscow, Russia" id="ABBRID0EZCBK" xlink:type="simple">ZMUM</abbrev>), ca. 50 km west of Mestia, west of Dizi, ca. 800 m a.s.l., by a waterfall, in leaf litter, 19.IX.1986, A. Ryvkin leg.; 2 ♂♂ (one in head to ring 6 and rest of body, gonopods dissected; the other unbroken), 3 juv. (unbroken) (all in <abbrev xmlns:xlink="http://www.w3.org/1999/xlink" content-type="institution" xlink:title="Zoological Museum, State University of Moscow, Moscow, Russia" id="ABBRID0EHDBK" xlink:type="simple">ZMUM</abbrev>), Mestia, 1500 m, <italic><tp:taxon-name><tp:taxon-name-part taxon-name-part-type="genus" reg="Betula">Betula</tp:taxon-name-part></tp:taxon-name></italic> and <italic><tp:taxon-name><tp:taxon-name-part taxon-name-part-type="genus" reg="Rhododendron">Rhododendron</tp:taxon-name-part></tp:taxon-name></italic> on moraine, litter and under stones, 5–16.IX.1986, <abbrev xmlns:xlink="http://www.w3.org/1999/xlink" xlink:title="Sergei I. Golovatch" id="ABBRID0EDEBK" xlink:type="simple">SIG</abbrev> leg.; 1 ♂ (in head to ring 6 and rest of body), 2 ♀♀, 1 juv. ♂, 2 juv. ♀♀ (all in <abbrev xmlns:xlink="http://www.w3.org/1999/xlink" content-type="institution" xlink:title="Zoological Museum, State University of Moscow, Moscow, Russia" id="ABBRID0EHEBK" xlink:type="simple">ZMUM</abbrev>), same locality as for holotype, 9.IX.1986, A. Ryvkin leg.; 6 ♂♂ (one in 3 pieces, gonopods dissected, the others unbroken), 8 ♀♀ (two in 2 pieces, the rest unbroken), 1 juv. ♂, 4 juv. ♀♀ (all in <abbrev xmlns:xlink="http://www.w3.org/1999/xlink" content-type="institution" xlink:title="Zoological Museum, State University of Moscow, Moscow, Russia" id="ABBRID0E5EBK" xlink:type="simple">ZMUM</abbrev>), Mestia, 1500 m a.s.l., litter and under stones, 22.X.1979, <abbrev xmlns:xlink="http://www.w3.org/1999/xlink" xlink:title="Sergei I. Golovatch" id="ABBRID0EMFBK" xlink:type="simple">SIG</abbrev> leg.</p></tp:treatment-sec><tp:treatment-sec sec-type="diagnosis" id="SECID0EQFBK"><title>Diagnosis.</title><p>A species of <italic><tp:taxon-name><tp:taxon-name-part taxon-name-part-type="genus" reg="Iraniulus">Iraniulus</tp:taxon-name-part></tp:taxon-name></italic> differing from its only known congener, <italic><tp:taxon-name><tp:taxon-name-part taxon-name-part-type="genus" reg="Iraniulus">I.</tp:taxon-name-part><tp:taxon-name-part taxon-name-part-type="species" reg="fagorum">fagorum</tp:taxon-name-part></tp:taxon-name></italic>, by a smaller body: males &lt; 20 mm long and ca. 1 mm high, females &lt; 25 mm long and ca. 1.5 mm high, vs. males &gt; 25 mm long and higher than 1.7 mm, females &gt; 30 mm long and ca. 2.5 mm high in <italic><tp:taxon-name><tp:taxon-name-part taxon-name-part-type="genus" reg="Iraniulus">I.</tp:taxon-name-part><tp:taxon-name-part taxon-name-part-type="species" reg="fagorum">fagorum</tp:taxon-name-part></tp:taxon-name></italic>), by having a proportionately shorter and stouter opisthomere, and by details of the solenomere: turned somewhat caudad, with a proportionately smaller basocaudal process, and with an apical part bearing three sharply pointed branches of equal size, vs. the same directed completely distad in <italic><tp:taxon-name><tp:taxon-name-part taxon-name-part-type="genus" reg="Iraniulus">I.</tp:taxon-name-part><tp:taxon-name-part taxon-name-part-type="species" reg="fagorum">fagorum</tp:taxon-name-part></tp:taxon-name></italic>, with a larger basocaudal process, and with an apical part ending in two short, rounded branches of equal size on the mesal side and one slender sigmoid branch on the lateral side.</p></tp:treatment-sec><tp:treatment-sec sec-type="Name" id="SECID0ECIBK"><title>Name.</title><p>Meaning three-horned in Latin, referring to the apical part of the solenomere which consists of three pointed branches. Adjective.</p></tp:treatment-sec><tp:treatment-sec sec-type="description" id="SECID0E1IBK"><title>Description.</title><p><bold><italic>Measurements</italic>:</bold> holotype ♂ in S IX, 43+2+T, L = 16 mm, H = 1.05 mm; paratype ♂♂ in S VII–X, 38–43+2–3+T, L = 11–13 mm, H = 0.85–1.1 mm; paratype ♀♀ in S VII–X, 38–45+1–2+T, H = 1.2–1.6 mm, L = 14–21 mm.</p><p><bold><italic>Colouration</italic>:</bold> (after &gt; 30 years in alcohol) (Fig. <xref ref-type="fig" rid="F9">9</xref>): mostly brown-beige; head with the usual colour pattern; antennae light brown, collum brownish, margins dark brown; prozonae dorsally with a broad, dark brown, transverse stripe next to suture, and with irregular dark brown spots just before ozopores; metazonae ochre-brown; dorsum with a continuous, blackish, axial line; legs light brown; telson brown-grey, caudal parts of paraprocts lighter.</p><fig id="F9" position="float" orientation="portrait"><object-id xmlns:xlink="http://www.w3.org/1999/xlink" content-type="doi" xlink:type="simple">10.3897/zookeys.1058.68628.figure9</object-id><object-id xmlns:xlink="http://www.w3.org/1999/xlink" content-type="arpha" xlink:type="simple">52C784FD-B60E-5077-AFFB-23DB67C16821</object-id><label>Figure 9.</label><caption><p><italic><tp:taxon-name><tp:taxon-name-part taxon-name-part-type="genus" reg="Iraniulus">Iraniulus</tp:taxon-name-part><tp:taxon-name-part taxon-name-part-type="species" reg="tricornis">tricornis</tp:taxon-name-part></tp:taxon-name></italic> sp. nov. (<abbrev xmlns:xlink="http://www.w3.org/1999/xlink" content-type="institution" xlink:title="Zoological Museum, State University of Moscow, Moscow, Russia" id="ABBRID0EMKBK" xlink:type="simple">ZMUM</abbrev>) <bold>A</bold> ♂ holotype, head and body rings 1–4, lateral, slightly dorsal view <bold>B</bold> ♂ paratype from near Dizi, Georgia (<abbrev xmlns:xlink="http://www.w3.org/1999/xlink" content-type="institution" xlink:title="Zoological Museum, State University of Moscow, Moscow, Russia" id="ABBRID0EVKBK" xlink:type="simple">ZMUM</abbrev>), telson, lateral view. Not to scale.</p></caption><graphic xmlns:xlink="http://www.w3.org/1999/xlink" xlink:href="zookeys-1058-001-g009.jpg" position="float" orientation="portrait" xlink:type="simple" id="oo_581944.jpg"><uri content-type="original_file" xlink:type="simple">https://binary.pensoft.net/fig/581944</uri></graphic></fig><p><bold><italic>External structures</italic>:</bold> Eye patches in adults consisting of 20–38 ommatidia arranged in hardly traceable vertical rows. Vertigial, supralabral, and labral setae: two, four, and 17–20, respectively. Antennae 1.5–1.6 × as long as head in males and ca. 1.4 × in females; antennomere 2 &gt; 5 ≥ 3 ~ 4 &gt; 6. Gnathochilarium with promentum separating both lamellae linguales in their basal 1/3–2/5, each with three setae in a longitudinal row. Collum mostly smooth, with only 2–3 short striae near posterolateral corners.</p><p>Body rings slightly vaulted. Prozonae with very short, shallow, longitudinal striae in posterior parts. Metazonae moderately deeply striated, n<italic><sub>Schub</sub></italic> = 7 or 8 in males and 9 or 10 in females; metazonal setae from 2/5 (in more anterior rings) to 1/2 (in more posterior rings) of metazonal length. Ozopores placed right on pro-metazonal suture in first several rings, gradually taking a more posterior position to ~ 1.5 their diameter in caudalmost rings; sutures sinuous in front of ozopores in some rings. Tarsus of mid-body legs slightly shorter than tibia and ca. 3 × as long as apical claw.</p><p><bold><italic>Telson</italic></bold> (Fig. <xref ref-type="fig" rid="F9">9B</xref>): Epiproct very long, straight, ending in a fine, tapering, hyaline tip surpassing the longest paraproctal setae in both sexes; with several long setae. Hypoproct broadly rounded in both sexes, somewhat protruding behind rear margin of paraprocts in males, tightly fitting under their ventral side in females; without setae. Paraprocts covered with sparse long setae, but without distinct rows of shorter setae along caudal margins.</p><p><bold><italic>Male sexual characters</italic>:</bold> Mandibular stipites (in Fig. <xref ref-type="fig" rid="F9">9A</xref>) moderately expanded, forming a broadly rounded antero-ventral corner. Leg pair 1 compact and set parallel to hooks turned slightly mesad. Walking legs with crested adhesive pads, both tibial and prefemoral ones reduced towards telson, but still discernible in caudalmost legs; femora without modifications. Pleurotergum 7 ventrally forming relatively small shovel-like lobes (Fig. <xref ref-type="fig" rid="F10">10A</xref>) originating mostly from metazona, directed largely ventrad. Penis (Fig. <xref ref-type="fig" rid="F10">10B</xref>) stout, compact, nearly as broad as long, without differentiated apical lobes, but with broad and rounded terminal lamellae directed ventrad.</p><fig id="F10" position="float" orientation="portrait"><object-id xmlns:xlink="http://www.w3.org/1999/xlink" content-type="doi" xlink:type="simple">10.3897/zookeys.1058.68628.figure10</object-id><object-id xmlns:xlink="http://www.w3.org/1999/xlink" content-type="arpha" xlink:type="simple">B2D16212-6E16-5666-B6A1-DA60D6C74282</object-id><label>Figure 10.</label><caption><p><italic><tp:taxon-name><tp:taxon-name-part taxon-name-part-type="genus" reg="Iraniulus">Iraniulus</tp:taxon-name-part><tp:taxon-name-part taxon-name-part-type="species" reg="tricornis">tricornis</tp:taxon-name-part></tp:taxon-name></italic> sp. nov., ♂ (<bold>A, B</bold>) and ♀ (<bold>C</bold>) paratypes from near Dizi, Georgia (<abbrev xmlns:xlink="http://www.w3.org/1999/xlink" content-type="institution" xlink:title="Zoological Museum, State University of Moscow, Moscow, Russia" id="ABBRID0EAOBK" xlink:type="simple">ZMUM</abbrev>) <bold>A</bold> right flange of pleurotergum 7, ventro-lateral view <bold>B</bold> penis, caudal view <bold>C</bold> left vulva, caudo-lateral view. Scale bars: 0.2 mm (<bold>A, B</bold>), 0.1 mm (<bold>C</bold>). Abbreviations: <bold><italic><abbrev xmlns:xlink="http://www.w3.org/1999/xlink" xlink:title="central tube" id="ABBRID0EROBK" xlink:type="simple">ct</abbrev></italic></bold> central tube, <bold><italic><abbrev xmlns:xlink="http://www.w3.org/1999/xlink" xlink:title="operculum" id="ABBRID0EXOBK" xlink:type="simple">op</abbrev></italic></bold> operculum, <bold><italic><abbrev xmlns:xlink="http://www.w3.org/1999/xlink" xlink:title="posterior ampulla" id="ABBRID0E4OBK" xlink:type="simple">pa</abbrev></italic></bold> posterior ampulla, <bold><italic><abbrev xmlns:xlink="http://www.w3.org/1999/xlink" xlink:title="posterior tube" id="ABBRID0EDPBK" xlink:type="simple">pt</abbrev></italic></bold> posterior tube.</p></caption><graphic xmlns:xlink="http://www.w3.org/1999/xlink" xlink:href="zookeys-1058-001-g010.jpg" position="float" orientation="portrait" xlink:type="simple" id="oo_581945.jpg"><uri content-type="original_file" xlink:type="simple">https://binary.pensoft.net/fig/581945</uri></graphic></fig><p><bold><italic>Gonopods</italic></bold> (Fig. <xref ref-type="fig" rid="F11">11</xref>): Promere (Fig. <xref ref-type="fig" rid="F11">11B, p</xref> in Fig. <xref ref-type="fig" rid="F11">11A</xref>) as high as opisthomere, broadest at base, somewhat narrowed distad; mesal and lateral margins gently sigmoid; apex laterally broadly rounded, mesally bearing a horn-like apicomesal process bent caudolaterad; caudal surface with a very strongly developed median ridge, a somewhat less strongly protruding lateral ridge running all the way to the top, and a relatively deep and broad median groove; a small, rounded, distomesal lobe directed mesad; flagellum somewhat longer than height of promere. Opisthomere (Fig. <xref ref-type="fig" rid="F11">11A, C–E</xref>) relatively thick and stout; anterior process fine and tapering, bent mesocaudad; apical outgrowth of basoposterior process well-developed, protruding at nearly 90° to <abbrev xmlns:xlink="http://www.w3.org/1999/xlink" xlink:title="central body of opisthomere" id="ABBRID0EARBK" xlink:type="simple">CBO</abbrev>; a faint lobe distolaterally; mesal side with a large membranous lobe, probably gonocoxal gland, at the base of seminal channel, and a deep and narrow anteromesal sinus just frontally to the membranous lobe; with a group of spiniform filaments in distal section of flagellum channel; solenomere consisting of a tapering basomesal process bent caudad and terminating both flagellum and seminal channels, a fine basocaudal process directed meso-caudad, and an apical part ending with three more or less equally sized and shaped pointed branches.</p><fig id="F11" position="float" orientation="portrait"><object-id xmlns:xlink="http://www.w3.org/1999/xlink" content-type="doi" xlink:type="simple">10.3897/zookeys.1058.68628.figure11</object-id><object-id xmlns:xlink="http://www.w3.org/1999/xlink" content-type="arpha" xlink:type="simple">844874B8-1D4D-54B2-A0E2-03EB1E2F1ED4</object-id><label>Figure 11.</label><caption><p><italic><tp:taxon-name><tp:taxon-name-part taxon-name-part-type="genus" reg="Iraniulus">Iraniulus</tp:taxon-name-part><tp:taxon-name-part taxon-name-part-type="species" reg="tricornis">tricornis</tp:taxon-name-part></tp:taxon-name></italic> sp. nov., gonopods of ♂ paratype from near Dizi (<abbrev xmlns:xlink="http://www.w3.org/1999/xlink" content-type="institution" xlink:title="Zoological Museum, State University of Moscow, Moscow, Russia" id="ABBRID0EJSBK" xlink:type="simple">ZMUM</abbrev>) <bold>A</bold> left gonopods, mesal view <bold>B</bold> left promere, caudal view <bold>C</bold> right opisthomere, mesal, slightly oral view <bold>D</bold> left opisthomere, lateral view <bold>E</bold> right opisthomere, mesal view. Scale bars: 0.2 mm (<bold>A</bold>), 0.1 mm (<bold>B–E</bold>). Abbreviations: <bold><italic><abbrev xmlns:xlink="http://www.w3.org/1999/xlink" xlink:title="apicomesal process" id="ABBRID0E5SBK" xlink:type="simple">amp</abbrev></italic></bold> apicomesal process, <bold><italic><abbrev xmlns:xlink="http://www.w3.org/1999/xlink" xlink:title="apical outgrowth" id="ABBRID0EETBK" xlink:type="simple">ao</abbrev></italic></bold> apical outgrowth of basoposterior process, <bold><italic><abbrev xmlns:xlink="http://www.w3.org/1999/xlink" xlink:title="anterior process" id="ABBRID0EKTBK" xlink:type="simple">ap</abbrev></italic></bold> anterior process, <bold><italic><abbrev xmlns:xlink="http://www.w3.org/1999/xlink" xlink:title="apical part of solenomere" id="ABBRID0EQTBK" xlink:type="simple">aps</abbrev></italic></bold> apical part of solenomere, <bold><italic><abbrev xmlns:xlink="http://www.w3.org/1999/xlink" xlink:title="basocaudal process of solenomere" id="ABBRID0EWTBK" xlink:type="simple">cps</abbrev></italic></bold> basocaudal process of solenomere, <bold><italic>dml</italic></bold> distomesal process, <bold><italic>f</italic></bold> flagellum, <bold><italic><abbrev xmlns:xlink="http://www.w3.org/1999/xlink" xlink:title="flagellum channel" id="ABBRID0ECUBK" xlink:type="simple">fc</abbrev></italic></bold> flagellum channel, <bold><italic>g</italic></bold> (supposed) gonocoxal gland, <bold><italic><abbrev xmlns:xlink="http://www.w3.org/1999/xlink" xlink:title="lateral process" id="ABBRID0ELUBK" xlink:type="simple">lp</abbrev></italic></bold> lateral lobe, <bold><italic><abbrev xmlns:xlink="http://www.w3.org/1999/xlink" xlink:title="lateral ridge" id="ABBRID0ERUBK" xlink:type="simple">lr</abbrev></italic></bold> lateral ridge, <bold><italic><abbrev xmlns:xlink="http://www.w3.org/1999/xlink" xlink:title="median groove" id="ABBRID0EXUBK" xlink:type="simple">mg</abbrev></italic></bold> median groove, <bold><italic><abbrev xmlns:xlink="http://www.w3.org/1999/xlink" xlink:title="basomesal process of solenomere" id="ABBRID0E4UBK" xlink:type="simple">mps</abbrev></italic></bold> basomesal process of solenomere, <bold><italic><abbrev xmlns:xlink="http://www.w3.org/1999/xlink" xlink:title="median ridge" id="ABBRID0EDVBK" xlink:type="simple">mr</abbrev></italic></bold> median ridge, <bold><italic>s</italic></bold> solenomere, <bold><italic>sc</italic></bold> seminal channel, <bold><italic><abbrev xmlns:xlink="http://www.w3.org/1999/xlink" xlink:title="spiniform filaments" id="ABBRID0EPVBK" xlink:type="simple">sf</abbrev></italic></bold> spiniform filaments, <bold><italic><abbrev xmlns:xlink="http://www.w3.org/1999/xlink" xlink:title="anteromesal sinus" id="ABBRID0EVVBK" xlink:type="simple">si</abbrev></italic></bold> anteromesal sinus.</p></caption><graphic xmlns:xlink="http://www.w3.org/1999/xlink" xlink:href="zookeys-1058-001-g011.jpg" position="float" orientation="portrait" xlink:type="simple" id="oo_581946.jpg"><uri content-type="original_file" xlink:type="simple">https://binary.pensoft.net/fig/581946</uri></graphic></fig><p><bold><italic>Female sexual characters</italic>:</bold> Leg pairs 1 and 2 somewhat thicker and shorter than following legs. Vulva (Fig. <xref ref-type="fig" rid="F10">10C</xref>) roughly cylindrical, strongly transversely compressed; bursa with a well-pronounced, slightly obtuse, postero-apical margin; opening small, positioned at the very top of bursa; operculum subequal to bursa, both bursa and operculum apically bearing large hyaline protrusions; setation scattered over vulval surface. Receptaculum seminis consisting of a narrow, finger-shaped, central tube, and a very narrow, long, somewhat folded, posterior tube leading to an ovoid posterior ampulla.</p></tp:treatment-sec><tp:treatment-sec sec-type="distribution" id="SECID0ESWBK"><title>General distribution.</title><p><abbrev xmlns:xlink="http://www.w3.org/1999/xlink" xlink:title="endemic of the southwestern parts of the Greater Caucasus" id="ABBRID0EYWBK" xlink:type="simple">SWGC</abbrev>.</p></tp:treatment-sec></tp:taxon-treatment>
