# Supplementary material for: The millipede tribe Brachyiulini in the Caucasus (Diplopoda, Julida, Julidae)
Source: Zookeys. 2021 Aug 30;1058:1–127. doi: 10.3897/zookeys.1058.68628 (PMC8421324; doi:10.3897/zookeys.1058.68628)
Supplement: XML Treatment for Megaphyllum [file zookeys.1058.68628-treatment17.xml]

<!DOCTYPE tp:taxon-treatment
  PUBLIC "-//TaxonX//DTD Taxonomic Treatment Publishing DTD v0 20100105//EN" "tax-treatment-NSO.dtd">
<tp:taxon-treatment xmlns:tp="http://www.plazi.org/taxpub"><tp:treatment-meta><kwd-group><label>Taxon classification</label><kwd><named-content xmlns:xlink="http://www.w3.org/1999/xlink" content-type="kingdom">Animalia</named-content></kwd><kwd><named-content xmlns:xlink="http://www.w3.org/1999/xlink" content-type="order">Julida</named-content></kwd><kwd><named-content xmlns:xlink="http://www.w3.org/1999/xlink" content-type="family">Julidae</named-content></kwd></kwd-group><mixed-citation publication-type="journal"><person-group><name><surname>Vagalinski</surname><given-names>Boyan</given-names></name><name><surname>Golovatch</surname><given-names>Sergei I.</given-names></name></person-group><article-title>The millipede tribe <tp:taxon-name><tp:taxon-name-part taxon-name-part-type="tribe">Brachyiulini</tp:taxon-name-part></tp:taxon-name> in the Caucasus (<tp:taxon-name><tp:taxon-name-part taxon-name-part-type="class">Diplopoda</tp:taxon-name-part></tp:taxon-name>, <tp:taxon-name><tp:taxon-name-part taxon-name-part-type="order">Julida</tp:taxon-name-part></tp:taxon-name>, <tp:taxon-name><tp:taxon-name-part taxon-name-part-type="family">Julidae</tp:taxon-name-part></tp:taxon-name>)</article-title><source>Zookeys</source><day>30</day><month>8</month><year>2021</year><volume>1058</volume><fpage>1</fpage><lpage>127</lpage><pub-id pub-id-type="doi">10.3897/zookeys.1058.68628</pub-id></mixed-citation></tp:treatment-meta><tp:nomenclature><label>Genus</label><tp:taxon-name>
            <object-id xmlns:xlink="http://www.w3.org/1999/xlink" content-type="arpha" xlink:type="simple">3DFDBBAD-A921-51BF-B3E0-22CEC1CC7CE7</object-id>
            <tp:taxon-name-part taxon-name-part-type="genus" reg="Megaphyllum">Megaphyllum</tp:taxon-name-part>
          </tp:taxon-name><tp:taxon-authority>Verhoeff, 1894</tp:taxon-authority></tp:nomenclature><tp:treatment-sec sec-type="Updated diagnosis" id="SECID0E3XBK"><title>Updated diagnosis.</title><p>A genus of <tp:taxon-name><tp:taxon-name-part taxon-name-part-type="tribe">Brachyiulini</tp:taxon-name-part></tp:taxon-name> differing from contribal genera by the following combination of characters: promeres positioned slightly to considerably laterally (up to ca. 45° in species of <italic><tp:taxon-name><tp:taxon-name-part taxon-name-part-type="genus" reg="Megaphyllum">Megaphyllum</tp:taxon-name-part></tp:taxon-name></italic><italic>s. str.</italic>) rather than completely anteriorly in relation to opisthomeres; promere visibly broader than opisthomere, with a well-developed median groove partly enveloping the opisthomere; opisthomere possessing a well-developed basoposterior process, clearly detached from <abbrev xmlns:xlink="http://www.w3.org/1999/xlink" xlink:title="central body of opisthomere" id="ABBRID0ELZBK" xlink:type="simple">CBO</abbrev> in at least ~ its distal 1/3, a differently developed, sometimes vestigial anterior process, and lacking lateral process.</p></tp:treatment-sec></tp:taxon-treatment>
