# Supplementary material for: The millipede tribe Brachyiulini in the Caucasus (Diplopoda, Julida, Julidae)
Source: Zookeys. 2021 Aug 30;1058:1–127. doi: 10.3897/zookeys.1058.68628 (PMC8421324; doi:10.3897/zookeys.1058.68628)
Supplement: XML Treatment for Megaphyllum (Megaphyllum) hercul [file zookeys.1058.68628-treatment19.xml]

<!DOCTYPE tp:taxon-treatment
  PUBLIC "-//TaxonX//DTD Taxonomic Treatment Publishing DTD v0 20100105//EN" "tax-treatment-NSO.dtd">
<tp:taxon-treatment xmlns:tp="http://www.plazi.org/taxpub"><tp:treatment-meta><kwd-group><label>Taxon classification</label><kwd><named-content xmlns:xlink="http://www.w3.org/1999/xlink" content-type="kingdom">Animalia</named-content></kwd><kwd><named-content xmlns:xlink="http://www.w3.org/1999/xlink" content-type="order">Julida</named-content></kwd><kwd><named-content xmlns:xlink="http://www.w3.org/1999/xlink" content-type="family">Julidae</named-content></kwd></kwd-group><mixed-citation publication-type="journal"><person-group><name><surname>Vagalinski</surname><given-names>Boyan</given-names></name><name><surname>Golovatch</surname><given-names>Sergei I.</given-names></name></person-group><article-title>The millipede tribe <tp:taxon-name><tp:taxon-name-part taxon-name-part-type="tribe">Brachyiulini</tp:taxon-name-part></tp:taxon-name> in the Caucasus (<tp:taxon-name><tp:taxon-name-part taxon-name-part-type="class">Diplopoda</tp:taxon-name-part></tp:taxon-name>, <tp:taxon-name><tp:taxon-name-part taxon-name-part-type="order">Julida</tp:taxon-name-part></tp:taxon-name>, <tp:taxon-name><tp:taxon-name-part taxon-name-part-type="family">Julidae</tp:taxon-name-part></tp:taxon-name>)</article-title><source>Zookeys</source><day>30</day><month>8</month><year>2021</year><volume>1058</volume><fpage>1</fpage><lpage>127</lpage><pub-id pub-id-type="doi">10.3897/zookeys.1058.68628</pub-id></mixed-citation></tp:treatment-meta><tp:nomenclature><tp:taxon-name><object-id xmlns:xlink="http://www.w3.org/1999/xlink" content-type="arpha" xlink:type="simple">C8EA9193-3E9F-516D-9232-0C6E98964E73</object-id><tp:taxon-name-part taxon-name-part-type="genus" reg="Megaphyllum">Megaphyllum</tp:taxon-name-part> (<tp:taxon-name-part taxon-name-part-type="subgenus" reg="Megaphyllum">Megaphyllum</tp:taxon-name-part>) <tp:taxon-name-part taxon-name-part-type="species" reg="hercul">hercul</tp:taxon-name-part></tp:taxon-name><tp:taxon-authority>es (Verhoeff, 1901)</tp:taxon-authority><tp:nomenclature-citation-list><tp:nomenclature-citation><tp:taxon-name><tp:taxon-name-part taxon-name-part-type="genus" reg="Brachyiulus">Brachyiulus</tp:taxon-name-part> (<tp:taxon-name-part taxon-name-part-type="subgenus" reg="Chromatoiulus">Chromatoiulus</tp:taxon-name-part>) <tp:taxon-name-part taxon-name-part-type="species" reg="unilineatus">unilineatus</tp:taxon-name-part> <tp:taxon-name-part taxon-name-part-type="subspecies" reg="hercules">hercules</tp:taxon-name-part></tp:taxon-name><comment>Verhoeff, 1901: 97–98, figs 18–20.</comment></tp:nomenclature-citation><tp:nomenclature-citation><tp:taxon-name>
                <tp:taxon-name-part taxon-name-part-type="genus" reg="Brachyiulus">Brachyiulus</tp:taxon-name-part>
                <tp:taxon-name-part taxon-name-part-type="species" reg="unilineatus">unilineatus</tp:taxon-name-part>
                <tp:taxon-name-part taxon-name-part-type="subspecies" reg="hercules">hercules</tp:taxon-name-part>
              </tp:taxon-name><comment>: <xref ref-type="bibr" rid="B58">Lignau 1903</xref>: 127, 55.</comment></tp:nomenclature-citation><tp:nomenclature-citation><tp:taxon-name>
                <tp:taxon-name-part taxon-name-part-type="genus" reg="Chromatoiulus">Chromatoiulus</tp:taxon-name-part>
                <tp:taxon-name-part taxon-name-part-type="species" reg="unilineatus">unilineatus</tp:taxon-name-part>
                <tp:taxon-name-part taxon-name-part-type="subspecies" reg="hercules">hercules</tp:taxon-name-part>
              </tp:taxon-name><comment>: <xref ref-type="bibr" rid="B54">Lang 1959</xref>: 1791.</comment></tp:nomenclature-citation><tp:nomenclature-citation><tp:taxon-name>
                <tp:taxon-name-part taxon-name-part-type="genus" reg="Chromatoiulus">Chromatoiulus</tp:taxon-name-part>
                <tp:taxon-name-part taxon-name-part-type="species" reg="unilineatus">unilineatus</tp:taxon-name-part>
                <tp:taxon-name-part taxon-name-part-type="subspecies" reg="hercules">hercules</tp:taxon-name-part>
              </tp:taxon-name><comment>: <xref ref-type="bibr" rid="B50">Kobakhidze 1965</xref>: 394.</comment></tp:nomenclature-citation><tp:nomenclature-citation><tp:taxon-name>
                <tp:taxon-name-part taxon-name-part-type="genus" reg="Megaphyllum">Megaphyllum</tp:taxon-name-part>
                <tp:taxon-name-part taxon-name-part-type="species" reg="hercules">hercules</tp:taxon-name-part>
              </tp:taxon-name><comment>: <xref ref-type="bibr" rid="B57">Lazányi and Vagalinski 2013</xref>: 82–84, fig. 15a-g; <xref ref-type="bibr" rid="B52">Kokhia and Golovatch 2018</xref>: 40; <xref ref-type="bibr" rid="B53">2020</xref>: 206.</comment></tp:nomenclature-citation></tp:nomenclature-citation-list></tp:nomenclature><tp:treatment-sec sec-type="diagnosis" id="SECID0EQBCK"><title>Diagnosis.</title><p>Differs from its only congener known from the Caucasus, <tp:taxon-name><tp:taxon-name-part taxon-name-part-type="genus" reg="Megaphyllum">M.</tp:taxon-name-part><tp:taxon-name-part taxon-name-part-type="sensu">(s. str.)</tp:taxon-name-part><tp:taxon-name-part taxon-name-part-type="species" reg="spathulatum">spathulatum</tp:taxon-name-part></tp:taxon-name> (Lohmander, 1936), mainly by the colour pattern: body uniformly dark with an orange to dark red mid-dorsal line, vs. body with a light yellow to ochre dorsum divided by a black axial line in <italic><tp:taxon-name><tp:taxon-name-part taxon-name-part-type="genus" reg="Megaphyllum">M.</tp:taxon-name-part><tp:taxon-name-part taxon-name-part-type="species" reg="spathulatum">spathulatum</tp:taxon-name-part></tp:taxon-name></italic>; and by the promere having mostly parallel side margins, ending with a flat apex, vs. the same significantly tapering all the way to a narrowly rounded apex in <italic><tp:taxon-name><tp:taxon-name-part taxon-name-part-type="genus" reg="Megaphyllum">M.</tp:taxon-name-part><tp:taxon-name-part taxon-name-part-type="species" reg="spathulatum">spathulatum</tp:taxon-name-part></tp:taxon-name></italic>.</p></tp:treatment-sec><tp:treatment-sec sec-type="Records from the Caucasus" id="SECID0EGECK"><title>Records from the Caucasus.</title><p><bold>Russia</bold>: Environs of Novorossiysk (<xref ref-type="bibr" rid="B58">Lignau 1903</xref>); <bold>Georgia</bold>: <abbrev xmlns:xlink="http://www.w3.org/1999/xlink" xlink:title="Autonomous Republic" id="ABBRID0E5ECK" xlink:type="simple">AR</abbrev> Abkhazia, Pitsunda (<xref ref-type="bibr" rid="B46">Issajev 1911</xref>).</p></tp:treatment-sec><tp:treatment-sec sec-type="distribution" id="SECID0EGFCK"><title>General distribution.</title><p>Central and southwestern parts of the Balkan Peninsula, northwestern Caucasus.</p></tp:treatment-sec><tp:treatment-sec sec-type="remarks" id="SECID0EVFCK"><title>Remarks.</title><p>Apart from the records from the Caucasus region, <xref ref-type="bibr" rid="B58">Lignau (1903)</xref> and <xref ref-type="bibr" rid="B46">Issajev (1911)</xref> both mentioned that <italic><tp:taxon-name><tp:taxon-name-part taxon-name-part-type="genus" reg="Megaphyllum">M.</tp:taxon-name-part><tp:taxon-name-part taxon-name-part-type="species" reg="hercules">hercules</tp:taxon-name-part></tp:taxon-name></italic> was rather common across the Crimean Peninsula, and although neither of them documented those reports with gonopod drawings, the very characteristic habitus of this species alone makes misidentification very unlikely: it has a dark grey to blackish body with an orange to dark red axial line, while the other two congeners occurring at the northeastern Black Sea coast, <italic><tp:taxon-name><tp:taxon-name-part taxon-name-part-type="genus" reg="Megaphyllum">M.</tp:taxon-name-part><tp:taxon-name-part taxon-name-part-type="species" reg="spathulatum">spathulatum</tp:taxon-name-part></tp:taxon-name></italic> (Lohmander, 1936) and <italic><tp:taxon-name><tp:taxon-name-part taxon-name-part-type="genus" reg="Megaphyllum">M.</tp:taxon-name-part><tp:taxon-name-part taxon-name-part-type="species" reg="tauricum">tauricum</tp:taxon-name-part></tp:taxon-name></italic> (<xref ref-type="bibr" rid="B8">Attems 1907</xref>), are both characterised by a black axial line on a light yellow to ochre (<italic><tp:taxon-name><tp:taxon-name-part taxon-name-part-type="genus" reg="Megaphyllum"/><tp:taxon-name-part taxon-name-part-type="species" reg="spathulatum">spathulatum</tp:taxon-name-part></tp:taxon-name></italic>) or brown-grey (<italic><tp:taxon-name><tp:taxon-name-part taxon-name-part-type="genus" reg="Megaphyllum"/><tp:taxon-name-part taxon-name-part-type="species" reg="tauricum">tauricum</tp:taxon-name-part></tp:taxon-name></italic>) dorsum. Also bearing in mind the disjunct Balkan-Caucasian distribution of <italic><tp:taxon-name><tp:taxon-name-part taxon-name-part-type="genus" reg="Byzantorhopalum">Byzantorhopalum</tp:taxon-name-part><tp:taxon-name-part taxon-name-part-type="species" reg="rossicum">rossicum</tp:taxon-name-part></tp:taxon-name></italic> (see Vagalinski and Lázanyi 2018), as well as the Crimean endemic <italic><tp:taxon-name><tp:taxon-name-part taxon-name-part-type="genus" reg="Megaphyllum">M.</tp:taxon-name-part><tp:taxon-name-part taxon-name-part-type="species" reg="tauricum">tauricum</tp:taxon-name-part></tp:taxon-name></italic>, a very close sibling of the Balkan <italic><tp:taxon-name><tp:taxon-name-part taxon-name-part-type="genus" reg="Megaphyllum">M.</tp:taxon-name-part><tp:taxon-name-part taxon-name-part-type="species" reg="rhodopinum">rhodopinum</tp:taxon-name-part></tp:taxon-name></italic> (Verhoeff, 1928), <italic><tp:taxon-name><tp:taxon-name-part taxon-name-part-type="genus" reg="Megaphyllum">M.</tp:taxon-name-part><tp:taxon-name-part taxon-name-part-type="species" reg="hercules">hercules</tp:taxon-name-part></tp:taxon-name></italic> may be another example of this pattern, the lack of more recent samples from the Caucasus being due to its rarity in the region.</p></tp:treatment-sec><ref-list><ref id="B58"><mixed-citation xmlns:xlink="http://www.w3.org/1999/xlink" xlink:type="simple"><person-group><name name-style="western"><surname>Lignau</surname><given-names>N</given-names></name></person-group> (<year>1903</year>) <article-title>[Myriapods of the Black Sea coast of the Caucasus]. Die Myriopoden am Kaukasischen Schwarzmeerufer. Mémoires de la Société Impériale des Naturalistes de la Nouvelle-Russie. [Zapiski Imperatorskogo Novorossiyskogo obshchestva estestvoispytateley.</article-title><source>Odessa]</source><volume>25</volume>(<issue>1</issue>): <fpage>82</fpage>–<lpage>149</lpage>. [In Russian and German]</mixed-citation></ref><ref id="B54"><mixed-citation xmlns:xlink="http://www.w3.org/1999/xlink" xlink:type="simple"><person-group><name name-style="western"><surname>Lang</surname><given-names>J</given-names></name></person-group> (<year>1959</year>) <article-title>[To the knowledge of millipedes (<tp:taxon-name><tp:taxon-name-part taxon-name-part-type="class">Diplopoda</tp:taxon-name-part></tp:taxon-name>) of the USSR territory].</article-title><source>Zoologicheskii zhurnal</source><volume>38</volume>(<issue>12</issue>): <fpage>1790</fpage>–<lpage>1796</lpage>. [In Russian, a summary in English]</mixed-citation></ref><ref id="B50"><mixed-citation xmlns:xlink="http://www.w3.org/1999/xlink" xlink:type="simple"><person-group><name name-style="western"><surname>Kobakhidze</surname><given-names>DN</given-names></name></person-group> (<year>1965</year>) <article-title>[A list of millipedes (<tp:taxon-name><tp:taxon-name-part taxon-name-part-type="class">Diplopoda</tp:taxon-name-part></tp:taxon-name>) of SSR Georgia].</article-title><source>Fragmenta Faunistica</source><volume>11</volume>(<issue>21</issue>): <fpage>390</fpage>–<lpage>398</lpage>. [In Russian, summaries in Polish and German]</mixed-citation></ref><ref id="B57"><mixed-citation xmlns:xlink="http://www.w3.org/1999/xlink" xlink:type="simple"><person-group><name name-style="western"><surname>Lazányi</surname><given-names>E</given-names></name><name name-style="western"><surname>Vagalinski</surname><given-names>B</given-names></name></person-group> (<year>2013</year>) <article-title>Redefinition of the millipede subgenus <tp:taxon-name><tp:taxon-name-part taxon-name-part-type="genus"/><tp:taxon-name-part taxon-name-part-type="subgenus">Megaphyllum</tp:taxon-name-part></tp:taxon-name> sensu stricto Verhoeff, 1894 and neotype designation for <italic><tp:taxon-name><tp:taxon-name-part taxon-name-part-type="genus">Megaphyllum</tp:taxon-name-part><tp:taxon-name-part taxon-name-part-type="species">austriacum</tp:taxon-name-part></tp:taxon-name></italic> (Latzel, 1884) (<tp:taxon-name><tp:taxon-name-part taxon-name-part-type="subphylum">Myriapoda</tp:taxon-name-part></tp:taxon-name>: <tp:taxon-name><tp:taxon-name-part taxon-name-part-type="class">Diplopoda</tp:taxon-name-part></tp:taxon-name>: <tp:taxon-name><tp:taxon-name-part taxon-name-part-type="order">Julida</tp:taxon-name-part></tp:taxon-name>: <tp:taxon-name><tp:taxon-name-part taxon-name-part-type="family">Julidae</tp:taxon-name-part></tp:taxon-name>).</article-title><source>Zootaxa</source><volume>3741</volume>(<issue>1</issue>): <fpage>055</fpage>–<lpage>100</lpage>. <ext-link xlink:type="simple" ext-link-type="doi" xlink:href="10.11646/zootaxa.3741.1.2">https://doi.org/10.11646/zootaxa.3741.1.2</ext-link></mixed-citation></ref><ref id="B52"><mixed-citation xmlns:xlink="http://www.w3.org/1999/xlink" xlink:type="simple"><person-group><name name-style="western"><surname>Kokhia</surname><given-names>MS</given-names></name><name name-style="western"><surname>Golovatch</surname><given-names>SI</given-names></name></person-group> (<year>2018</year>) <article-title>A checklist of the millipedes of Georgia, Caucasus (<tp:taxon-name><tp:taxon-name-part taxon-name-part-type="class">Diplopoda</tp:taxon-name-part></tp:taxon-name>).</article-title> In: <person-group><name name-style="western"><surname>Stoev</surname><given-names>P</given-names></name><name name-style="western"><surname>Edgecombe</surname><given-names>GD</given-names></name></person-group> (<role>Eds</role>) <issue-title>Proceedings of the 17th International Congress of Myriapodology, Krabi, Thailand.</issue-title><source>ZooKeys</source><volume>741</volume>: <fpage>35</fpage>–<lpage>48</lpage>. <ext-link xlink:type="simple" ext-link-type="doi" xlink:href="10.3897/zookeys.741.20042">https://doi.org/10.3897/zookeys.741.20042</ext-link></mixed-citation></ref><ref id="B53"><mixed-citation xmlns:xlink="http://www.w3.org/1999/xlink" xlink:type="simple"><person-group><name name-style="western"><surname>Kokhia</surname><given-names>MS</given-names></name><name name-style="western"><surname>Golovatch</surname><given-names>SI</given-names></name></person-group> (<year>2020</year>) <article-title>Diversity and distribution of the millipedes (<tp:taxon-name><tp:taxon-name-part taxon-name-part-type="class">Diplopoda</tp:taxon-name-part></tp:taxon-name>) of Georgia, Caucasus.</article-title> In: <person-group><name name-style="western"><surname>Korsós</surname><given-names>Z</given-names></name><name name-style="western"><surname>Dányi</surname><given-names>L</given-names></name></person-group> (<role>Eds</role>) <issue-title>Proceedings of the 18th International Congress of Myriapodology, Budapest, Hungary.</issue-title><source>ZooKeys</source><volume>930</volume>: <fpage>199</fpage>–<lpage>219</lpage>. <ext-link xlink:type="simple" ext-link-type="doi" xlink:href="10.3897/zookeys.930.47490">https://doi.org/10.3897/zookeys.930.47490</ext-link></mixed-citation></ref><ref id="B46"><mixed-citation xmlns:xlink="http://www.w3.org/1999/xlink" xlink:type="simple"><person-group><name name-style="western"><surname>Issajev</surname><given-names>WM</given-names></name></person-group> (<year>1911</year>) <article-title>[Observations of millipedes <tp:taxon-name><tp:taxon-name-part taxon-name-part-type="class">Diplopoda</tp:taxon-name-part></tp:taxon-name> on the Black Sea coast of the Caucasus].</article-title><source>Trudy Imperatorskogo Sankt-Peterburgskogo obshchestva estestvoispytateley</source><volume>42</volume>(<issue>1</issue>): <fpage>292</fpage>–<lpage>310</lpage>. [In Russian]</mixed-citation></ref><ref id="B8"><mixed-citation xmlns:xlink="http://www.w3.org/1999/xlink" xlink:type="simple"><person-group><name name-style="western"><surname>Attems</surname><given-names>C</given-names></name></person-group> (<year>1907</year>) <article-title>Myriopoden aus der Krim und dem Kaukasus von Dr. A. Stuxberg gesammelt.</article-title><source>Arkiv för zoologi</source><volume>3</volume>(<issue>25</issue>): <fpage>1</fpage>–<lpage>16</lpage>. <ext-link xlink:type="simple" ext-link-type="uri" xlink:href="https://archive.org/details/biostor-98986">https://archive.org/details/biostor-98986</ext-link></mixed-citation></ref></ref-list></tp:taxon-treatment>
