# Supplementary material for: The millipede tribe Brachyiulini in the Caucasus (Diplopoda, Julida, Julidae)
Source: Zookeys. 2021 Aug 30;1058:1–127. doi: 10.3897/zookeys.1058.68628 (PMC8421324; doi:10.3897/zookeys.1058.68628)
Supplement: XML Treatment for Omobrachyiulus [file zookeys.1058.68628-treatment21.xml]

<!DOCTYPE tp:taxon-treatment
  PUBLIC "-//TaxonX//DTD Taxonomic Treatment Publishing DTD v0 20100105//EN" "tax-treatment-NSO.dtd">
<tp:taxon-treatment xmlns:tp="http://www.plazi.org/taxpub"><tp:treatment-meta><kwd-group><label>Taxon classification</label><kwd><named-content xmlns:xlink="http://www.w3.org/1999/xlink" content-type="kingdom">Animalia</named-content></kwd><kwd><named-content xmlns:xlink="http://www.w3.org/1999/xlink" content-type="order">Julida</named-content></kwd><kwd><named-content xmlns:xlink="http://www.w3.org/1999/xlink" content-type="family">Julidae</named-content></kwd></kwd-group><mixed-citation publication-type="journal"><person-group><name><surname>Vagalinski</surname><given-names>Boyan</given-names></name><name><surname>Golovatch</surname><given-names>Sergei I.</given-names></name></person-group><article-title>The millipede tribe <tp:taxon-name><tp:taxon-name-part taxon-name-part-type="tribe">Brachyiulini</tp:taxon-name-part></tp:taxon-name> in the Caucasus (<tp:taxon-name><tp:taxon-name-part taxon-name-part-type="class">Diplopoda</tp:taxon-name-part></tp:taxon-name>, <tp:taxon-name><tp:taxon-name-part taxon-name-part-type="order">Julida</tp:taxon-name-part></tp:taxon-name>, <tp:taxon-name><tp:taxon-name-part taxon-name-part-type="family">Julidae</tp:taxon-name-part></tp:taxon-name>)</article-title><source>Zookeys</source><day>30</day><month>8</month><year>2021</year><volume>1058</volume><fpage>1</fpage><lpage>127</lpage><pub-id pub-id-type="doi">10.3897/zookeys.1058.68628</pub-id></mixed-citation></tp:treatment-meta><tp:nomenclature><label>Genus</label><tp:taxon-name>
            <object-id xmlns:xlink="http://www.w3.org/1999/xlink" content-type="arpha" xlink:type="simple">3FE2E90A-D4DF-5C24-A222-AD83804F2FFB</object-id>
            <tp:taxon-name-part taxon-name-part-type="genus" reg="Omobrachyiulus">Omobrachyiulus</tp:taxon-name-part>
          </tp:taxon-name><tp:taxon-authority>Lohmander, 1936</tp:taxon-authority></tp:nomenclature><tp:treatment-sec sec-type="Updated diagnosis" id="SECID0E5WCK"><title>Updated diagnosis.</title><p>A genus of <tp:taxon-name><tp:taxon-name-part taxon-name-part-type="tribe">Brachyiulini</tp:taxon-name-part></tp:taxon-name> differing from other contribal genera by the following combination of characters: promeres positioned completely anteriorly in relation to opisthomeres; opisthomere with a mesomeroidal lobe on anterior surface, and with a basoposterior process either completely absent (rarely) or present as a vertical lobe or ridge, with only apical part freely protruding; sometimes with a faint lateral lobe, but never with a well-developed lateral process; solenomere well differentiated, mostly slender.</p></tp:treatment-sec><tp:treatment-sec sec-type="description" id="SECID0E2XCK"><title>Updated general description.</title><list list-type="bullet"><list-item><p>Small to medium-sized Brachyiulini (L (males) = 10–33 mm).</p></list-item><list-item><p>Ommatidia present.</p></list-item><list-item><p>Ozopores set tightly behind pro-metazonal suture at least on more anterior body rings.</p></list-item><list-item><p>Epiproct present, varying in length.</p></list-item><list-item><p>Male hypoproct either broad, dentate at margin and trapezoidal or semi-circular/semi-elliptic.</p></list-item><list-item><p>Male mandibular stipites moderately to considerably expanded, forming a distinct anterior/anteroventral corner.</p></list-item><list-item><p>Male pleurotergum 7 significantly bulging only in some species.</p></list-item><list-item><p>Male walking legs ventrally with two well-developed adhesive pads, one each on postfemur and tibia, postfemoral pads rarely lacking in leg pair 2.</p></list-item><list-item><p>Penis short and stout, usually considerably compressed anterocaudally, with short or indistinct apical lobes.</p></list-item><list-item><p>Gonopods:</p></list-item></list><list list-type="bullet"><list-item><p>In situ: promeres slightly to considerably protruding outside gonopodal sinus, directed completely ventrad.</p></list-item><list-item><p>Promere subequal to or higher than opisthomere, mostly roughly leaf-shaped, caudal side sometimes forming small lobes, but bearing no distinct processes; flagellum usually much longer than height of promere.</p></list-item><list-item><p>Opisthomere from stout to relatively slender; basoposterior process usually represented by a differently pronounced vertical lobe, apically forming a variously shaped and freely protruding outgrowth; an anterior process usually present, varying in shape and size; a mesomeroidal lobe always present, mostly rounded, varying in size and prominence; solenomere always conspicuously protruding from CBO, usually slender and tubular.</p></list-item></list><list list-type="bullet"><list-item><p>Vulva:</p></list-item></list><list list-type="bullet"><list-item><p>Subcylindrical.</p></list-item><list-item><p>Bursa usually with a distinct, more or less obtuse, postero-apical margin.</p></list-item><list-item><p>Opening narrow oval or cleft-like, positioned apically.</p></list-item><list-item><p>Operculum usually somewhat longer than or subequal to, rarely shorter than, bursa.</p></list-item><list-item><p>Receptaculum seminis: central tube narrow, mostly straight, forming no distinct central ampulla; posterior tube narrow, usually more or less twisted, ending in an ovoid or spherical posterior ampulla.</p></list-item></list><sec sec-type="Species groups" id="SECID0E5YCK"><title>Species groups</title><p>Seven species groups can be recognised within the circum-east Mediterranean genus <italic><tp:taxon-name><tp:taxon-name-part taxon-name-part-type="genus" reg="Omobrachyiulus">Omobrachyiulus</tp:taxon-name-part></tp:taxon-name></italic>: The <italic><tp:taxon-name><tp:taxon-name-part taxon-name-part-type="genus" reg="Omobrachyiulus"/><tp:taxon-name-part taxon-name-part-type="species" reg="caucasicus">caucasicus</tp:taxon-name-part></tp:taxon-name></italic> group is the most diverse one and includes both Caucasian and Balkan-south Carpathian species; the <italic><tp:taxon-name><tp:taxon-name-part taxon-name-part-type="genus" reg="Omobrachyiulus"/><tp:taxon-name-part taxon-name-part-type="species" reg="hortensis">hortensis</tp:taxon-name-part></tp:taxon-name></italic>, <italic><tp:taxon-name><tp:taxon-name-part taxon-name-part-type="genus" reg="Omobrachyiulus"/><tp:taxon-name-part taxon-name-part-type="species" reg="implicitus">implicitus</tp:taxon-name-part></tp:taxon-name></italic>, <italic><tp:taxon-name><tp:taxon-name-part taxon-name-part-type="genus" reg="Omobrachyiulus"/><tp:taxon-name-part taxon-name-part-type="species" reg="roseni">roseni</tp:taxon-name-part></tp:taxon-name></italic>, and <italic><tp:taxon-name><tp:taxon-name-part taxon-name-part-type="genus" reg="Omobrachyiulus"/><tp:taxon-name-part taxon-name-part-type="species" reg="sevangensis">sevangensis</tp:taxon-name-part></tp:taxon-name></italic> groups each comprises three or four Caucasian endemics; <italic><tp:taxon-name><tp:taxon-name-part taxon-name-part-type="genus" reg="Omobrachyiulus">O.</tp:taxon-name-part><tp:taxon-name-part taxon-name-part-type="species" reg="mesorientalis">mesorientalis</tp:taxon-name-part></tp:taxon-name></italic> Vagalinski &amp; Golovatch, 2019 from Israel and Lebanon, as well as <italic><tp:taxon-name><tp:taxon-name-part taxon-name-part-type="genus" reg="Omobrachyiulus">O.</tp:taxon-name-part><tp:taxon-name-part taxon-name-part-type="species" reg="beroni">beroni</tp:taxon-name-part></tp:taxon-name></italic> (Strasser, 1973) from southern Bulgaria are morphologically the most isolated/disjunct congeners, each representing a group of its own (<xref ref-type="bibr" rid="B84">Vagalinski and Golovatch 2019</xref>; Vagalinski et al. in prep., respectively). The former five groups are here characterised by gonopodal and vulval structures which show no clear-cut differences, but rather gradual transitions between the groups. Clear-cut diagnoses of the species groups can therefore not be made. Nevertheless, the recognition of these species assemblages is useful for it allows for certain patterns in the distribution of the Caucasian <italic><tp:taxon-name><tp:taxon-name-part taxon-name-part-type="genus" reg="Omobrachyiulus">Omobrachyiulus</tp:taxon-name-part></tp:taxon-name></italic> to be drawn (see Maps <xref ref-type="fig" rid="F54">2</xref>, <xref ref-type="fig" rid="F55">3</xref>).</p></sec><sec sec-type="The caucasicus group" id="SECID0EA6CK"><title>The <italic><tp:taxon-name><tp:taxon-name-part taxon-name-part-type="genus" reg="Opisthomere"/><tp:taxon-name-part taxon-name-part-type="species" reg="caucasicus">caucasicus</tp:taxon-name-part></tp:taxon-name></italic> group</title><p><bold>Characterisation.</bold> Both gonopod pairs subequal in height. Promere with a well-developed distal groove. Opisthomere rather slender, with a well-pronounced mesomeroidal lobe, a basoposterior process with a moderately to strongly pronounced proximal part, ending with a variously shaped apical outgrowth, an anterior process in the shape of a small spine or rod of various length, a deep anteromesal sinus, a flagellum channel overgrown with short to moderately long spiniform filaments, and a more or less slender, apically often bipartite solenomere. Vulva with operculum subequal (from slightly lower to slightly higher) to bursa.</p><p>
              <bold>Included species.</bold>
            </p><p><italic><tp:taxon-name><tp:taxon-name-part taxon-name-part-type="genus" reg="Omobrachyiulus">O.</tp:taxon-name-part><tp:taxon-name-part taxon-name-part-type="species" reg="adsharicus">adsharicus</tp:taxon-name-part></tp:taxon-name></italic> (Lohmander, 1936)</p><p><italic><tp:taxon-name><tp:taxon-name-part taxon-name-part-type="genus" reg="Omobrachyiulus">O.</tp:taxon-name-part><tp:taxon-name-part taxon-name-part-type="species" reg="caucasicus">caucasicus</tp:taxon-name-part></tp:taxon-name></italic> (Karsch, 1881), comb. nov. (= <italic><tp:taxon-name><tp:taxon-name-part taxon-name-part-type="genus" reg="Brachyiulus">Brachyiulus</tp:taxon-name-part><tp:taxon-name-part taxon-name-part-type="species" reg="brachyurus">brachyurus</tp:taxon-name-part></tp:taxon-name></italic> Attems, 1899, the type species of the genus)</p><p><italic><tp:taxon-name><tp:taxon-name-part taxon-name-part-type="genus" reg="Omobrachyiulus">O.</tp:taxon-name-part><tp:taxon-name-part taxon-name-part-type="species" reg="curvocaudatus">curvocaudatus</tp:taxon-name-part></tp:taxon-name></italic> (Lignau, 1903)</p><p><italic><tp:taxon-name><tp:taxon-name-part taxon-name-part-type="genus" reg="Omobrachyiulus">O.</tp:taxon-name-part><tp:taxon-name-part taxon-name-part-type="species" reg="divaricatus">divaricatus</tp:taxon-name-part></tp:taxon-name></italic> (Lohmander, 1936)</p><p><italic><tp:taxon-name><tp:taxon-name-part taxon-name-part-type="genus" reg="Omobrachyiulus">O.</tp:taxon-name-part><tp:taxon-name-part taxon-name-part-type="species" reg="geniculatus">geniculatus</tp:taxon-name-part></tp:taxon-name></italic> (Lohmander, 1928)</p><p><italic><tp:taxon-name><tp:taxon-name-part taxon-name-part-type="genus" reg="Omobrachyiulus">O.</tp:taxon-name-part><tp:taxon-name-part taxon-name-part-type="species" reg="macrourus">macrourus</tp:taxon-name-part></tp:taxon-name></italic> (Lohmander, 1928)</p><p><italic><tp:taxon-name><tp:taxon-name-part taxon-name-part-type="genus" reg="Omobrachyiulus">O.</tp:taxon-name-part><tp:taxon-name-part taxon-name-part-type="species" reg="platyurus">platyurus</tp:taxon-name-part></tp:taxon-name></italic> (Latzel, 1884) (South Carpathians, Romania; Banat, Romania/Serbia)</p><p><italic><tp:taxon-name><tp:taxon-name-part taxon-name-part-type="genus" reg="Omobrachyiulus">O.</tp:taxon-name-part><tp:taxon-name-part taxon-name-part-type="species" reg="strasseri">strasseri</tp:taxon-name-part></tp:taxon-name></italic> Vagalinski &amp; Lazányi, 2018 (Andros, Greece)</p><p><italic><tp:taxon-name><tp:taxon-name-part taxon-name-part-type="genus" reg="Omobrachyiulus">O.</tp:taxon-name-part><tp:taxon-name-part taxon-name-part-type="species" reg="unugulis">unugulis</tp:taxon-name-part></tp:taxon-name></italic> Vagalinski, sp. nov.</p></sec></tp:treatment-sec><tp:treatment-sec><!--Section generated to contain objects referenced in tp:taxon-treatment.--><fig id="F54" position="float" orientation="portrait"><object-id xmlns:xlink="http://www.w3.org/1999/xlink" content-type="doi" xlink:type="simple">10.3897/zookeys.1058.68628.map2</object-id><object-id xmlns:xlink="http://www.w3.org/1999/xlink" content-type="arpha" xlink:type="simple">3B990A60-9859-5145-A6CE-3F0724478046</object-id><label>Map 2.</label><caption><p>Distribution of the <italic><tp:taxon-name><tp:taxon-name-part taxon-name-part-type="genus" reg="Omobrachyiulus">Omobrachyiulus</tp:taxon-name-part><tp:taxon-name-part taxon-name-part-type="species" reg="caucasicus">caucasicus</tp:taxon-name-part></tp:taxon-name></italic> (red and green) and <italic><tp:taxon-name><tp:taxon-name-part taxon-name-part-type="genus" reg="Omobrachyiulus">O.</tp:taxon-name-part><tp:taxon-name-part taxon-name-part-type="species" reg="sevangensis">sevangensis</tp:taxon-name-part></tp:taxon-name></italic> (black) species groups in the Caucasus (excluding <italic><tp:taxon-name><tp:taxon-name-part taxon-name-part-type="genus" reg="Omobrachyiulus">O.</tp:taxon-name-part><tp:taxon-name-part taxon-name-part-type="species" reg="caucasicus">caucasicus</tp:taxon-name-part></tp:taxon-name></italic> comb. nov. known from numerous records in the region, and with a distribution range exceeding the map coverage): <italic><tp:taxon-name><tp:taxon-name-part taxon-name-part-type="genus" reg="Omobrachyiulus">O.</tp:taxon-name-part><tp:taxon-name-part taxon-name-part-type="species" reg="adsharicus">adsharicus</tp:taxon-name-part></tp:taxon-name></italic> (ring), <italic><tp:taxon-name><tp:taxon-name-part taxon-name-part-type="genus" reg="Omobrachyiulus">O.</tp:taxon-name-part><tp:taxon-name-part taxon-name-part-type="species" reg="curvocaudatus">curvocaudatus</tp:taxon-name-part></tp:taxon-name></italic> (diamond), <italic><tp:taxon-name><tp:taxon-name-part taxon-name-part-type="genus" reg="Omobrachyiulus">O.</tp:taxon-name-part><tp:taxon-name-part taxon-name-part-type="species" reg="geniculatus">geniculatus</tp:taxon-name-part></tp:taxon-name></italic> (pentagon), <italic><tp:taxon-name><tp:taxon-name-part taxon-name-part-type="genus" reg="Omobrachyiulus">O.</tp:taxon-name-part><tp:taxon-name-part taxon-name-part-type="species" reg="divaricatus">divaricatus</tp:taxon-name-part></tp:taxon-name></italic> (dotted line indicating the approximate distribution range), <italic><tp:taxon-name><tp:taxon-name-part taxon-name-part-type="genus" reg="Omobrachyiulus">O.</tp:taxon-name-part><tp:taxon-name-part taxon-name-part-type="species" reg="macrourus">macrourus</tp:taxon-name-part></tp:taxon-name></italic> (open square), <italic><tp:taxon-name><tp:taxon-name-part taxon-name-part-type="genus" reg="Omobrachyiulus">O.</tp:taxon-name-part><tp:taxon-name-part taxon-name-part-type="species" reg="unugulis">unugulis</tp:taxon-name-part></tp:taxon-name></italic> sp. nov. (filled circle), <italic><tp:taxon-name><tp:taxon-name-part taxon-name-part-type="genus" reg="Omobrachyiulus">O.</tp:taxon-name-part><tp:taxon-name-part taxon-name-part-type="species" reg="sevangensis">sevangensis</tp:taxon-name-part></tp:taxon-name></italic> comb. nov. (filled square), <tp:taxon-name><tp:taxon-name-part taxon-name-part-type="genus" reg="Omobrachyiulus">O.</tp:taxon-name-part><tp:taxon-name-part taxon-name-part-type="uncertainty-rank">cf.</tp:taxon-name-part><tp:taxon-name-part taxon-name-part-type="species" reg="sevangensis">sevangensis</tp:taxon-name-part></tp:taxon-name> comb. nov. (filled square with white dot), <italic><tp:taxon-name><tp:taxon-name-part taxon-name-part-type="genus" reg="Omobrachyiulus">O.</tp:taxon-name-part><tp:taxon-name-part taxon-name-part-type="species" reg="kvavadzei">kvavadzei</tp:taxon-name-part></tp:taxon-name></italic> sp. nov. (cross), <italic><tp:taxon-name><tp:taxon-name-part taxon-name-part-type="genus" reg="Omobrachyiulus">O.</tp:taxon-name-part><tp:taxon-name-part taxon-name-part-type="species" reg="ponticus">ponticus</tp:taxon-name-part></tp:taxon-name></italic> sp. nov. (star), and <italic><tp:taxon-name><tp:taxon-name-part taxon-name-part-type="genus" reg="Omobrachyiulus">O.</tp:taxon-name-part><tp:taxon-name-part taxon-name-part-type="species" reg="trochiloides">trochiloides</tp:taxon-name-part></tp:taxon-name></italic> sp. nov. (triangle).</p></caption><graphic xmlns:xlink="http://www.w3.org/1999/xlink" xlink:href="zookeys-1058-001-g054.jpg" position="float" orientation="portrait" xlink:type="simple" id="oo_581989.jpg"><uri content-type="original_file" xlink:type="simple">https://binary.pensoft.net/fig/581989</uri></graphic></fig><fig id="F55" position="float" orientation="portrait"><object-id xmlns:xlink="http://www.w3.org/1999/xlink" content-type="doi" xlink:type="simple">10.3897/zookeys.1058.68628.map3</object-id><object-id xmlns:xlink="http://www.w3.org/1999/xlink" content-type="arpha" xlink:type="simple">54E22C54-FDED-55B2-B22E-4CE401C0D17D</object-id><label>Map 3.</label><caption><p>Distribution of the <italic><tp:taxon-name><tp:taxon-name-part taxon-name-part-type="genus" reg="Omobrachyiulus">Omobrachyiulus</tp:taxon-name-part><tp:taxon-name-part taxon-name-part-type="species" reg="roseni">roseni</tp:taxon-name-part></tp:taxon-name></italic> (red and blue), <italic><tp:taxon-name><tp:taxon-name-part taxon-name-part-type="genus" reg="Omobrachyiulus"/><tp:taxon-name-part taxon-name-part-type="species" reg="implicitus">implicitus</tp:taxon-name-part></tp:taxon-name></italic> (black) and <italic><tp:taxon-name><tp:taxon-name-part taxon-name-part-type="genus" reg="Omobrachyiulus"/><tp:taxon-name-part taxon-name-part-type="species" reg="hortensis">hortensis</tp:taxon-name-part></tp:taxon-name></italic> (green) groups: <italic><tp:taxon-name><tp:taxon-name-part taxon-name-part-type="genus" reg="Omobrachyiulus">O.</tp:taxon-name-part><tp:taxon-name-part taxon-name-part-type="species" reg="roseni">roseni</tp:taxon-name-part></tp:taxon-name></italic> (filled circle), <italic><tp:taxon-name><tp:taxon-name-part taxon-name-part-type="genus" reg="Omobrachyiulus">O.</tp:taxon-name-part><tp:taxon-name-part taxon-name-part-type="species" reg="faxifer">faxifer</tp:taxon-name-part></tp:taxon-name></italic> sp. nov. (star), <italic><tp:taxon-name><tp:taxon-name-part taxon-name-part-type="genus" reg="Omobrachyiulus">O.</tp:taxon-name-part><tp:taxon-name-part taxon-name-part-type="species" reg="zuevi">zuevi</tp:taxon-name-part></tp:taxon-name></italic> sp. nov. (filled square), <italic><tp:taxon-name><tp:taxon-name-part taxon-name-part-type="genus" reg="Omobrachyiulus">O.</tp:taxon-name-part><tp:taxon-name-part taxon-name-part-type="species" reg="implicitus">implicitus</tp:taxon-name-part></tp:taxon-name></italic> (cross), <italic><tp:taxon-name><tp:taxon-name-part taxon-name-part-type="genus" reg="Omobrachyiulus">O.</tp:taxon-name-part><tp:taxon-name-part taxon-name-part-type="species" reg="fasciatus">fasciatus</tp:taxon-name-part></tp:taxon-name></italic> sp. nov. (triangle), <italic><tp:taxon-name><tp:taxon-name-part taxon-name-part-type="genus" reg="Omobrachyiulus">O.</tp:taxon-name-part><tp:taxon-name-part taxon-name-part-type="species" reg="lazanyiae">lazanyiae</tp:taxon-name-part></tp:taxon-name></italic> sp. nov. (drop), <italic><tp:taxon-name><tp:taxon-name-part taxon-name-part-type="genus" reg="Omobrachyiulus">O.</tp:taxon-name-part><tp:taxon-name-part taxon-name-part-type="species" reg="hortensis">hortensis</tp:taxon-name-part></tp:taxon-name></italic> (ring), <tp:taxon-name><tp:taxon-name-part taxon-name-part-type="genus" reg="Omobrachyiulus">O.</tp:taxon-name-part><tp:taxon-name-part taxon-name-part-type="uncertainty-rank">cf.</tp:taxon-name-part><tp:taxon-name-part taxon-name-part-type="species" reg="hortensis">hortensis</tp:taxon-name-part></tp:taxon-name> (broken ring), <italic><tp:taxon-name><tp:taxon-name-part taxon-name-part-type="genus" reg="Omobrachyiulus">O.</tp:taxon-name-part><tp:taxon-name-part taxon-name-part-type="species" reg="armatus">armatus</tp:taxon-name-part></tp:taxon-name></italic> sp. nov. (pentagon), <italic><tp:taxon-name><tp:taxon-name-part taxon-name-part-type="genus" reg="Omobrachyiulus">O.</tp:taxon-name-part><tp:taxon-name-part taxon-name-part-type="species" reg="pristis">pristis</tp:taxon-name-part></tp:taxon-name></italic> sp. nov. (open square).</p></caption><graphic xmlns:xlink="http://www.w3.org/1999/xlink" xlink:href="zookeys-1058-001-g055.jpg" position="float" orientation="portrait" xlink:type="simple" id="oo_581990.jpg"><uri content-type="original_file" xlink:type="simple">https://binary.pensoft.net/fig/581990</uri></graphic></fig></tp:treatment-sec><ref-list><ref id="B84"><mixed-citation xmlns:xlink="http://www.w3.org/1999/xlink" xlink:type="simple"><person-group><name name-style="western"><surname>Vagalinski</surname><given-names>B</given-names></name><name name-style="western"><surname>Golovatch</surname><given-names>SI</given-names></name></person-group> (<year>2019</year>) <italic><tp:taxon-name><tp:taxon-name-part taxon-name-part-type="genus">Omobrachyiulus</tp:taxon-name-part><tp:taxon-name-part taxon-name-part-type="species">mesorientalis</tp:taxon-name-part></tp:taxon-name></italic> sp.n., the first record of the millipede genus <italic><tp:taxon-name><tp:taxon-name-part taxon-name-part-type="genus">Omobrachyiulus</tp:taxon-name-part></tp:taxon-name></italic> Lohmander, 1936 in the Near East (<tp:taxon-name><tp:taxon-name-part taxon-name-part-type="class">Diplopoda</tp:taxon-name-part></tp:taxon-name>: <tp:taxon-name><tp:taxon-name-part taxon-name-part-type="order">Julida</tp:taxon-name-part></tp:taxon-name>: <tp:taxon-name><tp:taxon-name-part taxon-name-part-type="family">Julidae</tp:taxon-name-part></tp:taxon-name>: <tp:taxon-name><tp:taxon-name-part taxon-name-part-type="tribe">Brachyiulini</tp:taxon-name-part></tp:taxon-name>). <tp:taxon-name><tp:taxon-name-part taxon-name-part-type="phylum">Arthropoda</tp:taxon-name-part></tp:taxon-name> Selecta 28(1): 1–7. <ext-link xlink:type="simple" ext-link-type="doi" xlink:href="10.15298/arthsel.28.1.01">https://doi.org/10.15298/arthsel.28.1.01</ext-link></mixed-citation></ref></ref-list></tp:taxon-treatment>
