# Supplementary material for: The millipede tribe Brachyiulini in the Caucasus (Diplopoda, Julida, Julidae)
Source: Zookeys. 2021 Aug 30;1058:1–127. doi: 10.3897/zookeys.1058.68628 (PMC8421324; doi:10.3897/zookeys.1058.68628)
Supplement: XML Treatment for Omobrachyiulus caucasicus [file zookeys.1058.68628-treatment23.xml]

<!DOCTYPE tp:taxon-treatment
  PUBLIC "-//TaxonX//DTD Taxonomic Treatment Publishing DTD v0 20100105//EN" "tax-treatment-NSO.dtd">
<tp:taxon-treatment xmlns:tp="http://www.plazi.org/taxpub"><tp:treatment-meta><kwd-group><label>Taxon classification</label><kwd><named-content xmlns:xlink="http://www.w3.org/1999/xlink" content-type="kingdom">Animalia</named-content></kwd><kwd><named-content xmlns:xlink="http://www.w3.org/1999/xlink" content-type="order">Julida</named-content></kwd><kwd><named-content xmlns:xlink="http://www.w3.org/1999/xlink" content-type="family">Julidae</named-content></kwd></kwd-group><mixed-citation publication-type="journal"><person-group><name><surname>Vagalinski</surname><given-names>Boyan</given-names></name><name><surname>Golovatch</surname><given-names>Sergei I.</given-names></name></person-group><article-title>The millipede tribe <tp:taxon-name><tp:taxon-name-part taxon-name-part-type="tribe">Brachyiulini</tp:taxon-name-part></tp:taxon-name> in the Caucasus (<tp:taxon-name><tp:taxon-name-part taxon-name-part-type="class">Diplopoda</tp:taxon-name-part></tp:taxon-name>, <tp:taxon-name><tp:taxon-name-part taxon-name-part-type="order">Julida</tp:taxon-name-part></tp:taxon-name>, <tp:taxon-name><tp:taxon-name-part taxon-name-part-type="family">Julidae</tp:taxon-name-part></tp:taxon-name>)</article-title><source>Zookeys</source><day>30</day><month>8</month><year>2021</year><volume>1058</volume><fpage>1</fpage><lpage>127</lpage><pub-id pub-id-type="doi">10.3897/zookeys.1058.68628</pub-id></mixed-citation></tp:treatment-meta><tp:nomenclature><tp:taxon-name>
            <object-id xmlns:xlink="http://www.w3.org/1999/xlink" content-type="arpha" xlink:type="simple">A919AB30-AC4C-57A9-948B-D8175C596AE3</object-id>
            <tp:taxon-name-part taxon-name-part-type="genus" reg="Omobrachyiulus">Omobrachyiulus</tp:taxon-name-part>
            <tp:taxon-name-part taxon-name-part-type="species" reg="caucasicus">caucasicus</tp:taxon-name-part>
          </tp:taxon-name><tp:taxon-authority>(Karsch, 1881)</tp:taxon-authority><tp:taxon-status xmlns:xlink="http://www.w3.org/1999/xlink" xlink:type="simple">comb. nov.</tp:taxon-status><xref ref-type="fig" rid="F12">Fig. 12</xref><tp:nomenclature-citation-list><tp:nomenclature-citation><tp:taxon-name>
                <tp:taxon-name-part taxon-name-part-type="genus" reg="Julus">Julus</tp:taxon-name-part>
                <tp:taxon-name-part taxon-name-part-type="species" reg="caucasicus">caucasicus</tp:taxon-name-part>
              </tp:taxon-name><comment>Karsch, 1881: 20.</comment></tp:nomenclature-citation><tp:nomenclature-citation><tp:taxon-name>
                <tp:taxon-name-part taxon-name-part-type="genus" reg="Brachiulus">Brachiulus</tp:taxon-name-part>
              </tp:taxon-name><comment>(sic!) <tp:taxon-name><tp:taxon-name-part taxon-name-part-type="genus" reg="Brachiulus"/><tp:taxon-name-part taxon-name-part-type="species" reg="brachyurus">brachyurus</tp:taxon-name-part></tp:taxon-name> Attems, 1899: 326–328, figs 72–75, syn. nov.</comment></tp:nomenclature-citation><tp:nomenclature-citation><tp:taxon-name>
                <tp:taxon-name-part taxon-name-part-type="genus" reg="Chromatoiulus">Chromatoiulus</tp:taxon-name-part>
                <tp:taxon-name-part taxon-name-part-type="species" reg="brachyurus">brachyurus</tp:taxon-name-part>
              </tp:taxon-name><comment>: <xref ref-type="bibr" rid="B73">Rasulova and Rakhmanov 1973</xref>: 519.</comment></tp:nomenclature-citation><tp:nomenclature-citation><tp:taxon-name><tp:taxon-name-part taxon-name-part-type="genus" reg="Chromatoiulus">Chromatoiulus</tp:taxon-name-part> (<tp:taxon-name-part taxon-name-part-type="subgenus" reg="Omobrachyiulus">Omobrachyiulus</tp:taxon-name-part>) <tp:taxon-name-part taxon-name-part-type="species" reg="brachyurus">brachyurus</tp:taxon-name-part></tp:taxon-name><comment>: <xref ref-type="bibr" rid="B63">Lohmander 1936</xref>: 114–120, figs 86, 87, 93–95, 102.</comment></tp:nomenclature-citation><tp:nomenclature-citation><tp:taxon-name><tp:taxon-name-part taxon-name-part-type="genus" reg="Chromatoiulus">Chromatoiulus</tp:taxon-name-part> (<tp:taxon-name-part taxon-name-part-type="subgenus" reg="Omobrachyiulus">Omobrachyiulus</tp:taxon-name-part>) <tp:taxon-name-part taxon-name-part-type="species" reg="brachyurus">brachyurus</tp:taxon-name-part> <tp:taxon-name-part taxon-name-part-type="subspecies" reg="dagestanus">dagestanus</tp:taxon-name-part></tp:taxon-name><comment>Lohmander, 1936: 121–123, figs 96–98; <xref ref-type="bibr" rid="B54">Lang 1959</xref>: 1791.</comment></tp:nomenclature-citation><tp:nomenclature-citation><tp:taxon-name>
                <tp:taxon-name-part taxon-name-part-type="genus" reg="Chromatoiulus">Chromatoiulus</tp:taxon-name-part>
                <tp:taxon-name-part taxon-name-part-type="species" reg="brachyurus">brachyurus</tp:taxon-name-part>
                <tp:taxon-name-part taxon-name-part-type="subspecies" reg="brachyurus">brachyurus</tp:taxon-name-part>
              </tp:taxon-name><comment>: <xref ref-type="bibr" rid="B49">Kobakhidze 1964</xref>: 190; <xref ref-type="bibr" rid="B50">1965</xref>: 393, 396; <xref ref-type="bibr" rid="B76">Samedov et al. 1972</xref>: 1245; <xref ref-type="bibr" rid="B72">Rakhmanov 1972</xref>: 116; <xref ref-type="bibr" rid="B12">Bababekova 1996</xref>: 90.</comment></tp:nomenclature-citation><tp:nomenclature-citation><tp:taxon-name>
                <tp:taxon-name-part taxon-name-part-type="genus" reg="Chromatoiulus">Chromatoiulus</tp:taxon-name-part>
                <tp:taxon-name-part taxon-name-part-type="species" reg="brachyurus">brachyurus</tp:taxon-name-part>
                <tp:taxon-name-part taxon-name-part-type="subspecies" reg="dagestanus">dagestanus</tp:taxon-name-part>
              </tp:taxon-name><comment>: <xref ref-type="bibr" rid="B49">Kobakhidze 1964</xref>: 191.</comment></tp:nomenclature-citation><tp:nomenclature-citation><tp:taxon-name><tp:taxon-name-part taxon-name-part-type="genus" reg="Chromatoiulus">Chromatoiulus</tp:taxon-name-part> (<tp:taxon-name-part taxon-name-part-type="subgenus" reg="Omobrachyiulus">Omobrachyiulus</tp:taxon-name-part>) <tp:taxon-name-part taxon-name-part-type="species" reg="brachyurus">brachyurus</tp:taxon-name-part> <tp:taxon-name-part taxon-name-part-type="subspecies" reg="brachyurus">brachyurus</tp:taxon-name-part></tp:taxon-name><comment>: <xref ref-type="bibr" rid="B54">Lang 1959</xref>: 1791; <xref ref-type="bibr" rid="B65">Lokšina and Golovatch 1979</xref>: 385.</comment></tp:nomenclature-citation><tp:nomenclature-citation><tp:taxon-name>
                <tp:taxon-name-part taxon-name-part-type="genus" reg="Megaphyllum">Megaphyllum</tp:taxon-name-part>
                <tp:taxon-name-part taxon-name-part-type="species" reg="brachyurum">brachyurum</tp:taxon-name-part>
                <tp:taxon-name-part taxon-name-part-type="subspecies" reg="brachyurum">brachyurum</tp:taxon-name-part>
              </tp:taxon-name><comment>: <xref ref-type="bibr" rid="B75">Samedov 1991</xref>: 195.</comment></tp:nomenclature-citation><tp:nomenclature-citation><tp:taxon-name>
                <tp:taxon-name-part taxon-name-part-type="genus" reg="Megaphyllum">Megaphyllum</tp:taxon-name-part>
                <tp:taxon-name-part taxon-name-part-type="species" reg="brachyiurum">brachyiurum</tp:taxon-name-part>
              </tp:taxon-name><comment>(sic!): <xref ref-type="bibr" rid="B60">Loginova 1993</xref>: 151–153.</comment></tp:nomenclature-citation><tp:nomenclature-citation><tp:taxon-name>
                <tp:taxon-name-part taxon-name-part-type="genus" reg="Megaphyllum">Megaphyllum</tp:taxon-name-part>
                <tp:taxon-name-part taxon-name-part-type="species" reg="caucasicum">caucasicum</tp:taxon-name-part>
                <tp:taxon-name-part taxon-name-part-type="subspecies" reg="caucasicum">caucasicum</tp:taxon-name-part>
              </tp:taxon-name><comment>: <xref ref-type="bibr" rid="B51">Kokhia 1999</xref>: 232.</comment></tp:nomenclature-citation><tp:nomenclature-citation><tp:taxon-name>
                <tp:taxon-name-part taxon-name-part-type="genus" reg="Megaphyllum">Megaphyllum</tp:taxon-name-part>
                <tp:taxon-name-part taxon-name-part-type="species" reg="brachyurum">brachyurum</tp:taxon-name-part>
              </tp:taxon-name><comment>: <xref ref-type="bibr" rid="B21">Enghoff and Moravvej 2005</xref>: 66; <xref ref-type="bibr" rid="B40">Golovatch and Matyukhin 2011</xref>: 116; <xref ref-type="bibr" rid="B96">Zuev 2014</xref>: 352, map 4.</comment></tp:nomenclature-citation><tp:nomenclature-citation><tp:taxon-name>
                <tp:taxon-name-part taxon-name-part-type="genus" reg="Omobrachyiulus">Omobrachyiulus</tp:taxon-name-part>
                <tp:taxon-name-part taxon-name-part-type="species" reg="brachyurus">brachyurus</tp:taxon-name-part>
              </tp:taxon-name><comment>: <xref ref-type="bibr" rid="B85">Vagalinski and Lazányi 2018</xref>: 94–96, figs 184–188; <xref ref-type="bibr" rid="B52">Kokhia and Golovatch 2018</xref>: 41; <xref ref-type="bibr" rid="B53">2020</xref>: 206.</comment></tp:nomenclature-citation></tp:nomenclature-citation-list></tp:nomenclature><tp:treatment-sec sec-type="material" id="SECID0EGXDK"><title>Material examined.</title><p><bold>Georgia: <italic>Holotype</italic></bold>: juvenile ♀ (by monotypy) (<named-content xmlns:xlink="http://www.w3.org/1999/xlink" content-type="dwc:institutional_code" xlink:type="simple">ZMB</named-content> 748), Borjomi (<xref ref-type="bibr" rid="B47">Karsch 1881</xref>). <bold>Armenia</bold>: 1 ♂, 1 ♀, 4 juv. (<abbrev xmlns:xlink="http://www.w3.org/1999/xlink" content-type="institution" xlink:title="Zoological Museum, State University of Moscow, Moscow, Russia" id="ABBRID0E2XDK" xlink:type="simple">ZMUM</abbrev>), Byn Kulp(?), 15.VIII.1927, <tp:taxon-name><tp:taxon-name-part taxon-name-part-type="genus" reg="Megaphyllum">M.</tp:taxon-name-part></tp:taxon-name> Makaryan leg.; 3 ♂♂, 5 ♀♀, 1 juv. (<abbrev xmlns:xlink="http://www.w3.org/1999/xlink" content-type="institution" xlink:title="Zoological Museum, State University of Moscow, Moscow, Russia" id="ABBRID0EGYDK" xlink:type="simple">ZMUM</abbrev>), halfway between Alaverdi and Bagratashen, <italic><tp:taxon-name><tp:taxon-name-part taxon-name-part-type="genus" reg="Carpinus">Carpinus</tp:taxon-name-part></tp:taxon-name></italic> forest, in litter, 24.V.1987, <abbrev xmlns:xlink="http://www.w3.org/1999/xlink" xlink:title="Sergei I. Golovatch" id="ABBRID0ESYDK" xlink:type="simple">SIG</abbrev> and K. Eskov leg.; many ♂♂, ♀♀, juv. (<abbrev xmlns:xlink="http://www.w3.org/1999/xlink" content-type="institution" xlink:title="Zoological Museum, State University of Moscow, Moscow, Russia" id="ABBRID0EWYDK" xlink:type="simple">ZMUM</abbrev>), Ijevan, deciduous bush, in litter, 16.IV.1983, <abbrev xmlns:xlink="http://www.w3.org/1999/xlink" xlink:title="Sergei I. Golovatch" id="ABBRID0E2YDK" xlink:type="simple">SIG</abbrev> leg.; 1 ♂, 1 juv. (<abbrev xmlns:xlink="http://www.w3.org/1999/xlink" content-type="institution" xlink:title="Zoological Museum, State University of Moscow, Moscow, Russia" id="ABBRID0E6YDK" xlink:type="simple">ZMUM</abbrev>), Odzun, W of Alaverdi, 1500–1550 m, <italic><tp:taxon-name><tp:taxon-name-part taxon-name-part-type="genus" reg="Quercus">Quercus</tp:taxon-name-part></tp:taxon-name></italic>, <italic><tp:taxon-name><tp:taxon-name-part taxon-name-part-type="genus" reg="Fagus">Fagus</tp:taxon-name-part></tp:taxon-name></italic>, <italic><tp:taxon-name><tp:taxon-name-part taxon-name-part-type="genus" reg="Carpinus">Carpinus</tp:taxon-name-part></tp:taxon-name></italic> etc. forest, in litter and under stones with ants, 23–24.V.1987, <abbrev xmlns:xlink="http://www.w3.org/1999/xlink" xlink:title="Sergei I. Golovatch" id="ABBRID0EC1DK" xlink:type="simple">SIG</abbrev> and K. Eskov leg.; 2 ♂♂, 1 ♀, 7 juv. (<abbrev xmlns:xlink="http://www.w3.org/1999/xlink" content-type="institution" xlink:title="Zoological Museum, State University of Moscow, Moscow, Russia" id="ABBRID0EG1DK" xlink:type="simple">ZMUM</abbrev>), Stepanavan, 1600–1650, <italic><tp:taxon-name><tp:taxon-name-part taxon-name-part-type="genus" reg="Quercus">Quercus</tp:taxon-name-part></tp:taxon-name></italic>, <italic><tp:taxon-name><tp:taxon-name-part taxon-name-part-type="genus" reg="Fagus">Fagus</tp:taxon-name-part></tp:taxon-name></italic>, <italic><tp:taxon-name><tp:taxon-name-part taxon-name-part-type="genus" reg="Carpinus">Carpinus</tp:taxon-name-part></tp:taxon-name></italic> etc. forest, in litter and under bark, 21–22.V.1987, <abbrev xmlns:xlink="http://www.w3.org/1999/xlink" xlink:title="Sergei I. Golovatch" id="ABBRID0EJ2DK" xlink:type="simple">SIG</abbrev> and K. Eskov leg. <bold>Azerbaijan</bold>: 1 ♂, 1 ♀, (<named-content xmlns:xlink="http://www.w3.org/1999/xlink" content-type="dwc:institutional_code" xlink:type="simple">SMNG</named-content>), İsmayıllı District, S of Zərgəran, <named-content xmlns:xlink="http://www.w3.org/1999/xlink" content-type="dwc:verbatimCoordinates" xlink:type="simple"><named-content content-type="geo-json" specific-use="{&#34;type&#34;:&#34;Point&#34;,&#34;coordinates&#34;:[48.368000,40.731000]}" id="NCID0EX2DK" xlink:type="simple">40.7310°N, 48.3680°E</named-content></named-content>, 880 m a.s.l., slope with <italic><tp:taxon-name><tp:taxon-name-part taxon-name-part-type="genus" reg="Corylus">Corylus</tp:taxon-name-part></tp:taxon-name></italic>, <italic><tp:taxon-name><tp:taxon-name-part taxon-name-part-type="genus" reg="Clematis">Clematis</tp:taxon-name-part></tp:taxon-name></italic> and some <italic><tp:taxon-name><tp:taxon-name-part taxon-name-part-type="genus" reg="Prunus">Prunus</tp:taxon-name-part></tp:taxon-name></italic> trees, stone heaps overgrown by moss, mainly in thick litter and under stones, 30.III.2015, D. Antić and H. Reip leg.; many ♂♂, ♀♀, juv. (<abbrev xmlns:xlink="http://www.w3.org/1999/xlink" content-type="institution" xlink:title="Zoological Museum, State University of Moscow, Moscow, Russia" id="ABBRID0E13DK" xlink:type="simple">ZMUM</abbrev>), Shamakhi District, Pirkuli, near observatory, 1200–1250 m, <italic><tp:taxon-name><tp:taxon-name-part taxon-name-part-type="genus" reg="Quercus">Quercus</tp:taxon-name-part></tp:taxon-name></italic>, <italic><tp:taxon-name><tp:taxon-name-part taxon-name-part-type="genus" reg="Acer">Acer</tp:taxon-name-part></tp:taxon-name></italic>, <italic><tp:taxon-name><tp:taxon-name-part taxon-name-part-type="genus" reg="Taxus">Taxus</tp:taxon-name-part></tp:taxon-name></italic> etc. forest, litter, 30.IV.1987, <abbrev xmlns:xlink="http://www.w3.org/1999/xlink" xlink:title="Sergei I. Golovatch" id="ABBRID0EU4DK" xlink:type="simple">SIG</abbrev> and K. Eskov leg.; 2 ♂♂, 3 ♀♀, 1 juv. (<abbrev xmlns:xlink="http://www.w3.org/1999/xlink" content-type="institution" xlink:title="Zoological Museum, State University of Moscow, Moscow, Russia" id="ABBRID0EY4DK" xlink:type="simple">ZMUM</abbrev>), Talysh Mts, Djoni, 1500 m, 28–29.V.1976, V.G. Dolin leg.; 2 ♂♂, 4 ♀♀, 3 juv. (<abbrev xmlns:xlink="http://www.w3.org/1999/xlink" content-type="institution" xlink:title="Zoological Museum, State University of Moscow, Moscow, Russia" id="ABBRID0E44DK" xlink:type="simple">ZMUM</abbrev>), NW of Bash Layisqi, ca. 20 km NNW of Sheki, 1250 m, <italic><tp:taxon-name><tp:taxon-name-part taxon-name-part-type="genus" reg="Fagus">Fagus</tp:taxon-name-part></tp:taxon-name></italic>, <italic><tp:taxon-name><tp:taxon-name-part taxon-name-part-type="genus" reg="Carpinus">Carpinus</tp:taxon-name-part></tp:taxon-name></italic>, <italic><tp:taxon-name><tp:taxon-name-part taxon-name-part-type="genus" reg="Acer">Acer</tp:taxon-name-part></tp:taxon-name></italic> etc. forest, 3.V.1987, in litter, <abbrev xmlns:xlink="http://www.w3.org/1999/xlink" xlink:title="Sergei I. Golovatch" id="ABBRID0EX5DK" xlink:type="simple">SIG</abbrev> and K. Eskov leg.; 2 ♂♂, 4 ♀♀ (<abbrev xmlns:xlink="http://www.w3.org/1999/xlink" content-type="institution" xlink:title="Zoological Museum, State University of Moscow, Moscow, Russia" id="ABBRID0E25DK" xlink:type="simple">ZMUM</abbrev>), 9 juv., ca. 5 km N of Kutkashen, 1150–1200 m; <italic><tp:taxon-name><tp:taxon-name-part taxon-name-part-type="genus" reg="Fagus">Fagus</tp:taxon-name-part></tp:taxon-name></italic> and <italic><tp:taxon-name><tp:taxon-name-part taxon-name-part-type="genus" reg="Carpinus">Carpinus</tp:taxon-name-part></tp:taxon-name></italic> forest, in litter and rotten wood, 2.V.1987, <abbrev xmlns:xlink="http://www.w3.org/1999/xlink" xlink:title="Sergei I. Golovatch" id="ABBRID0EO6DK" xlink:type="simple">SIG</abbrev> and K. Eskov leg.; ♂, ♀ (<abbrev xmlns:xlink="http://www.w3.org/1999/xlink" content-type="institution" xlink:title="Zoological Museum, State University of Moscow, Moscow, Russia" id="ABBRID0ES6DK" xlink:type="simple">ZMUM</abbrev>), Altyagach National Park, 1050–1100 m, mixed broadleaved forest, litter, 20 and 26.IV.1987, <abbrev xmlns:xlink="http://www.w3.org/1999/xlink" xlink:title="Sergei I. Golovatch" id="ABBRID0EX6DK" xlink:type="simple">SIG</abbrev> and K. Eskov leg.; 1 ♂ (<abbrev xmlns:xlink="http://www.w3.org/1999/xlink" content-type="institution" xlink:title="Zoological Museum, State University of Moscow, Moscow, Russia" id="ABBRID0E26DK" xlink:type="simple">ZMUM</abbrev>), Zagatala (= Zakataly) Nature Reserve, Agkemal, 1800–2100 m, forest, 24– 27.V.1981, <abbrev xmlns:xlink="http://www.w3.org/1999/xlink" xlink:title="Sergei I. Golovatch" id="ABBRID0EAAEK" xlink:type="simple">SIG</abbrev> and J. Martens leg.; many ♂♂, ♀♀, juv. (<abbrev xmlns:xlink="http://www.w3.org/1999/xlink" content-type="institution" xlink:title="Zoological Museum, State University of Moscow, Moscow, Russia" id="ABBRID0EEAEK" xlink:type="simple">ZMUM</abbrev>), Laza, 2200 m, 10.VII.1985, H. Aliyev leg.; 3 ♂♂, 4 ♀♀ (<abbrev xmlns:xlink="http://www.w3.org/1999/xlink" content-type="institution" xlink:title="Zoological Museum, State University of Moscow, Moscow, Russia" id="ABBRID0EJAEK" xlink:type="simple">ZMUM</abbrev>), Istisu, ca. 8 km SW of Masally, <italic><tp:taxon-name><tp:taxon-name-part taxon-name-part-type="genus" reg="Quercus">Quercus</tp:taxon-name-part></tp:taxon-name></italic>, <italic><tp:taxon-name><tp:taxon-name-part taxon-name-part-type="genus" reg="Acer">Acer</tp:taxon-name-part></tp:taxon-name></italic>, <italic><tp:taxon-name><tp:taxon-name-part taxon-name-part-type="genus" reg="Carpinus">Carpinus</tp:taxon-name-part></tp:taxon-name></italic>, etc., 80–140 m, litter, under bark and stones, 19–20.X.1983, <abbrev xmlns:xlink="http://www.w3.org/1999/xlink" xlink:title="Sergei I. Golovatch" id="ABBRID0EMBEK" xlink:type="simple">SIG</abbrev> leg.; many ♂♂, ♀♀, juv. (<abbrev xmlns:xlink="http://www.w3.org/1999/xlink" content-type="institution" xlink:title="Zoological Museum, State University of Moscow, Moscow, Russia" id="ABBRID0EQBEK" xlink:type="simple">ZMUM</abbrev>), Azerbaijan, above Agsu, 120 km W of Baku, 900 m, <italic><tp:taxon-name><tp:taxon-name-part taxon-name-part-type="genus" reg="Quercus">Quercus</tp:taxon-name-part></tp:taxon-name></italic>, shrub, 22.V.1981, <abbrev xmlns:xlink="http://www.w3.org/1999/xlink" xlink:title="Sergei I. Golovatch" id="ABBRID0E3BEK" xlink:type="simple">SIG</abbrev> and J. Martens leg.; <bold>Georgia</bold>: 1 ♂, 1 ♀, Borjomi District, Akhaldaba, 1000 m, Nedzura River Valley, <italic><tp:taxon-name><tp:taxon-name-part taxon-name-part-type="genus" reg="Picea">Picea</tp:taxon-name-part></tp:taxon-name></italic>, <italic><tp:taxon-name><tp:taxon-name-part taxon-name-part-type="genus" reg="Carpinus">Carpinus</tp:taxon-name-part></tp:taxon-name></italic> and <italic><tp:taxon-name><tp:taxon-name-part taxon-name-part-type="genus" reg="Fagus">Fagus</tp:taxon-name-part></tp:taxon-name></italic> forest, in litter, under logs, 12.V.1983, <abbrev xmlns:xlink="http://www.w3.org/1999/xlink" xlink:title="Sergei I. Golovatch" id="ABBRID0EADEK" xlink:type="simple">SIG</abbrev> leg.; many ♂♂, ♀♀, juv. (<abbrev xmlns:xlink="http://www.w3.org/1999/xlink" content-type="institution" xlink:title="Zoological Museum, State University of Moscow, Moscow, Russia" id="ABBRID0EEDEK" xlink:type="simple">ZMUM</abbrev>), S of Bakuriani Pass, Tskhratskaro, 2100 m, sparse <italic><tp:taxon-name><tp:taxon-name-part taxon-name-part-type="genus" reg="Betula">Betula</tp:taxon-name-part></tp:taxon-name></italic> forest at timberline, 13.V.1983, <abbrev xmlns:xlink="http://www.w3.org/1999/xlink" xlink:title="Sergei I. Golovatch" id="ABBRID0EQDEK" xlink:type="simple">SIG</abbrev> leg.; many ♂♂, ♀♀, juv. (<abbrev xmlns:xlink="http://www.w3.org/1999/xlink" content-type="institution" xlink:title="Zoological Museum, State University of Moscow, Moscow, Russia" id="ABBRID0EUDEK" xlink:type="simple">ZMUM</abbrev>), Lagodekhi, <italic><tp:taxon-name><tp:taxon-name-part taxon-name-part-type="genus" reg="Fagus">Fagus</tp:taxon-name-part></tp:taxon-name></italic>, <italic><tp:taxon-name><tp:taxon-name-part taxon-name-part-type="genus" reg="Carpinus">Carpinus</tp:taxon-name-part></tp:taxon-name></italic> etc. forest, XI.1967, T.S. Perel leg.; many ♂♂, ♀♀, juv. (<abbrev xmlns:xlink="http://www.w3.org/1999/xlink" content-type="institution" xlink:title="Zoological Museum, State University of Moscow, Moscow, Russia" id="ABBRID0EHEEK" xlink:type="simple">ZMUM</abbrev>), <abbrev xmlns:xlink="http://www.w3.org/1999/xlink" xlink:title="Autonomous Republic" id="ABBRID0EMEEK" xlink:type="simple">AR</abbrev> Ajara, 15 km W of Adigeni, <italic><tp:taxon-name><tp:taxon-name-part taxon-name-part-type="genus" reg="Abies">Abies</tp:taxon-name-part></tp:taxon-name></italic>, <italic><tp:taxon-name><tp:taxon-name-part taxon-name-part-type="genus" reg="Picea">Picea</tp:taxon-name-part></tp:taxon-name></italic>, <italic><tp:taxon-name><tp:taxon-name-part taxon-name-part-type="genus" reg="Fagus">Fagus</tp:taxon-name-part></tp:taxon-name></italic>, <italic><tp:taxon-name><tp:taxon-name-part taxon-name-part-type="genus" reg="Acer">Acer</tp:taxon-name-part></tp:taxon-name></italic> forest, 1500–1700 m, litter, logs and under stones, 14–15.V.1983, <abbrev xmlns:xlink="http://www.w3.org/1999/xlink" xlink:title="Sergei I. Golovatch" id="ABBRID0EVFEK" xlink:type="simple">SIG</abbrev> leg.; many ♂♂, ♀♀, juv. (<abbrev xmlns:xlink="http://www.w3.org/1999/xlink" content-type="institution" xlink:title="Zoological Museum, State University of Moscow, Moscow, Russia" id="ABBRID0EZFEK" xlink:type="simple">ZMUM</abbrev>), Mayakovskii District, above Sairme, 1700–2000, 1.V.1985, E. Kvavadze leg.; 3 ♂♂, 5 ♀♀ (<abbrev xmlns:xlink="http://www.w3.org/1999/xlink" content-type="institution" xlink:title="Zoological Museum, State University of Moscow, Moscow, Russia" id="ABBRID0E5FEK" xlink:type="simple">ZMUM</abbrev>), Babaneuri Nature Reserve, ENE of Akhmeta, near Babaneuri, 500 m, 4–5.V.1987, <abbrev xmlns:xlink="http://www.w3.org/1999/xlink" xlink:title="Sergei I. Golovatch" id="ABBRID0EDGEK" xlink:type="simple">SIG</abbrev> and K. Eskov leg.; 2 ♂♂ (<abbrev xmlns:xlink="http://www.w3.org/1999/xlink" content-type="institution" xlink:title="Zoological Museum, State University of Moscow, Moscow, Russia" id="ABBRID0EHGEK" xlink:type="simple">ZMUM</abbrev>), Magalakhari Pass, between Akhmeta and Tianeti, <italic><tp:taxon-name><tp:taxon-name-part taxon-name-part-type="genus" reg="Fagus">Fagus</tp:taxon-name-part></tp:taxon-name></italic> and <italic><tp:taxon-name><tp:taxon-name-part taxon-name-part-type="genus" reg="Carpinus">Carpinus</tp:taxon-name-part></tp:taxon-name></italic> forest, 1200 m, in litter and under bark, 6.V.1987, <abbrev xmlns:xlink="http://www.w3.org/1999/xlink" xlink:title="Sergei I. Golovatch" id="ABBRID0EDHEK" xlink:type="simple">SIG</abbrev> and K. Eskov leg.; many ♂♂, ♀♀, juv. (<abbrev xmlns:xlink="http://www.w3.org/1999/xlink" content-type="institution" xlink:title="Zoological Museum, State University of Moscow, Moscow, Russia" id="ABBRID0EHHEK" xlink:type="simple">ZMUM</abbrev>), N of Kvareli, 700–750 m, <italic><tp:taxon-name><tp:taxon-name-part taxon-name-part-type="genus" reg="Fagus">Fagus</tp:taxon-name-part></tp:taxon-name></italic>, <italic><tp:taxon-name><tp:taxon-name-part taxon-name-part-type="genus" reg="Carpinus">Carpinus</tp:taxon-name-part></tp:taxon-name></italic>, <italic><tp:taxon-name><tp:taxon-name-part taxon-name-part-type="genus" reg="Quercus">Quercus</tp:taxon-name-part></tp:taxon-name></italic> etc. forest, in litter and under bark, 4.V.1987, <abbrev xmlns:xlink="http://www.w3.org/1999/xlink" xlink:title="Sergei I. Golovatch" id="ABBRID0EKIEK" xlink:type="simple">SIG</abbrev> and K. Eskov; many ♂♂, ♀♀, juv. (<abbrev xmlns:xlink="http://www.w3.org/1999/xlink" content-type="institution" xlink:title="Zoological Museum, State University of Moscow, Moscow, Russia" id="ABBRID0EOIEK" xlink:type="simple">ZMUM</abbrev>), Batsaro Nature Reserve, ca. 20 km N of Akhmeta, <italic><tp:taxon-name><tp:taxon-name-part taxon-name-part-type="genus" reg="Fagus">Fagus</tp:taxon-name-part></tp:taxon-name></italic>, <italic><tp:taxon-name><tp:taxon-name-part taxon-name-part-type="genus" reg="Castanea">Castanea</tp:taxon-name-part></tp:taxon-name></italic> etc. forest, 800–850 m, in litter, 5–6.V.1987, <abbrev xmlns:xlink="http://www.w3.org/1999/xlink" xlink:title="Sergei I. Golovatch" id="ABBRID0EBJEK" xlink:type="simple">SIG</abbrev> and K. Eskov leg.; 1 ♂, 1 ♀ (<abbrev xmlns:xlink="http://www.w3.org/1999/xlink" content-type="institution" xlink:title="Zoological Museum, State University of Moscow, Moscow, Russia" id="ABBRID0EFJEK" xlink:type="simple">ZMUM</abbrev>), Mariamjvari Nature Reserve, ENE of Sagarejo, 1150–1250 m, <italic><tp:taxon-name><tp:taxon-name-part taxon-name-part-type="genus" reg="Fagus">Fagus</tp:taxon-name-part></tp:taxon-name></italic>, <italic><tp:taxon-name><tp:taxon-name-part taxon-name-part-type="genus" reg="Carpinus">Carpinus</tp:taxon-name-part></tp:taxon-name></italic>, <italic><tp:taxon-name><tp:taxon-name-part taxon-name-part-type="genus" reg="Acer">Acer</tp:taxon-name-part></tp:taxon-name></italic>, <italic><tp:taxon-name><tp:taxon-name-part taxon-name-part-type="genus" reg="Pinus">Pinus</tp:taxon-name-part></tp:taxon-name></italic> etc. forest, in litter, under bark and stones, 13–14.V.1987, <abbrev xmlns:xlink="http://www.w3.org/1999/xlink" xlink:title="Sergei I. Golovatch" id="ABBRID0EPKEK" xlink:type="simple">SIG</abbrev> and K. Eskov leg.; 1 ♂, 7 juv. (<abbrev xmlns:xlink="http://www.w3.org/1999/xlink" content-type="institution" xlink:title="Zoological Museum, State University of Moscow, Moscow, Russia" id="ABBRID0ETKEK" xlink:type="simple">ZMUM</abbrev>), Saguramo Nature Reserve, NE of Mtskheta, Zedazeni, 1100–1200 m, <italic><tp:taxon-name><tp:taxon-name-part taxon-name-part-type="genus" reg="Fagus">Fagus</tp:taxon-name-part></tp:taxon-name></italic>, <italic><tp:taxon-name><tp:taxon-name-part taxon-name-part-type="genus" reg="Carpinus">Carpinus</tp:taxon-name-part></tp:taxon-name></italic>, <italic><tp:taxon-name><tp:taxon-name-part taxon-name-part-type="genus" reg="Acer">Acer</tp:taxon-name-part></tp:taxon-name></italic> etc. forest, litter and under bark, 20.VII.1987, <abbrev xmlns:xlink="http://www.w3.org/1999/xlink" xlink:title="Sergei I. Golovatch" id="ABBRID0EWLEK" xlink:type="simple">SIG</abbrev> and K. Eskov leg.; many ♂♂, ♀♀, juv. (<abbrev xmlns:xlink="http://www.w3.org/1999/xlink" content-type="institution" xlink:title="Zoological Museum, State University of Moscow, Moscow, Russia" id="ABBRID0E1LEK" xlink:type="simple">ZMUM</abbrev>), Racha, Oni District, N of Utsera, decidous forest near spring, rock, litter, 20.IX.1981, <abbrev xmlns:xlink="http://www.w3.org/1999/xlink" xlink:title="Sergei I. Golovatch" id="ABBRID0E6LEK" xlink:type="simple">SIG</abbrev> leg.; 2 ♂♂, 2 ♀♀ (<abbrev xmlns:xlink="http://www.w3.org/1999/xlink" content-type="institution" xlink:title="Zoological Museum, State University of Moscow, Moscow, Russia" id="ABBRID0EDMEK" xlink:type="simple">ZMUM</abbrev>), 45 km W Mestia, above Nakra, 1700 m, <italic><tp:taxon-name><tp:taxon-name-part taxon-name-part-type="genus" reg="Abies">Abies</tp:taxon-name-part></tp:taxon-name></italic>, <italic><tp:taxon-name><tp:taxon-name-part taxon-name-part-type="genus" reg="Picea">Picea</tp:taxon-name-part></tp:taxon-name></italic> etc., forest, in litter and under stones, 3.IX.1986, <abbrev xmlns:xlink="http://www.w3.org/1999/xlink" xlink:title="Sergei I. Golovatch" id="ABBRID0E6MEK" xlink:type="simple">SIG</abbrev> leg.; many ♂♂, ♀♀, juv. (<abbrev xmlns:xlink="http://www.w3.org/1999/xlink" content-type="institution" xlink:title="Zoological Museum, State University of Moscow, Moscow, Russia" id="ABBRID0EDNEK" xlink:type="simple">ZMUM</abbrev>), above Sairme, 1700–2000 m, 1.V.1985, E. Kvavadze leg; many ♂♂, ♀♀, juv. (<named-content xmlns:xlink="http://www.w3.org/1999/xlink" content-type="dwc:institutional_code" xlink:type="simple">SMNG</named-content>), NW of Abano, <named-content xmlns:xlink="http://www.w3.org/1999/xlink" content-type="dwc:verbatimCoordinates" xlink:type="simple"><named-content content-type="geo-json" specific-use="{&#34;type&#34;:&#34;Point&#34;,&#34;coordinates&#34;:[44.374200,42.611500]}" id="NCID0EQNEK" xlink:type="simple">42.6115°N, 44.3742°E</named-content></named-content>, 2270 m a.s.l., 06.VII.2019, K. Voigtländer leg.; 1 ♂ (<named-content xmlns:xlink="http://www.w3.org/1999/xlink" content-type="dwc:institutional_code" xlink:type="simple">SMNG</named-content>), Georgia, Telavi, in a house garden, <named-content xmlns:xlink="http://www.w3.org/1999/xlink" content-type="dwc:verbatimCoordinates" xlink:type="simple"><named-content content-type="geo-json" specific-use="{&#34;type&#34;:&#34;Point&#34;,&#34;coordinates&#34;:[45.467000,41.924000]}" id="NCID0E4NEK" xlink:type="simple">41.9240°N, 45.4670°E</named-content></named-content>, 09.VII.2019, K. Voigtländer leg.; many ♂♂ and ♀♀ (<named-content xmlns:xlink="http://www.w3.org/1999/xlink" content-type="dwc:institutional_code" xlink:type="simple">SMNG</named-content>), Tusheti, Pirikita Alazani Valley, close to Girevi, <named-content xmlns:xlink="http://www.w3.org/1999/xlink" content-type="dwc:verbatimCoordinates" xlink:type="simple"><named-content content-type="geo-json" specific-use="{&#34;type&#34;:&#34;Point&#34;,&#34;coordinates&#34;:[45.478667,42.495028]}" id="NCID0EKOEK" xlink:type="simple">42°29'42.1"N, 45°28'43.2"E</named-content></named-content>, stony pasture at river bank, 2010 m a.s.l, 6.IX.2009, F. Walther leg.; many ♂♂, ♀♀, juv. (<named-content xmlns:xlink="http://www.w3.org/1999/xlink" content-type="dwc:institutional_code" xlink:type="simple">SMNG</named-content>), Samtskhe-Javakheti, 500 m W of Gujarula Valley, <named-content xmlns:xlink="http://www.w3.org/1999/xlink" content-type="dwc:verbatimCoordinates" xlink:type="simple"><named-content content-type="geo-json" specific-use="{&#34;type&#34;:&#34;Point&#34;,&#34;coordinates&#34;:[43.467200,41.307800]}" id="NCID0EXOEK" xlink:type="simple">41.3078°N, 43.4672°E</named-content></named-content>, 1010 m a.s.l, 17.IX.2011, F. Walther leg.; 2 ♂♂, 3 ♀♀, 1 juv. (<named-content xmlns:xlink="http://www.w3.org/1999/xlink" content-type="dwc:institutional_code" xlink:type="simple">SMNG</named-content>), Imereti, Zekari Pass, <named-content xmlns:xlink="http://www.w3.org/1999/xlink" content-type="dwc:verbatimCoordinates" xlink:type="simple"><named-content content-type="geo-json" specific-use="{&#34;type&#34;:&#34;Point&#34;,&#34;coordinates&#34;:[42.807800,41.852200]}" id="NCID0EEPEK" xlink:type="simple">41.8522°N, 42.8078°E</named-content></named-content>, 2200 m a.s.l., 22.VIII.2014, F. Walther leg.; 1 ♂ (<named-content xmlns:xlink="http://www.w3.org/1999/xlink" content-type="dwc:institutional_code" xlink:type="simple">SMNG</named-content>), Khevsureti, Churo Valley, near mouth of Khone Skali River, <named-content xmlns:xlink="http://www.w3.org/1999/xlink" content-type="dwc:verbatimCoordinates" xlink:type="simple"><named-content content-type="geo-json" specific-use="{&#34;type&#34;:&#34;Point&#34;,&#34;coordinates&#34;:[45.232278,42.568278]}" id="NCID0ERPEK" xlink:type="simple">42°34'05.8"N, 45°13'56.2"E</named-content></named-content>, 10–12.IX.2009, F. Walther leg.; 1 ♂, 1 ♀ (<named-content xmlns:xlink="http://www.w3.org/1999/xlink" content-type="dwc:institutional_code" xlink:type="simple">SMNG</named-content>), Mtshkheta-Mtianeti, 1.1 km SW of Kobi, <named-content xmlns:xlink="http://www.w3.org/1999/xlink" content-type="dwc:verbatimCoordinates" xlink:type="simple"><named-content content-type="geo-json" specific-use="{&#34;type&#34;:&#34;Point&#34;,&#34;coordinates&#34;:[44.497300,42.555300]}" id="NCID0E5PEK" xlink:type="simple">42.5553°N, 44.4973°E</named-content></named-content>, 2060 m a.s.l., 12.VIII.2014, F. Walther leg.; 2 ♂♂ (<named-content xmlns:xlink="http://www.w3.org/1999/xlink" content-type="dwc:institutional_code" xlink:type="simple">SMNG</named-content>), Mukhli, bridge over Rioni River, 100 m from the village; <named-content xmlns:xlink="http://www.w3.org/1999/xlink" content-type="dwc:verbatimCoordinates" xlink:type="simple"><named-content content-type="geo-json" specific-use="{&#34;type&#34;:&#34;Point&#34;,&#34;coordinates&#34;:[43.232500,42.543600]}" id="NCID0EUQEK" xlink:type="simple">42.5436°N, 43.2325°E</named-content></named-content>, 640 m a.s.l., 9.X.2011, F. Walther leg.; 1 ♂ (<named-content xmlns:xlink="http://www.w3.org/1999/xlink" content-type="dwc:institutional_code" xlink:type="simple">SMNG</named-content>), Tusheti, Diklo, <named-content xmlns:xlink="http://www.w3.org/1999/xlink" content-type="dwc:verbatimCoordinates" xlink:type="simple"><named-content content-type="geo-json" specific-use="{&#34;type&#34;:&#34;Point&#34;,&#34;coordinates&#34;:[45.678278,42.390000]}" id="NCID0EBREK" xlink:type="simple">42°23'24.0"N, 45°40'41.8"E</named-content></named-content>, 2100 m a.s.l., strongly eroded place near stream, 4.IX.2009, collector?; 1 ♂, 3 ♀♀ (<named-content xmlns:xlink="http://www.w3.org/1999/xlink" content-type="dwc:institutional_code" xlink:type="simple">SMNG</named-content>), Akhaltsikhe to Borjomi, S of Chobiskhevi, near Chobiskhevi River, <named-content xmlns:xlink="http://www.w3.org/1999/xlink" content-type="dwc:verbatimCoordinates" xlink:type="simple"><named-content content-type="geo-json" specific-use="{&#34;type&#34;:&#34;Point&#34;,&#34;coordinates&#34;:[43.326500,42.765100]}" id="NCID0EOREK" xlink:type="simple">42.7651°N, 43.3265°E</named-content></named-content>, mountain <italic><tp:taxon-name><tp:taxon-name-part taxon-name-part-type="genus" reg="Fagus">Fagus</tp:taxon-name-part></tp:taxon-name></italic> forest, VII.2011, L. Mumladze leg.; 1 ♂, 2 ♀♀ (<named-content xmlns:xlink="http://www.w3.org/1999/xlink" content-type="dwc:institutional_code" xlink:type="simple">SMNG</named-content>), N of Lagodekhi, Lagodekhi Nature Reserve, Lagodekhiskhevi River, mixed forest, VII.2013, L. Mumladze leg.; <bold>Russia</bold>: 1 ♂ (<named-content xmlns:xlink="http://www.w3.org/1999/xlink" content-type="dwc:institutional_code" xlink:type="simple">SMNG</named-content>), Stavropol, Tamanskaya Dacha Forest, near Komsomolskiy Reservoir, <named-content xmlns:xlink="http://www.w3.org/1999/xlink" content-type="dwc:verbatimCoordinates" xlink:type="simple"><named-content content-type="geo-json" specific-use="{&#34;type&#34;:&#34;Point&#34;,&#34;coordinates&#34;:[41.956700,45.048100]}" id="NCID0EJSEK" xlink:type="simple">45.0481°N, 41.9567°E</named-content></named-content>, 530 m a.s.l., deciduous forest (<italic><tp:taxon-name><tp:taxon-name-part taxon-name-part-type="genus" reg="Quercus">Quercus</tp:taxon-name-part></tp:taxon-name></italic>, <italic><tp:taxon-name><tp:taxon-name-part taxon-name-part-type="genus" reg="Carpinus">Carpinus</tp:taxon-name-part></tp:taxon-name></italic>, <italic><tp:taxon-name><tp:taxon-name-part taxon-name-part-type="genus" reg="Acer">Acer</tp:taxon-name-part></tp:taxon-name></italic>), 22.VIII.2012, F. Walther leg.; 2 ♂♂ (<abbrev xmlns:xlink="http://www.w3.org/1999/xlink" content-type="institution" xlink:title="Zoological Museum, State University of Moscow, Moscow, Russia" id="ABBRID0EDTEK" xlink:type="simple">ZMUM</abbrev>), Stavropol, Russkiy Forest, 6.VII.2013, R. V. Zuev leg. and det.; many ♂♂, ♀♀, juv. (<abbrev xmlns:xlink="http://www.w3.org/1999/xlink" content-type="institution" xlink:title="Zoological Museum, State University of Moscow, Moscow, Russia" id="ABBRID0EITEK" xlink:type="simple">ZMUM</abbrev>), Stavropol Province, E of Novopavlovsk, <italic><tp:taxon-name><tp:taxon-name-part taxon-name-part-type="genus" reg="Quercus">Quercus</tp:taxon-name-part></tp:taxon-name></italic> forest, <italic><tp:taxon-name><tp:taxon-name-part taxon-name-part-type="genus" reg="Salix">Salix</tp:taxon-name-part></tp:taxon-name></italic>, <italic><tp:taxon-name><tp:taxon-name-part taxon-name-part-type="genus" reg="Alnus">Alnus</tp:taxon-name-part></tp:taxon-name></italic> etc. along stream, 28.V.1982, <abbrev xmlns:xlink="http://www.w3.org/1999/xlink" xlink:title="Sergei I. Golovatch" id="ABBRID0ECUEK" xlink:type="simple">SIG</abbrev> leg.; many ♂♂, ♀♀, juv. (<abbrev xmlns:xlink="http://www.w3.org/1999/xlink" content-type="institution" xlink:title="Zoological Museum, State University of Moscow, Moscow, Russia" id="ABBRID0EGUEK" xlink:type="simple">ZMUM</abbrev>), Republic of Dagestan, Sergokalinskiy District, Murguk, mixed forest, near a river, 10.VIII.1985, K. Khajialiyev leg.; many ♂♂, ♀♀, juv. (<abbrev xmlns:xlink="http://www.w3.org/1999/xlink" content-type="institution" xlink:title="Zoological Museum, State University of Moscow, Moscow, Russia" id="ABBRID0ELUEK" xlink:type="simple">ZMUM</abbrev>), Republic of Dagestan, Samur Valley, Garakh ca. 35 km SW of Magaramkent, 700–800 m, <italic><tp:taxon-name><tp:taxon-name-part taxon-name-part-type="genus" reg="Crataegus">Crataegus</tp:taxon-name-part></tp:taxon-name></italic>, <italic><tp:taxon-name><tp:taxon-name-part taxon-name-part-type="genus" reg="Quercus">Quercus</tp:taxon-name-part></tp:taxon-name></italic>, <italic><tp:taxon-name><tp:taxon-name-part taxon-name-part-type="genus" reg="Acer">Acer</tp:taxon-name-part></tp:taxon-name></italic>, <italic>Rosa</italic> etc. scrub, in litter, 23.X.1987, <abbrev xmlns:xlink="http://www.w3.org/1999/xlink" xlink:title="Sergei I. Golovatch" id="ABBRID0EHVEK" xlink:type="simple">SIG</abbrev> leg.; 4 ♂♂, 3 ♀♀, 2 juv. (<abbrev xmlns:xlink="http://www.w3.org/1999/xlink" content-type="institution" xlink:title="Zoological Museum, State University of Moscow, Moscow, Russia" id="ABBRID0ELVEK" xlink:type="simple">ZMUM</abbrev>), Republic of Dagestan, Chiragchay Valley, Khiv, 900–950 m, <italic><tp:taxon-name><tp:taxon-name-part taxon-name-part-type="genus" reg="Carpinus">Carpinus</tp:taxon-name-part></tp:taxon-name></italic>, <italic><tp:taxon-name><tp:taxon-name-part taxon-name-part-type="genus" reg="Fagus">Fagus</tp:taxon-name-part></tp:taxon-name></italic>, <italic><tp:taxon-name><tp:taxon-name-part taxon-name-part-type="genus" reg="Corylus">Corylus</tp:taxon-name-part></tp:taxon-name></italic>, <italic><tp:taxon-name><tp:taxon-name-part taxon-name-part-type="genus" reg="Rhododendron">Rhododendron</tp:taxon-name-part></tp:taxon-name></italic> etc. forest., in litter and under stones, 24.X.1987, <abbrev xmlns:xlink="http://www.w3.org/1999/xlink" xlink:title="Sergei I. Golovatch" id="ABBRID0EVWEK" xlink:type="simple">SIG</abbrev> leg.; 2 ♂♂, 1 ♀, 1 juv. (<named-content xmlns:xlink="http://www.w3.org/1999/xlink" content-type="dwc:institutional_code" xlink:type="simple">HNHM</named-content>), Republic of Dagestan, Kurush, 2400 m a.s.l., under stones, 9.VII.1989, Z. Korsós leg.</p></tp:treatment-sec><tp:treatment-sec sec-type="diagnosis" id="SECID0EHXEK"><title>Diagnosis.</title><p>A species of <italic><tp:taxon-name><tp:taxon-name-part taxon-name-part-type="genus" reg="Omobrachyiulus">Omobrachyiulus</tp:taxon-name-part></tp:taxon-name></italic> differing from congeners mainly by the opisthomere having a thumb-like apical outgrowth of the basoposterior process, bent somewhat anteriad, and by the solenomere ending with a fine, short, sharply pointed, apical process.</p></tp:treatment-sec><tp:treatment-sec sec-type="Descriptive notes" id="SECID0EPYEK"><title>Descriptive notes.</title><p><bold><italic>Gonopods</italic>:</bold> Promere (Fig. <xref ref-type="fig" rid="F12">12A</xref>) more or less tapering to a mesally slanting apex, median ridge well-pronounced, arched, median and distal grooves broad and deep; flagellum nearly as high as promere. Opisthomere (Fig. <xref ref-type="fig" rid="F12">12B–D</xref>): basoposterior process relatively well-pronounced, ending in a roughly thumb-like (in lateral view) apical outgrowth, mesally with a small lamellar part; anterior process running parallel to solenomere, mostly fused to the latter, apically forming a thorn-like outgrowth directed frontad; mesomeroidal lobe well-developed, forming a rounded apicolateral part; mesal side with a rather small lobe (presumably gonocoxal gland), and a small and shallow anteromesal sinus; two rows of rather long spiniform filaments along proximal section of flagellum channel; seminal channel clearly visible; solenomere apically with a very slender, pointed, lateral process, and a much shorter and thicker, lamellar, mesal one. <bold><italic>Vulva</italic></bold> (Fig. <xref ref-type="fig" rid="F12">12E</xref>) somewhat asymmetrical: mesal valve somewhat broader than lateral one, and mesal side of operculum protruding higher than lateral one; opening broad cleft-like; operculum slightly higher than bursa; both bursa and operculum densely setose throughout.</p><fig id="F12" position="float" orientation="portrait"><object-id xmlns:xlink="http://www.w3.org/1999/xlink" content-type="doi" xlink:type="simple">10.3897/zookeys.1058.68628.figure12</object-id><object-id xmlns:xlink="http://www.w3.org/1999/xlink" content-type="arpha" xlink:type="simple">6E197162-1661-544C-8589-5814D8AAD417</object-id><label>Figure 12.</label><caption><p><italic><tp:taxon-name><tp:taxon-name-part taxon-name-part-type="genus" reg="Omobrachyiulus">Omobrachyiulus</tp:taxon-name-part><tp:taxon-name-part taxon-name-part-type="species" reg="caucasicus">caucasicus</tp:taxon-name-part></tp:taxon-name></italic> (Karsch, 1881) comb. nov., ♂ (<bold>A–D</bold>) and ♀ (<bold>E</bold>) from S of Zərgəran, Azerbaijan (<named-content xmlns:xlink="http://www.w3.org/1999/xlink" content-type="dwc:institutional_code" xlink:type="simple">SMNG</named-content>) <bold>A–D</bold> gonopods <bold>A</bold> right promere, caudal view <bold>B</bold> right opisthomere, mesal view <bold>C</bold> apical part of the same, meso-caudal view <bold>D</bold> distal part of right opisthomere, mesal view <bold>E</bold> right vulva, caudal view. Scale bars: 0.2 mm (<bold>A</bold>), 0.1 mm (<bold>B, E</bold>), 0.05 mm (<bold>C, D</bold>). Abbreviations: <bold><italic>al</italic></bold> apicolateral part of mesomeroidal lobe, <bold><italic><abbrev xmlns:xlink="http://www.w3.org/1999/xlink" xlink:title="apical outgrowth" id="ABBRID0EZ2EK" xlink:type="simple">ao</abbrev></italic></bold> apical outgrowth of basoposterior process, <bold><italic><abbrev xmlns:xlink="http://www.w3.org/1999/xlink" xlink:title="anterior process" id="ABBRID0E62EK" xlink:type="simple">ap</abbrev></italic></bold> anterior process, <bold><italic><abbrev xmlns:xlink="http://www.w3.org/1999/xlink" xlink:title="basoposterior process" id="ABBRID0EF3EK" xlink:type="simple">bpp</abbrev></italic></bold> basoposterior process, <bold><italic>dg</italic></bold> distal groove, <bold><italic>f</italic></bold> flagellum, <bold><italic><abbrev xmlns:xlink="http://www.w3.org/1999/xlink" xlink:title="flagellum channel" id="ABBRID0ER3EK" xlink:type="simple">fc</abbrev></italic></bold> flagellum channel, <bold><italic>g</italic></bold> (supposed) gonocoxal gland, <bold><italic><abbrev xmlns:xlink="http://www.w3.org/1999/xlink" xlink:title="median groove" id="ABBRID0E13EK" xlink:type="simple">mg</abbrev></italic></bold> median groove, <bold><italic>ml</italic></bold> mesomeroidal lobe, <bold><italic><abbrev xmlns:xlink="http://www.w3.org/1999/xlink" xlink:title="median ridge" id="ABBRID0ED4EK" xlink:type="simple">mr</abbrev></italic></bold> median ridge, <bold><italic>o</italic></bold> opening, <bold><italic><abbrev xmlns:xlink="http://www.w3.org/1999/xlink" xlink:title="operculum" id="ABBRID0EM4EK" xlink:type="simple">op</abbrev></italic></bold> operculum, <bold><italic>s</italic></bold> solenomere, <bold><italic>sc</italic></bold> seminal channel, <bold><italic><abbrev xmlns:xlink="http://www.w3.org/1999/xlink" xlink:title="spiniform filaments" id="ABBRID0EY4EK" xlink:type="simple">sf</abbrev></italic></bold> spiniform filaments, <bold><italic><abbrev xmlns:xlink="http://www.w3.org/1999/xlink" xlink:title="anteromesal sinus" id="ABBRID0E54EK" xlink:type="simple">si</abbrev></italic></bold> anteromesal sinus. Pictures by courtesy of Karin Voigtländer, Hans Reip and Dragan Antić.</p></caption><graphic xmlns:xlink="http://www.w3.org/1999/xlink" xlink:href="zookeys-1058-001-g012.jpg" position="float" orientation="portrait" xlink:type="simple" id="oo_581947.jpg"><uri content-type="original_file" xlink:type="simple">https://binary.pensoft.net/fig/581947</uri></graphic></fig></tp:treatment-sec><tp:treatment-sec sec-type="Previous records from the Caucasus" id="SECID0EH5EK"><title>Previous records from the Caucasus.</title><p>Numerous records from <bold>Georgia</bold>; <bold>Russia</bold>: Republic of Dagestan (<xref ref-type="bibr" rid="B85">Vagalinski and Lazányi 2018</xref>); and <bold>Azerbaijan</bold> (<xref ref-type="bibr" rid="B60">Loginova 1993</xref>; <xref ref-type="bibr" rid="B12">Bababekova 1996</xref>).</p></tp:treatment-sec><tp:treatment-sec sec-type="distribution" id="SECID0EJ6EK"><title>General distribution.</title><p>Also found in Russia, Kalmykia (<xref ref-type="bibr" rid="B40">Golovatch and Matyukhin 2011</xref>), the Hyrcan area of Azerbaijan, northern and northwestern Iran, northeastern Turkey, and the island of Thassos, Greece (the subspecies <italic><tp:taxon-name><tp:taxon-name-part taxon-name-part-type="genus" reg="Omobrachyiulus">O.</tp:taxon-name-part><tp:taxon-name-part taxon-name-part-type="species" reg="Colchiobrachyiulus">C.</tp:taxon-name-part><tp:taxon-name-part taxon-name-part-type="subspecies" reg="thassensis">thassensis</tp:taxon-name-part></tp:taxon-name></italic>).</p></tp:treatment-sec><tp:treatment-sec sec-type="comments" id="SECID0E4AFK"><title>Comment.</title><p>Revision of the holotype of <italic><tp:taxon-name><tp:taxon-name-part taxon-name-part-type="genus" reg="Julus">Julus</tp:taxon-name-part><tp:taxon-name-part taxon-name-part-type="species" reg="caucasicus">caucasicus</tp:taxon-name-part></tp:taxon-name></italic> Karsch, 1881 revealed that the juvenile specimen belongs to the tribe <tp:taxon-name><tp:taxon-name-part taxon-name-part-type="tribe">Brachyiulini</tp:taxon-name-part></tp:taxon-name>. This can be inferred from the relatively short epiproct with the apex turned dorsad, in combination with the ozopores set tightly behind the pro-metazonal suture. Of the Caucasian <tp:taxon-name><tp:taxon-name-part taxon-name-part-type="tribe">Brachyiulini</tp:taxon-name-part></tp:taxon-name> occurring in the region of Borjomi, only <italic><tp:taxon-name><tp:taxon-name-part taxon-name-part-type="genus" reg="Omobrachyiulus">O.</tp:taxon-name-part><tp:taxon-name-part taxon-name-part-type="species" reg="brachyurus">brachyurus</tp:taxon-name-part></tp:taxon-name></italic> (Attems, 1899) and <italic><tp:taxon-name><tp:taxon-name-part taxon-name-part-type="genus" reg="Omobrachyiulus">O.</tp:taxon-name-part><tp:taxon-name-part taxon-name-part-type="species" reg="macrourus">macrourus</tp:taxon-name-part></tp:taxon-name></italic> Lohmander (Lohmander, 1928) show the aforementioned condition of the epiproct. However, in <italic><tp:taxon-name><tp:taxon-name-part taxon-name-part-type="genus" reg="Omobrachyiulus">O.</tp:taxon-name-part><tp:taxon-name-part taxon-name-part-type="species" reg="macrourus">macrourus</tp:taxon-name-part></tp:taxon-name></italic> the latter is both much longer and broader, as the name of this species implies. Furthermore, the dorsolaterally dark trunk and contrasting yellow legs (according to the original description) is exactly the colour pattern seen in <italic><tp:taxon-name><tp:taxon-name-part taxon-name-part-type="genus" reg="Omobrachyiulus">O.</tp:taxon-name-part><tp:taxon-name-part taxon-name-part-type="species" reg="brachyurus">brachyurus</tp:taxon-name-part></tp:taxon-name></italic>. Thus, there can be little doubt that <italic><tp:taxon-name><tp:taxon-name-part taxon-name-part-type="genus" reg="Omobrachyiulus">O.</tp:taxon-name-part><tp:taxon-name-part taxon-name-part-type="species" reg="brachyurus">brachyurus</tp:taxon-name-part></tp:taxon-name></italic> is a junior subjective synonym of <italic><tp:taxon-name><tp:taxon-name-part taxon-name-part-type="genus" reg="Julus">J.</tp:taxon-name-part><tp:taxon-name-part taxon-name-part-type="species" reg="caucasicus">caucasicus</tp:taxon-name-part></tp:taxon-name></italic>. <xref ref-type="bibr" rid="B63">Lohmander (1936)</xref>, in his monograph on the Caucasian <tp:taxon-name><tp:taxon-name-part taxon-name-part-type="class">Diplopoda</tp:taxon-name-part></tp:taxon-name>, omitted <italic><tp:taxon-name><tp:taxon-name-part taxon-name-part-type="genus" reg="Julus">J.</tp:taxon-name-part><tp:taxon-name-part taxon-name-part-type="species" reg="caucasicus">caucasicus</tp:taxon-name-part></tp:taxon-name></italic> altogether. The earlier use of the proper name (<xref ref-type="bibr" rid="B51">Kokhia 1999</xref>) was based on an unpublished identification of material by one of us (<abbrev xmlns:xlink="http://www.w3.org/1999/xlink" xlink:title="Sergei I. Golovatch" id="ABBRID0EUJFK" xlink:type="simple">SIG</abbrev>), thus being neither a new formal transfer nor of nomenclatural consequences.</p></tp:treatment-sec><tp:treatment-sec sec-type="remarks" id="SECID0EYJFK"><title>Remarks.</title><p>The species is new to the fauna of Armenia, also being among the most common and widespread in the Caucasus region.</p><p>The subspecies <italic><tp:taxon-name><tp:taxon-name-part taxon-name-part-type="genus" reg="Omobrachyiulus">O.</tp:taxon-name-part><tp:taxon-name-part taxon-name-part-type="species" reg="Colchiobrachyiulus">C.</tp:taxon-name-part><tp:taxon-name-part taxon-name-part-type="subspecies" reg="dagestanus">dagestanus</tp:taxon-name-part></tp:taxon-name></italic> was described by <xref ref-type="bibr" rid="B63">Lohmander (1936)</xref> on the basis of a single male originating from Kumukh, in the south-central part of the Republic of Dagestan. Comparing the original description and drawings of <italic><tp:taxon-name><tp:taxon-name-part taxon-name-part-type="genus" reg="Colchiobrachyiulus"/><tp:taxon-name-part taxon-name-part-type="species" reg="dagestanus">dagestanus</tp:taxon-name-part></tp:taxon-name></italic> to the description and drawings referring to the nominate subspecies found in that same paper, the main diagnostic characters of <italic><tp:taxon-name><tp:taxon-name-part taxon-name-part-type="genus" reg="Colchiobrachyiulus"/><tp:taxon-name-part taxon-name-part-type="species" reg="dagestanus">dagestanus</tp:taxon-name-part></tp:taxon-name></italic> seem to be the more narrow promere with a straight rather than medially bulging lateral margin, and the opisthomere having a less strongly pronounced, more slanting mesomeroidal lobe and a smaller, tapering apical outgrowth of its basoposterior process. While the promere varies considerably throughout the species’ distribution range, with males from Stavropol and the Hyrcanian part of Azerbaijan showing a similar shape to that seen in the <italic><tp:taxon-name><tp:taxon-name-part taxon-name-part-type="genus" reg="Colchiobrachyiulus"/><tp:taxon-name-part taxon-name-part-type="species" reg="dagestanus">dagestanus</tp:taxon-name-part></tp:taxon-name></italic> holotype, the mesomeroidal lobe and the basoposterior process’ apical outgrowth in the examined males from Dagestan are more or less consistent with those depicted by <xref ref-type="bibr" rid="B63">Lohmander (1936)</xref>, and the aforementioned shapes of the two structures seem to be characteristic of the population that inhabits the northeastern parts of the Caucasus Major. Whether <italic><tp:taxon-name><tp:taxon-name-part taxon-name-part-type="genus" reg="Colchiobrachyiulus"/><tp:taxon-name-part taxon-name-part-type="species" reg="dagestanus">dagestanus</tp:taxon-name-part></tp:taxon-name></italic> is a subspecies/geographic variation of the typical <italic><tp:taxon-name><tp:taxon-name-part taxon-name-part-type="genus" reg="Omobrachyiulus">O.</tp:taxon-name-part><tp:taxon-name-part taxon-name-part-type="species" reg="caucasicus">caucasicus</tp:taxon-name-part></tp:taxon-name></italic> or a separate species is a question that probably requires molecular analyses to receive a reliable answer.</p><p>Another subspecies, <italic><tp:taxon-name><tp:taxon-name-part taxon-name-part-type="genus" reg="Omobrachyiulus">O.</tp:taxon-name-part><tp:taxon-name-part taxon-name-part-type="species" reg="Colchiobrachyiulus">C.</tp:taxon-name-part><tp:taxon-name-part taxon-name-part-type="subspecies" reg="thassensis">thassensis</tp:taxon-name-part></tp:taxon-name></italic> (Mauriès, 1985), was described from the Greek island of Thassos (<xref ref-type="bibr" rid="B66">Mauriès 1985</xref>). The large distance between the Aegean region and the Caucasus aside, the highly distinct shape of the basoposterior process’ apical outgrowth and the very weakly pronounced mesomeroidal lobe seen in the original figures seem to be enough as evidence of a separate species involved. However, no formal taxonomic changes are proposed here yet, pending the accumulation of more comparative information, both morphology- and molecular-based.</p></tp:treatment-sec><ref-list><ref id="B73"><mixed-citation xmlns:xlink="http://www.w3.org/1999/xlink" xlink:type="simple"><person-group><name name-style="western"><surname>Rasulova</surname><given-names>EK</given-names></name><name name-style="western"><surname>Rakhmanov</surname><given-names>RR</given-names></name></person-group> (<year>1973</year>) [Changes in the composition and distribution patterns of springtails (<tp:taxon-name><tp:taxon-name-part taxon-name-part-type="order">Collembola</tp:taxon-name-part></tp:taxon-name>) and millipedes (<tp:taxon-name><tp:taxon-name-part taxon-name-part-type="class">Diplopoda</tp:taxon-name-part></tp:taxon-name>) in various soil types of the Lenkoran zone of Azerbaijan]. Materials of the 6<sup>th</sup> Session of the Transcaucasian Council for the Coordination of Research Work on Plant Protection, Tbilisi, 1973: 519–520. [In Russian]</mixed-citation></ref><ref id="B63"><mixed-citation xmlns:xlink="http://www.w3.org/1999/xlink" xlink:type="simple"><person-group><name name-style="western"><surname>Lohmander</surname><given-names>H</given-names></name></person-group> (<year>1936</year>) Über die Diplopoden des Kaukasusgebietes. Göteborgs Kungliga Vetenskaps- och Vitterhets-Samhälles Handlingar, Ser. 5B, 5(1): 1–196.</mixed-citation></ref><ref id="B54"><mixed-citation xmlns:xlink="http://www.w3.org/1999/xlink" xlink:type="simple"><person-group><name name-style="western"><surname>Lang</surname><given-names>J</given-names></name></person-group> (<year>1959</year>) <article-title>[To the knowledge of millipedes (<tp:taxon-name><tp:taxon-name-part taxon-name-part-type="class">Diplopoda</tp:taxon-name-part></tp:taxon-name>) of the USSR territory].</article-title><source>Zoologicheskii zhurnal</source><volume>38</volume>(<issue>12</issue>): <fpage>1790</fpage>–<lpage>1796</lpage>. [In Russian, a summary in English]</mixed-citation></ref><ref id="B49"><mixed-citation xmlns:xlink="http://www.w3.org/1999/xlink" xlink:type="simple"><person-group><name name-style="western"><surname>Kobakhidze</surname><given-names>DN</given-names></name></person-group> (<year>1964</year>) [Myriopods (<tp:taxon-name><tp:taxon-name-part taxon-name-part-type="above-genus">Myriopoda</tp:taxon-name-part></tp:taxon-name>)]. [Animal Life of Georgia 2: Athropods]. SSR Georgia Academy of Sciences Publishers, Tbilisi, 186–195. [In Georgian]</mixed-citation></ref><ref id="B50"><mixed-citation xmlns:xlink="http://www.w3.org/1999/xlink" xlink:type="simple"><person-group><name name-style="western"><surname>Kobakhidze</surname><given-names>DN</given-names></name></person-group> (<year>1965</year>) <article-title>[A list of millipedes (<tp:taxon-name><tp:taxon-name-part taxon-name-part-type="class">Diplopoda</tp:taxon-name-part></tp:taxon-name>) of SSR Georgia].</article-title><source>Fragmenta Faunistica</source><volume>11</volume>(<issue>21</issue>): <fpage>390</fpage>–<lpage>398</lpage>. [In Russian, summaries in Polish and German]</mixed-citation></ref><ref id="B76"><mixed-citation xmlns:xlink="http://www.w3.org/1999/xlink" xlink:type="simple"><person-group><name name-style="western"><surname>Samedov</surname><given-names>NG</given-names></name><name name-style="western"><surname>Bababekova</surname><given-names>LA</given-names></name><name name-style="western"><surname>Rakhmanov</surname><given-names>RR</given-names></name></person-group> (<year>1972</year>) <article-title>[Distribution of myriapods (<tp:taxon-name><tp:taxon-name-part taxon-name-part-type="subphylum">Myriapoda</tp:taxon-name-part></tp:taxon-name>) in various types of soil of Lenkoran].</article-title><source>Zoologicheskii zhurnal</source><volume>51</volume>(<issue>8</issue>): <fpage>1244</fpage>–<lpage>1247</lpage>. [In Russian, a summary in English]</mixed-citation></ref><ref id="B72"><mixed-citation xmlns:xlink="http://www.w3.org/1999/xlink" xlink:type="simple"><person-group><name name-style="western"><surname>Rakhmanov</surname><given-names>RR</given-names></name></person-group> (<year>1972</year>) <source>[Millipedes of the Lenkoran zone of Azerbaijan]. In: Ghilarov MS (Ed.) Problems of Soil Zoology. Materials of the IV All-Union Conference, Baku 1972.</source><publisher-name>Nauka Publishers</publisher-name>, <publisher-loc>Moscow</publisher-loc>, <size units="page">116 pp</size>. [In Russian]</mixed-citation></ref><ref id="B12"><mixed-citation xmlns:xlink="http://www.w3.org/1999/xlink" xlink:type="simple"><person-group><name name-style="western"><surname>Bababekova</surname><given-names>LA</given-names></name></person-group> (<year>1996</year>) <source>[The subphylum of tracheates – <tp:taxon-name><tp:taxon-name-part taxon-name-part-type="subphylum">Tracheata</tp:taxon-name-part></tp:taxon-name>]. In: Aliev SV, Kasymov EG (Eds) Animal life of Azerbaijan 2: The phylum of arthropods.</source><publisher-name>Elm Publishers</publisher-name>, <publisher-loc>Baku</publisher-loc>, <size units="page">412 pp</size>. [Pp. 89–97.] [In Russian]</mixed-citation></ref><ref id="B65"><mixed-citation xmlns:xlink="http://www.w3.org/1999/xlink" xlink:type="simple"><person-group><name name-style="western"><surname>Lokšina</surname><given-names>IE</given-names></name><name name-style="western"><surname>Golovatch</surname><given-names>SI</given-names></name></person-group> (<year>1979</year>) <article-title><tp:taxon-name><tp:taxon-name-part taxon-name-part-type="class">Diplopoda</tp:taxon-name-part></tp:taxon-name> of the USSR fauna.</article-title><source>Pedobiologia</source><volume>19</volume>: <fpage>381</fpage>–<lpage>389</lpage>.</mixed-citation></ref><ref id="B75"><mixed-citation xmlns:xlink="http://www.w3.org/1999/xlink" xlink:type="simple"><person-group><name name-style="western"><surname>Samedov</surname><given-names>PA</given-names></name></person-group> (<year>1991</year>) <source>[Feeding activity of earthworms and julids]. In: Mordkovich VG (Ed.) Problems of Soil Zoology. Materials of the X All-Union Conference.</source><publisher-name>Novosibirsk</publisher-name>, <publisher-loc>1991. Novosibirsk</publisher-loc>, <size units="page">195 pp</size>. [In Russian]</mixed-citation></ref><ref id="B60"><mixed-citation xmlns:xlink="http://www.w3.org/1999/xlink" xlink:type="simple"><person-group><name name-style="western"><surname>Loginova</surname><given-names>NG</given-names></name></person-group> (<year>1993</year>) <article-title>[The role of diplopods in the biological turnover of forests in the Greater Caucasus].</article-title><source>Zoologicheskii zhurnal</source><volume>72</volume>(<issue>7</issue>): <fpage>151</fpage>–<lpage>154</lpage>. [In Russian, a summary in English]</mixed-citation></ref><ref id="B51"><mixed-citation xmlns:xlink="http://www.w3.org/1999/xlink" xlink:type="simple"><person-group><name name-style="western"><surname>Kokhia</surname><given-names>MS</given-names></name></person-group> (<year>1999</year>) <source>[Participation of diplopods in decomposition processes in soils of the Babaneuri Nature Reserve]. In: Striganova BR (Ed.) Problems of Soil Zoology. Materials of the 2<sup>nd</sup> (12<sup>th</sup>) Russian Conference on Soil Zoology. Moscow, 1991.</source><publisher-name>KMK Scientific Press</publisher-name>, <publisher-loc>Moscow</publisher-loc>, <size units="page">232 pp</size>. [In Russian, title also in English]</mixed-citation></ref><ref id="B21"><mixed-citation xmlns:xlink="http://www.w3.org/1999/xlink" xlink:type="simple"><person-group><name name-style="western"><surname>Enghoff</surname><given-names>H</given-names></name><name name-style="western"><surname>Moravvej</surname><given-names>SA</given-names></name></person-group> (<year>2005</year>) <article-title>A review of the millipede fauna of Iran.</article-title><source>Zoology in the Middle East</source><volume>35</volume>: <fpage>61</fpage>–<lpage>72</lpage>. <ext-link xlink:type="simple" ext-link-type="doi" xlink:href="10.1080/09397140.2005.10638104">https://doi.org/10.1080/09397140.2005.10638104</ext-link></mixed-citation></ref><ref id="B40"><mixed-citation xmlns:xlink="http://www.w3.org/1999/xlink" xlink:type="simple"><person-group><name name-style="western"><surname>Golovatch</surname><given-names>SI</given-names></name><name name-style="western"><surname>Matyukhin</surname><given-names>AV</given-names></name></person-group> (<year>2011</year>) <article-title>New records of millipedes (<tp:taxon-name><tp:taxon-name-part taxon-name-part-type="class">Diplopoda</tp:taxon-name-part></tp:taxon-name>), mainly from bird nests, in European Russia.</article-title><source><tp:taxon-name><tp:taxon-name-part taxon-name-part-type="phylum">Arthropoda</tp:taxon-name-part></tp:taxon-name> Selecta</source><volume>20</volume>(<issue>2</issue>): <fpage>115</fpage>–<lpage>116</lpage>. <ext-link xlink:type="simple" ext-link-type="doi" xlink:href="10.15298/arthsel.20.2.02">https://doi.org/10.15298/arthsel.20.2.02</ext-link></mixed-citation></ref><ref id="B96"><mixed-citation xmlns:xlink="http://www.w3.org/1999/xlink" xlink:type="simple"><person-group><name name-style="western"><surname>Zuev</surname><given-names>RV</given-names></name></person-group> (<year>2014</year>) <article-title>Preliminary data on the millipedes (<tp:taxon-name><tp:taxon-name-part taxon-name-part-type="class">Diplopoda</tp:taxon-name-part></tp:taxon-name>) from the Stavropol Territory, northern Caucasus, Russia.</article-title><source><tp:taxon-name><tp:taxon-name-part taxon-name-part-type="phylum">Arthropoda</tp:taxon-name-part></tp:taxon-name> Selecta</source><volume>23</volume>(<issue>4</issue>): <fpage>347</fpage>–<lpage>354</lpage>. <ext-link xlink:type="simple" ext-link-type="doi" xlink:href="10.15298/arthsel.23.4.03">https://doi.org/10.15298/arthsel.23.4.03</ext-link></mixed-citation></ref><ref id="B85"><mixed-citation xmlns:xlink="http://www.w3.org/1999/xlink" xlink:type="simple"><person-group><name name-style="western"><surname>Vagalinski</surname><given-names>B</given-names></name><name name-style="western"><surname>Lazányi</surname><given-names>E</given-names></name></person-group> (<year>2018</year>) <article-title>Revision of the millipede tribe <tp:taxon-name><tp:taxon-name-part taxon-name-part-type="tribe">Brachyiulini</tp:taxon-name-part></tp:taxon-name> Verhoeff, 1909 (<tp:taxon-name><tp:taxon-name-part taxon-name-part-type="class">Diplopoda</tp:taxon-name-part></tp:taxon-name>: <tp:taxon-name><tp:taxon-name-part taxon-name-part-type="order">Julida</tp:taxon-name-part></tp:taxon-name>: <tp:taxon-name><tp:taxon-name-part taxon-name-part-type="family">Julidae</tp:taxon-name-part></tp:taxon-name>), with descriptions of new taxa.</article-title><source>Zootaxa</source><volume>4421</volume>(<issue>1</issue>): <fpage>001</fpage>–<lpage>142</lpage>. <ext-link xlink:type="simple" ext-link-type="doi" xlink:href="10.11646/zootaxa.4421.1.1">https://doi.org/10.11646/zootaxa.4421.1.1</ext-link></mixed-citation></ref><ref id="B52"><mixed-citation xmlns:xlink="http://www.w3.org/1999/xlink" xlink:type="simple"><person-group><name name-style="western"><surname>Kokhia</surname><given-names>MS</given-names></name><name name-style="western"><surname>Golovatch</surname><given-names>SI</given-names></name></person-group> (<year>2018</year>) <article-title>A checklist of the millipedes of Georgia, Caucasus (<tp:taxon-name><tp:taxon-name-part taxon-name-part-type="class">Diplopoda</tp:taxon-name-part></tp:taxon-name>).</article-title> In: <person-group><name name-style="western"><surname>Stoev</surname><given-names>P</given-names></name><name name-style="western"><surname>Edgecombe</surname><given-names>GD</given-names></name></person-group> (<role>Eds</role>) <issue-title>Proceedings of the 17th International Congress of Myriapodology, Krabi, Thailand.</issue-title><source>ZooKeys</source><volume>741</volume>: <fpage>35</fpage>–<lpage>48</lpage>. <ext-link xlink:type="simple" ext-link-type="doi" xlink:href="10.3897/zookeys.741.20042">https://doi.org/10.3897/zookeys.741.20042</ext-link></mixed-citation></ref><ref id="B53"><mixed-citation xmlns:xlink="http://www.w3.org/1999/xlink" xlink:type="simple"><person-group><name name-style="western"><surname>Kokhia</surname><given-names>MS</given-names></name><name name-style="western"><surname>Golovatch</surname><given-names>SI</given-names></name></person-group> (<year>2020</year>) <article-title>Diversity and distribution of the millipedes (<tp:taxon-name><tp:taxon-name-part taxon-name-part-type="class">Diplopoda</tp:taxon-name-part></tp:taxon-name>) of Georgia, Caucasus.</article-title> In: <person-group><name name-style="western"><surname>Korsós</surname><given-names>Z</given-names></name><name name-style="western"><surname>Dányi</surname><given-names>L</given-names></name></person-group> (<role>Eds</role>) <issue-title>Proceedings of the 18th International Congress of Myriapodology, Budapest, Hungary.</issue-title><source>ZooKeys</source><volume>930</volume>: <fpage>199</fpage>–<lpage>219</lpage>. <ext-link xlink:type="simple" ext-link-type="doi" xlink:href="10.3897/zookeys.930.47490">https://doi.org/10.3897/zookeys.930.47490</ext-link></mixed-citation></ref><ref id="B47"><mixed-citation xmlns:xlink="http://www.w3.org/1999/xlink" xlink:type="simple"><institution xlink:type="simple">Karsch</institution> (<year>1881</year>) <article-title>Neue Juliden des Berliner Museums, als Prodromus einer Juliden-Monographie.</article-title><source>Zeitschrift für die gesammten Naturwissenschaften</source><volume>54</volume>: <fpage>1</fpage>–<lpage>79</lpage>. <ext-link xlink:type="simple" ext-link-type="doi" xlink:href="10.1002/mmnd.47918810109">https://doi.org/10.1002/mmnd.47918810109</ext-link></mixed-citation></ref><ref id="B66"><mixed-citation xmlns:xlink="http://www.w3.org/1999/xlink" xlink:type="simple"><person-group><name name-style="western"><surname>Mauriès</surname><given-names>JP</given-names></name></person-group> (<year>1985</year>) <article-title>Les Diplopodes récoltés en 1982 par P. Beron et S. Andreev dans l’île des Thasos (Grèce). <italic><tp:taxon-name><tp:taxon-name-part taxon-name-part-type="genus">Thassoblaniulus</tp:taxon-name-part></tp:taxon-name></italic>, nouveau genre de Blaniulide (<tp:taxon-name><tp:taxon-name-part taxon-name-part-type="subfamily">Blaniulinae</tp:taxon-name-part></tp:taxon-name>).</article-title><source>Acta Zoologica Bulgarica</source><volume>1</volume>(<issue>5</issue>): <fpage>52</fpage>–<lpage>59</lpage>.</mixed-citation></ref></ref-list></tp:taxon-treatment>
