# Supplementary material for: The millipede tribe Brachyiulini in the Caucasus (Diplopoda, Julida, Julidae)
Source: Zookeys. 2021 Aug 30;1058:1–127. doi: 10.3897/zookeys.1058.68628 (PMC8421324; doi:10.3897/zookeys.1058.68628)
Supplement: XML Treatment for Omobrachyiulus curvocaudatus [file zookeys.1058.68628-treatment24.xml]

<!DOCTYPE tp:taxon-treatment
  PUBLIC "-//TaxonX//DTD Taxonomic Treatment Publishing DTD v0 20100105//EN" "tax-treatment-NSO.dtd">
<tp:taxon-treatment xmlns:tp="http://www.plazi.org/taxpub"><tp:treatment-meta><kwd-group><label>Taxon classification</label><kwd><named-content xmlns:xlink="http://www.w3.org/1999/xlink" content-type="kingdom">Animalia</named-content></kwd><kwd><named-content xmlns:xlink="http://www.w3.org/1999/xlink" content-type="order">Julida</named-content></kwd><kwd><named-content xmlns:xlink="http://www.w3.org/1999/xlink" content-type="family">Julidae</named-content></kwd></kwd-group><mixed-citation publication-type="journal"><person-group><name><surname>Vagalinski</surname><given-names>Boyan</given-names></name><name><surname>Golovatch</surname><given-names>Sergei I.</given-names></name></person-group><article-title>The millipede tribe <tp:taxon-name><tp:taxon-name-part taxon-name-part-type="tribe">Brachyiulini</tp:taxon-name-part></tp:taxon-name> in the Caucasus (<tp:taxon-name><tp:taxon-name-part taxon-name-part-type="class">Diplopoda</tp:taxon-name-part></tp:taxon-name>, <tp:taxon-name><tp:taxon-name-part taxon-name-part-type="order">Julida</tp:taxon-name-part></tp:taxon-name>, <tp:taxon-name><tp:taxon-name-part taxon-name-part-type="family">Julidae</tp:taxon-name-part></tp:taxon-name>)</article-title><source>Zookeys</source><day>30</day><month>8</month><year>2021</year><volume>1058</volume><fpage>1</fpage><lpage>127</lpage><pub-id pub-id-type="doi">10.3897/zookeys.1058.68628</pub-id></mixed-citation></tp:treatment-meta><tp:nomenclature><tp:taxon-name>
            <object-id xmlns:xlink="http://www.w3.org/1999/xlink" content-type="arpha" xlink:type="simple">5F498907-D49D-5224-927D-DB24CA8A282B</object-id>
            <tp:taxon-name-part taxon-name-part-type="genus" reg="Omobrachyiulus">Omobrachyiulus</tp:taxon-name-part>
            <tp:taxon-name-part taxon-name-part-type="species" reg="curvocaudatus">curvocaudatus</tp:taxon-name-part>
          </tp:taxon-name><tp:taxon-authority>(Lignau, 1903)</tp:taxon-authority><tp:nomenclature-citation-list><tp:nomenclature-citation><tp:taxon-name>
                <tp:taxon-name-part taxon-name-part-type="genus" reg="Julus">Julus</tp:taxon-name-part>
                <tp:taxon-name-part taxon-name-part-type="species" reg="curvocaudatus">curvocaudatus</tp:taxon-name-part>
              </tp:taxon-name><comment>Lignau, 1903: 135–136, figs 55–58.</comment></tp:nomenclature-citation><tp:nomenclature-citation><tp:taxon-name><tp:taxon-name-part taxon-name-part-type="genus" reg="Chromatoiulus">Chromatoiulus</tp:taxon-name-part> (<tp:taxon-name-part taxon-name-part-type="subgenus" reg="Omobrachyiulus">Omobrachyiulus</tp:taxon-name-part>) <tp:taxon-name-part taxon-name-part-type="species" reg="curvocaudatus">curvocaudatus</tp:taxon-name-part></tp:taxon-name><comment>: Lohmander, 1936: 126–129, figs 108–110; <xref ref-type="bibr" rid="B54">Lang 1959</xref>: 1791.</comment></tp:nomenclature-citation><tp:nomenclature-citation><tp:taxon-name>
                <tp:taxon-name-part taxon-name-part-type="genus" reg="Chromatoiulus">Chromatoiulus</tp:taxon-name-part>
                <tp:taxon-name-part taxon-name-part-type="species" reg="curvocaudatus">curvocaudatus</tp:taxon-name-part>
              </tp:taxon-name><comment>: <xref ref-type="bibr" rid="B49">Kobakhidze 1964</xref>: 191; <xref ref-type="bibr" rid="B50">1965</xref>: 394.</comment></tp:nomenclature-citation><tp:nomenclature-citation><tp:taxon-name>
                <tp:taxon-name-part taxon-name-part-type="genus" reg="Megaphyllum">Megaphyllum</tp:taxon-name-part>
                <tp:taxon-name-part taxon-name-part-type="species" reg="curvocaudatum">curvocaudatum</tp:taxon-name-part>
              </tp:taxon-name><comment>: <xref ref-type="bibr" rid="B82">Talikadze 1984</xref>: 143; <xref ref-type="bibr" rid="B15">Chumachenko 2016</xref>: 409.</comment></tp:nomenclature-citation><tp:nomenclature-citation><tp:taxon-name>
                <tp:taxon-name-part taxon-name-part-type="genus" reg="Omobrachyiulus">Omobrachyiulus</tp:taxon-name-part>
                <tp:taxon-name-part taxon-name-part-type="species" reg="curvocaudatus">curvocaudatus</tp:taxon-name-part>
              </tp:taxon-name><comment>: <xref ref-type="bibr" rid="B85">Vagalinski and Lazányi 2018</xref>: 96; <xref ref-type="bibr" rid="B52">Kokhia and Golovatch 2018</xref>: 41; <xref ref-type="bibr" rid="B53">2020</xref>: 206.</comment></tp:nomenclature-citation></tp:nomenclature-citation-list></tp:nomenclature><tp:treatment-sec sec-type="material" id="SECID0EQ1FK"><title>Material examined.</title><p><bold>Georgia</bold>: 1 ♂ (<named-content xmlns:xlink="http://www.w3.org/1999/xlink" content-type="dwc:institutional_code" xlink:type="simple">SMNG</named-content>), Mtshkheta-Mtianeti, forest SW of Lake Bazaleti, <named-content xmlns:xlink="http://www.w3.org/1999/xlink" content-type="dwc:verbatimCoordinates" xlink:type="simple"><named-content content-type="geo-json" specific-use="{&#34;type&#34;:&#34;Point&#34;,&#34;coordinates&#34;:[44.665300,42.030800]}" id="NCID0EA2FK" xlink:type="simple">42.0308°N, 44.6653°E</named-content></named-content>, 910 m a.s.l., 4.X.2011, F. Walther leg.; 1 ♂ (<abbrev xmlns:xlink="http://www.w3.org/1999/xlink" content-type="institution" xlink:title="Zoological Museum, State University of Moscow, Moscow, Russia" id="ABBRID0EF2FK" xlink:type="simple">ZMUM</abbrev>), Racha-Lechkhum-Kvemo Svaneti Planned National Park, 10 km NE of Shovi, Gurshevi near Mamisoni Pass, 2000–2200 m, <italic><tp:taxon-name><tp:taxon-name-part taxon-name-part-type="genus" reg="Abies">Abies</tp:taxon-name-part></tp:taxon-name></italic>, <italic><tp:taxon-name><tp:taxon-name-part taxon-name-part-type="genus" reg="Fagus">Fagus</tp:taxon-name-part></tp:taxon-name></italic>, <italic><tp:taxon-name><tp:taxon-name-part taxon-name-part-type="genus" reg="Alnus">Alnus</tp:taxon-name-part></tp:taxon-name></italic>, litter and under stones, at a spring, 21.X.1981, <abbrev xmlns:xlink="http://www.w3.org/1999/xlink" xlink:title="Sergei I. Golovatch" id="ABBRID0EI3FK" xlink:type="simple">SIG</abbrev> leg.; 1 ♂ (<abbrev xmlns:xlink="http://www.w3.org/1999/xlink" content-type="institution" xlink:title="Zoological Museum, State University of Moscow, Moscow, Russia" id="ABBRID0EM3FK" xlink:type="simple">ZMUM</abbrev>), <abbrev xmlns:xlink="http://www.w3.org/1999/xlink" xlink:title="Autonomous Republic" id="ABBRID0ER3FK" xlink:type="simple">AR</abbrev> Abkhazia, Pitsunda-Myussera Nature Reserve, Myussera part, 20–130 m, mixed deciduous forest (<italic><tp:taxon-name><tp:taxon-name-part taxon-name-part-type="genus" reg="Castanea">Castanea</tp:taxon-name-part></tp:taxon-name></italic>, <italic><tp:taxon-name><tp:taxon-name-part taxon-name-part-type="genus" reg="Alnus">Alnus</tp:taxon-name-part></tp:taxon-name></italic> etc.), in litter, under bark and stones, 8–10.IV.1983, <abbrev xmlns:xlink="http://www.w3.org/1999/xlink" xlink:title="Sergei I. Golovatch" id="ABBRID0EM4FK" xlink:type="simple">SIG</abbrev> leg. 1 ♂ (<abbrev xmlns:xlink="http://www.w3.org/1999/xlink" content-type="institution" xlink:title="Zoological Museum, State University of Moscow, Moscow, Russia" id="ABBRID0EQ4FK" xlink:type="simple">ZMUM</abbrev>), <abbrev xmlns:xlink="http://www.w3.org/1999/xlink" xlink:title="Autonomous Republic" id="ABBRID0EV4FK" xlink:type="simple">AR</abbrev> Abkhazia, environs of Lake Ritsa, in litter, mixed forest, 24.X.1978, <abbrev xmlns:xlink="http://www.w3.org/1999/xlink" xlink:title="Sergei I. Golovatch" id="ABBRID0EZ4FK" xlink:type="simple">SIG</abbrev> leg.; 2 ♂♂, 6 ♀♀ (<abbrev xmlns:xlink="http://www.w3.org/1999/xlink" content-type="institution" xlink:title="Zoological Museum, State University of Moscow, Moscow, Russia" id="ABBRID0E44FK" xlink:type="simple">ZMUM</abbrev>), <abbrev xmlns:xlink="http://www.w3.org/1999/xlink" xlink:title="Autonomous Republic" id="ABBRID0EC5FK" xlink:type="simple">AR</abbrev> Abkhazia, Myussera Forest, 13.VI.1978, V. Dolin leg.; 1 ♂ (<abbrev xmlns:xlink="http://www.w3.org/1999/xlink" content-type="institution" xlink:title="Zoological Museum, State University of Moscow, Moscow, Russia" id="ABBRID0EG5FK" xlink:type="simple">ZMUM</abbrev>), <abbrev xmlns:xlink="http://www.w3.org/1999/xlink" xlink:title="Autonomous Republic" id="ABBRID0EL5FK" xlink:type="simple">AR</abbrev> Abkhazia, Ochamchira District., near Otapi, at the entrance to Cave Golova Otapa, II.1983, S. Smirnov leg.; 1 ♂, 3 ♀♀ (<abbrev xmlns:xlink="http://www.w3.org/1999/xlink" content-type="institution" xlink:title="Zoological Museum, State University of Moscow, Moscow, Russia" id="ABBRID0EY5FK" xlink:type="simple">ZMUM</abbrev>), <abbrev xmlns:xlink="http://www.w3.org/1999/xlink" xlink:title="Autonomous Republic" id="ABBRID0E45FK" xlink:type="simple">AR</abbrev> Ajara, Batumi Botanical Garden, 15–20 m, 30.V–7.VI.1981, <abbrev xmlns:xlink="http://www.w3.org/1999/xlink" xlink:title="Sergei I. Golovatch" id="ABBRID0EB6FK" xlink:type="simple">SIG</abbrev> and J. Martens leg. <bold>Russia</bold>: 1 ♂ (<named-content xmlns:xlink="http://www.w3.org/1999/xlink" content-type="dwc:institutional_code" xlink:type="simple">SMNG</named-content>), Republic of Adygea, Lagonakskiy Ridge, limestone cliffs on the SW slope of Mount Gora Matuk, <named-content xmlns:xlink="http://www.w3.org/1999/xlink" content-type="dwc:verbatimCoordinates" xlink:type="simple"><named-content content-type="geo-json" specific-use="{&#34;type&#34;:&#34;Point&#34;,&#34;coordinates&#34;:[39.922500,44.106100]}" id="NCID0EY6FK" xlink:type="simple">44.1061°N, 39.9225°E</named-content></named-content>, 1810 m a.s.l., 16.VIII.2012, F. Walther leg.</p></tp:treatment-sec><tp:treatment-sec sec-type="diagnosis" id="SECID0E46FK"><title>Diagnosis.</title><p>A species of <italic><tp:taxon-name><tp:taxon-name-part taxon-name-part-type="genus" reg="Omobrachyiulus">Omobrachyiulus</tp:taxon-name-part></tp:taxon-name></italic> differing from congeners mainly by the opisthomere bearing a large, flattened, roughly diamond-shaped, apical outgrowth of the basoposterior process, and a shortly bifurcate solenomere, with the anterior branch being clavate, and the posterior one fine and pointed, bent anteriad.</p></tp:treatment-sec><tp:treatment-sec sec-type="Previous records from the Caucasus" id="SECID0EOBGK"><title>Previous records from the Caucasus.</title><p><bold>Russia</bold>: Krasnodar Province, Pseashkho Pass (type locality); Sochi (<xref ref-type="bibr" rid="B63">Lohmander 1936</xref>); <bold>Georgia</bold>: <abbrev xmlns:xlink="http://www.w3.org/1999/xlink" xlink:title="Autonomous Republic" id="ABBRID0EGCGK" xlink:type="simple">AR</abbrev> Abkhazia, Gagra and Avadkhara (<xref ref-type="bibr" rid="B50">Kobakhidze 1965</xref>).</p></tp:treatment-sec><tp:treatment-sec sec-type="distribution" id="SECID0EOCGK"><title>General distribution.</title><p><abbrev xmlns:xlink="http://www.w3.org/1999/xlink" xlink:title="broad endemic to the Caucasus region, distributed on both sides of the Greater Caucasus watershed, and both east and west of Mount Kazbek" id="ABBRID0EUCGK" xlink:type="simple">CAUC</abbrev>.</p></tp:treatment-sec><ref-list><ref id="B54"><mixed-citation xmlns:xlink="http://www.w3.org/1999/xlink" xlink:type="simple"><person-group><name name-style="western"><surname>Lang</surname><given-names>J</given-names></name></person-group> (<year>1959</year>) <article-title>[To the knowledge of millipedes (<tp:taxon-name><tp:taxon-name-part taxon-name-part-type="class">Diplopoda</tp:taxon-name-part></tp:taxon-name>) of the USSR territory].</article-title><source>Zoologicheskii zhurnal</source><volume>38</volume>(<issue>12</issue>): <fpage>1790</fpage>–<lpage>1796</lpage>. [In Russian, a summary in English]</mixed-citation></ref><ref id="B49"><mixed-citation xmlns:xlink="http://www.w3.org/1999/xlink" xlink:type="simple"><person-group><name name-style="western"><surname>Kobakhidze</surname><given-names>DN</given-names></name></person-group> (<year>1964</year>) [Myriopods (<tp:taxon-name><tp:taxon-name-part taxon-name-part-type="above-genus">Myriopoda</tp:taxon-name-part></tp:taxon-name>)]. [Animal Life of Georgia 2: Athropods]. SSR Georgia Academy of Sciences Publishers, Tbilisi, 186–195. [In Georgian]</mixed-citation></ref><ref id="B50"><mixed-citation xmlns:xlink="http://www.w3.org/1999/xlink" xlink:type="simple"><person-group><name name-style="western"><surname>Kobakhidze</surname><given-names>DN</given-names></name></person-group> (<year>1965</year>) <article-title>[A list of millipedes (<tp:taxon-name><tp:taxon-name-part taxon-name-part-type="class">Diplopoda</tp:taxon-name-part></tp:taxon-name>) of SSR Georgia].</article-title><source>Fragmenta Faunistica</source><volume>11</volume>(<issue>21</issue>): <fpage>390</fpage>–<lpage>398</lpage>. [In Russian, summaries in Polish and German]</mixed-citation></ref><ref id="B82"><mixed-citation xmlns:xlink="http://www.w3.org/1999/xlink" xlink:type="simple"><person-group><name name-style="western"><surname>Talikadze</surname><given-names>DA</given-names></name></person-group> (<year>1984</year>) <article-title>[On the millipede fauna (<tp:taxon-name><tp:taxon-name-part taxon-name-part-type="class">Diplopoda</tp:taxon-name-part></tp:taxon-name>) of the Colchidan Province of the Caucasus].</article-title><source>Zoologicheskii zhurnal</source><volume>63</volume>(<issue>1</issue>): <fpage>142</fpage>–<lpage>145</lpage>. [In Russian, a summary in English]</mixed-citation></ref><ref id="B15"><mixed-citation xmlns:xlink="http://www.w3.org/1999/xlink" xlink:type="simple"><person-group><name name-style="western"><surname>Chumachenko</surname><given-names>YA</given-names></name></person-group> (<year>2016</year>) <article-title>[Millipede (<tp:taxon-name><tp:taxon-name-part taxon-name-part-type="class">Diplopoda</tp:taxon-name-part></tp:taxon-name>) populations in a yew-boxtree grove in the Caucasian Nature Reserve, Russia].</article-title><source>Zoologicheskii zhurnal</source><volume>95</volume>(<issue>4</issue>): <fpage>406</fpage>–<lpage>416</lpage>. [In Russian, English summary] <ext-link xlink:type="simple" ext-link-type="doi" xlink:href="10.7868/S004451341604005X">https://doi.org/10.7868/S004451341604005X</ext-link></mixed-citation></ref><ref id="B85"><mixed-citation xmlns:xlink="http://www.w3.org/1999/xlink" xlink:type="simple"><person-group><name name-style="western"><surname>Vagalinski</surname><given-names>B</given-names></name><name name-style="western"><surname>Lazányi</surname><given-names>E</given-names></name></person-group> (<year>2018</year>) <article-title>Revision of the millipede tribe <tp:taxon-name><tp:taxon-name-part taxon-name-part-type="tribe">Brachyiulini</tp:taxon-name-part></tp:taxon-name> Verhoeff, 1909 (<tp:taxon-name><tp:taxon-name-part taxon-name-part-type="class">Diplopoda</tp:taxon-name-part></tp:taxon-name>: <tp:taxon-name><tp:taxon-name-part taxon-name-part-type="order">Julida</tp:taxon-name-part></tp:taxon-name>: <tp:taxon-name><tp:taxon-name-part taxon-name-part-type="family">Julidae</tp:taxon-name-part></tp:taxon-name>), with descriptions of new taxa.</article-title><source>Zootaxa</source><volume>4421</volume>(<issue>1</issue>): <fpage>001</fpage>–<lpage>142</lpage>. <ext-link xlink:type="simple" ext-link-type="doi" xlink:href="10.11646/zootaxa.4421.1.1">https://doi.org/10.11646/zootaxa.4421.1.1</ext-link></mixed-citation></ref><ref id="B52"><mixed-citation xmlns:xlink="http://www.w3.org/1999/xlink" xlink:type="simple"><person-group><name name-style="western"><surname>Kokhia</surname><given-names>MS</given-names></name><name name-style="western"><surname>Golovatch</surname><given-names>SI</given-names></name></person-group> (<year>2018</year>) <article-title>A checklist of the millipedes of Georgia, Caucasus (<tp:taxon-name><tp:taxon-name-part taxon-name-part-type="class">Diplopoda</tp:taxon-name-part></tp:taxon-name>).</article-title> In: <person-group><name name-style="western"><surname>Stoev</surname><given-names>P</given-names></name><name name-style="western"><surname>Edgecombe</surname><given-names>GD</given-names></name></person-group> (<role>Eds</role>) <issue-title>Proceedings of the 17th International Congress of Myriapodology, Krabi, Thailand.</issue-title><source>ZooKeys</source><volume>741</volume>: <fpage>35</fpage>–<lpage>48</lpage>. <ext-link xlink:type="simple" ext-link-type="doi" xlink:href="10.3897/zookeys.741.20042">https://doi.org/10.3897/zookeys.741.20042</ext-link></mixed-citation></ref><ref id="B53"><mixed-citation xmlns:xlink="http://www.w3.org/1999/xlink" xlink:type="simple"><person-group><name name-style="western"><surname>Kokhia</surname><given-names>MS</given-names></name><name name-style="western"><surname>Golovatch</surname><given-names>SI</given-names></name></person-group> (<year>2020</year>) <article-title>Diversity and distribution of the millipedes (<tp:taxon-name><tp:taxon-name-part taxon-name-part-type="class">Diplopoda</tp:taxon-name-part></tp:taxon-name>) of Georgia, Caucasus.</article-title> In: <person-group><name name-style="western"><surname>Korsós</surname><given-names>Z</given-names></name><name name-style="western"><surname>Dányi</surname><given-names>L</given-names></name></person-group> (<role>Eds</role>) <issue-title>Proceedings of the 18th International Congress of Myriapodology, Budapest, Hungary.</issue-title><source>ZooKeys</source><volume>930</volume>: <fpage>199</fpage>–<lpage>219</lpage>. <ext-link xlink:type="simple" ext-link-type="doi" xlink:href="10.3897/zookeys.930.47490">https://doi.org/10.3897/zookeys.930.47490</ext-link></mixed-citation></ref><ref id="B63"><mixed-citation xmlns:xlink="http://www.w3.org/1999/xlink" xlink:type="simple"><person-group><name name-style="western"><surname>Lohmander</surname><given-names>H</given-names></name></person-group> (<year>1936</year>) Über die Diplopoden des Kaukasusgebietes. Göteborgs Kungliga Vetenskaps- och Vitterhets-Samhälles Handlingar, Ser. 5B, 5(1): 1–196.</mixed-citation></ref></ref-list></tp:taxon-treatment>
