# Supplementary material for: The millipede tribe Brachyiulini in the Caucasus (Diplopoda, Julida, Julidae)
Source: Zookeys. 2021 Aug 30;1058:1–127. doi: 10.3897/zookeys.1058.68628 (PMC8421324; doi:10.3897/zookeys.1058.68628)
Supplement: XML Treatment for Omobrachyiulus divaricatus [file zookeys.1058.68628-treatment25.xml]

<!DOCTYPE tp:taxon-treatment
  PUBLIC "-//TaxonX//DTD Taxonomic Treatment Publishing DTD v0 20100105//EN" "tax-treatment-NSO.dtd">
<tp:taxon-treatment xmlns:tp="http://www.plazi.org/taxpub"><tp:treatment-meta><kwd-group><label>Taxon classification</label><kwd><named-content xmlns:xlink="http://www.w3.org/1999/xlink" content-type="kingdom">Animalia</named-content></kwd><kwd><named-content xmlns:xlink="http://www.w3.org/1999/xlink" content-type="order">Julida</named-content></kwd><kwd><named-content xmlns:xlink="http://www.w3.org/1999/xlink" content-type="family">Julidae</named-content></kwd></kwd-group><mixed-citation publication-type="journal"><person-group><name><surname>Vagalinski</surname><given-names>Boyan</given-names></name><name><surname>Golovatch</surname><given-names>Sergei I.</given-names></name></person-group><article-title>The millipede tribe <tp:taxon-name><tp:taxon-name-part taxon-name-part-type="tribe">Brachyiulini</tp:taxon-name-part></tp:taxon-name> in the Caucasus (<tp:taxon-name><tp:taxon-name-part taxon-name-part-type="class">Diplopoda</tp:taxon-name-part></tp:taxon-name>, <tp:taxon-name><tp:taxon-name-part taxon-name-part-type="order">Julida</tp:taxon-name-part></tp:taxon-name>, <tp:taxon-name><tp:taxon-name-part taxon-name-part-type="family">Julidae</tp:taxon-name-part></tp:taxon-name>)</article-title><source>Zookeys</source><day>30</day><month>8</month><year>2021</year><volume>1058</volume><fpage>1</fpage><lpage>127</lpage><pub-id pub-id-type="doi">10.3897/zookeys.1058.68628</pub-id></mixed-citation></tp:treatment-meta><tp:nomenclature><tp:taxon-name>
            <object-id xmlns:xlink="http://www.w3.org/1999/xlink" content-type="arpha" xlink:type="simple">1D8AA424-F53D-5D0D-98AA-18B0CB907110</object-id>
            <tp:taxon-name-part taxon-name-part-type="genus" reg="Omobrachyiulus">Omobrachyiulus</tp:taxon-name-part>
            <tp:taxon-name-part taxon-name-part-type="species" reg="divaricatus">divaricatus</tp:taxon-name-part>
          </tp:taxon-name><tp:taxon-authority>(Lohmander, 1936)</tp:taxon-authority><xref ref-type="fig" rid="F13">Fig. 13</xref><tp:nomenclature-citation-list><tp:nomenclature-citation><tp:taxon-name><tp:taxon-name-part taxon-name-part-type="genus" reg="Chromatoiulus">Chromatoiulus</tp:taxon-name-part> (<tp:taxon-name-part taxon-name-part-type="subgenus" reg="Omobrachyiulus">Omobrachyiulus</tp:taxon-name-part>) <tp:taxon-name-part taxon-name-part-type="species" reg="divaricatus">divaricatus</tp:taxon-name-part></tp:taxon-name><comment>Lohmander, 1936: 135–140, figs 117–119.</comment></tp:nomenclature-citation><tp:nomenclature-citation><tp:taxon-name><tp:taxon-name-part taxon-name-part-type="genus" reg="Chromatoiulus">Chromatoiulus</tp:taxon-name-part> (<tp:taxon-name-part taxon-name-part-type="subgenus" reg="Omobrachyiulus">Omobrachyiulus</tp:taxon-name-part>) <tp:taxon-name-part taxon-name-part-type="species" reg="divaricatus">divaricatus</tp:taxon-name-part></tp:taxon-name><comment>: <xref ref-type="bibr" rid="B54">Lang 1959</xref>: 1791.</comment></tp:nomenclature-citation><tp:nomenclature-citation><tp:taxon-name>
                <tp:taxon-name-part taxon-name-part-type="genus" reg="Chromatoiulus">Chromatoiulus</tp:taxon-name-part>
                <tp:taxon-name-part taxon-name-part-type="species" reg="divaricatus">divaricatus</tp:taxon-name-part>
              </tp:taxon-name><comment>: <xref ref-type="bibr" rid="B49">Kobakhidze 1964</xref>: 191; <xref ref-type="bibr" rid="B50">1965</xref>: 394; <xref ref-type="bibr" rid="B12">Bababekova 1996</xref>: 90.</comment></tp:nomenclature-citation><tp:nomenclature-citation><tp:taxon-name>
                <tp:taxon-name-part taxon-name-part-type="genus" reg="Megaphyllum">Megaphyllum</tp:taxon-name-part>
                <tp:taxon-name-part taxon-name-part-type="species" reg="divaricatum">divaricatum</tp:taxon-name-part>
              </tp:taxon-name><comment>: <xref ref-type="bibr" rid="B82">Talikadze 1984</xref>: 143.</comment></tp:nomenclature-citation><tp:nomenclature-citation><tp:taxon-name>
                <tp:taxon-name-part taxon-name-part-type="genus" reg="Omobrachyiulus">Omobrachyiulus</tp:taxon-name-part>
                <tp:taxon-name-part taxon-name-part-type="species" reg="divaricatus">divaricatus</tp:taxon-name-part>
              </tp:taxon-name><comment>: <xref ref-type="bibr" rid="B85">Vagalinski and Lazányi 2018</xref>: 96–97, fig. 89; <xref ref-type="bibr" rid="B52">Kokhia and Golovatch 2018</xref>: 41; <xref ref-type="bibr" rid="B53">2020</xref>: 206.</comment></tp:nomenclature-citation></tp:nomenclature-citation-list></tp:nomenclature><tp:treatment-sec sec-type="material" id="SECID0EJHGK"><title>Material examined.</title><p><bold>Armenia</bold>: 3 ♂♂, 2 ♀♀ (<abbrev xmlns:xlink="http://www.w3.org/1999/xlink" content-type="institution" xlink:title="Zoological Museum, State University of Moscow, Moscow, Russia" id="ABBRID0ERHGK" xlink:type="simple">ZMUM</abbrev>), “Prov. Zori, Mount Polat”, 30.VIII.1925, A. Schelkovnikov leg. [probably H. Lohmander det.]. <bold>Georgia</bold>: 1 ♂ (<named-content xmlns:xlink="http://www.w3.org/1999/xlink" content-type="dwc:institutional_code" xlink:type="simple">SMNG</named-content>), Khevsureti, ca. 200 m below Shatili, <named-content xmlns:xlink="http://www.w3.org/1999/xlink" content-type="dwc:verbatimCoordinates" xlink:type="simple"><named-content content-type="geo-json" specific-use="{&#34;type&#34;:&#34;Point&#34;,&#34;coordinates&#34;:[45.165278,42.659667]}" id="NCID0EAIGK" xlink:type="simple">42°39'34.8"N, 45°09'55.0"E</named-content></named-content>, 1415 m a.s.l., 12–15.IX.2009, F. Walther leg.; 1 ♂, 4 ♀♀ (<named-content xmlns:xlink="http://www.w3.org/1999/xlink" content-type="dwc:institutional_code" xlink:type="simple">SMNG</named-content>), Guria, Chkhakoura, towards Bakhmaro, <named-content xmlns:xlink="http://www.w3.org/1999/xlink" content-type="dwc:verbatimCoordinates" xlink:type="simple"><named-content content-type="geo-json" specific-use="{&#34;type&#34;:&#34;Point&#34;,&#34;coordinates&#34;:[42.351100,41.879700]}" id="NCID0ENIGK" xlink:type="simple">41.8797°N, 42.3511°E</named-content></named-content>, 1780 m a.s.l., 21.VIII.2014, F. Walther leg.; many ♂♂, ♀♀, juv. (<named-content xmlns:xlink="http://www.w3.org/1999/xlink" content-type="dwc:institutional_code" xlink:type="simple">SMNG</named-content>), Samtskhe-Javakheti, Mtsvanne Monastery, <named-content xmlns:xlink="http://www.w3.org/1999/xlink" content-type="dwc:verbatimCoordinates" xlink:type="simple"><named-content content-type="geo-json" specific-use="{&#34;type&#34;:&#34;Point&#34;,&#34;coordinates&#34;:[43.312200,41.809400]}" id="NCID0E1IGK" xlink:type="simple">41.8094°N, 43.3122°E</named-content></named-content>, 840 m a.s.l., 24.VIII.2014, F. Walther leg.; 4 ♂♂, 3 ♀♀, 3 juv. (<named-content xmlns:xlink="http://www.w3.org/1999/xlink" content-type="dwc:institutional_code" xlink:type="simple">SMNG</named-content>), Samegrelo-Zemo Svaneti, 3 km NE of Ushguli, <named-content xmlns:xlink="http://www.w3.org/1999/xlink" content-type="dwc:verbatimCoordinates" xlink:type="simple"><named-content content-type="geo-json" specific-use="{&#34;type&#34;:&#34;Point&#34;,&#34;coordinates&#34;:[43.035800,42.934700]}" id="NCID0EHJGK" xlink:type="simple">42.9347°N, 43.0358°E</named-content></named-content>, 19.VIII.2014, F. Walther leg.; 1 ♂, 7 ♀♀ (<named-content xmlns:xlink="http://www.w3.org/1999/xlink" content-type="dwc:institutional_code" xlink:type="simple">SMNG</named-content>), Samtskhe-Javakheti, Bakuriani, ca. 9 km to Tskhratskaro, Ugheltekhili Pass, <named-content xmlns:xlink="http://www.w3.org/1999/xlink" content-type="dwc:verbatimCoordinates" xlink:type="simple"><named-content content-type="geo-json" specific-use="{&#34;type&#34;:&#34;Point&#34;,&#34;coordinates&#34;:[43.502800,41.707000]}" id="NCID0EUJGK" xlink:type="simple">41.7070°N, 43.5028°E</named-content></named-content>, 2210 m a.s.l., 22.VIII.2014, F. Walther leg.; 1 ♂ (<named-content xmlns:xlink="http://www.w3.org/1999/xlink" content-type="dwc:institutional_code" xlink:type="simple">SMNG</named-content>), Imereti, Sairme, towards Zekari Pass, <named-content xmlns:xlink="http://www.w3.org/1999/xlink" content-type="dwc:verbatimCoordinates" xlink:type="simple"><named-content content-type="geo-json" specific-use="{&#34;type&#34;:&#34;Point&#34;,&#34;coordinates&#34;:[42.789400,41.857200]}" id="NCID0EBKGK" xlink:type="simple">41.8572°N, 42.7894°E</named-content></named-content>, 1920 m a.s.l., 22.VIII.2014, F. Walther leg.; 1 ♂ (<named-content xmlns:xlink="http://www.w3.org/1999/xlink" content-type="dwc:institutional_code" xlink:type="simple">SMNG</named-content>), Mtshketa-Mtianeti, Zhinvali towards Shatili, at rkm 41/65, <named-content xmlns:xlink="http://www.w3.org/1999/xlink" content-type="dwc:verbatimCoordinates" xlink:type="simple"><named-content content-type="geo-json" specific-use="{&#34;type&#34;:&#34;Point&#34;,&#34;coordinates&#34;:[44.928100,42.403100]}" id="NCID0EOKGK" xlink:type="simple">42.4031°N, 44.9281°E</named-content></named-content>, 1090 m a.s.l., 8.VIII.2014, F. Walther leg.; 1 ♂ (<named-content xmlns:xlink="http://www.w3.org/1999/xlink" content-type="dwc:institutional_code" xlink:type="simple">SMNG</named-content>), Khashuri, Akhaldaba, Nedzvi Managed Reserve, Nedzvistskali River, <named-content xmlns:xlink="http://www.w3.org/1999/xlink" content-type="dwc:verbatimCoordinates" xlink:type="simple"><named-content content-type="geo-json" specific-use="{&#34;type&#34;:&#34;Point&#34;,&#34;coordinates&#34;:[43.515100,41.908200]}" id="NCID0E2KGK" xlink:type="simple">41.9082°N, 43.5151°E</named-content></named-content>, humid coniferous (<italic><tp:taxon-name><tp:taxon-name-part taxon-name-part-type="genus" reg="Picea">Picea</tp:taxon-name-part></tp:taxon-name></italic>) forest, VI.2011, L. Mumladze leg.; 2 ♂, 1 ♀ (<named-content xmlns:xlink="http://www.w3.org/1999/xlink" content-type="dwc:institutional_code" xlink:type="simple">SMNG</named-content>), <abbrev xmlns:xlink="http://www.w3.org/1999/xlink" xlink:title="Autonomous Republic" id="ABBRID0EMLGK" xlink:type="simple">AR</abbrev> Ajara, Goderdzis Ugheltekhili Pass, W slope, <named-content xmlns:xlink="http://www.w3.org/1999/xlink" content-type="dwc:verbatimCoordinates" xlink:type="simple"><named-content content-type="geo-json" specific-use="{&#34;type&#34;:&#34;Point&#34;,&#34;coordinates&#34;:[42.493600,41.648300]}" id="NCID0ETLGK" xlink:type="simple">41.6483°N, 42.4936°E</named-content></named-content>, 1730 m a.s.l., 3.X.2012, F. Walther leg.; 1 ♂, 2 ♀♀ (<named-content xmlns:xlink="http://www.w3.org/1999/xlink" content-type="dwc:institutional_code" xlink:type="simple">SMNG</named-content>), Racha-Lechkhumi and Kvemo Svaneti, 3 km S of Mravaldzali, <named-content xmlns:xlink="http://www.w3.org/1999/xlink" content-type="dwc:verbatimCoordinates" xlink:type="simple"><named-content content-type="geo-json" specific-use="{&#34;type&#34;:&#34;Point&#34;,&#34;coordinates&#34;:[42.351100,41.879700]}" id="NCID0EAMGK" xlink:type="simple">41.8797°N, 42.3511°E</named-content></named-content>, 1900 m a.s.l., 9.X.2011, F. Walther leg.; many ♂♂, ♀♀, juv. (SNMG), Shida Kartli, Gagluantubani, Tana Valley, 24.1 road-km upstream Didi Ateni, <named-content xmlns:xlink="http://www.w3.org/1999/xlink" content-type="dwc:verbatimCoordinates" xlink:type="simple"><named-content content-type="geo-json" specific-use="{&#34;type&#34;:&#34;Point&#34;,&#34;coordinates&#34;:[43.865800,41.850800]}" id="NCID0EIMGK" xlink:type="simple">41.8508°N, 43.8658°E</named-content></named-content>, 1290 m a.s.l., 16.IX.2011, F. Walther leg.; 3 ♂♂, 8 ♀♀ (<abbrev xmlns:xlink="http://www.w3.org/1999/xlink" content-type="institution" xlink:title="Zoological Museum, State University of Moscow, Moscow, Russia" id="ABBRID0ENMGK" xlink:type="simple">ZMUM</abbrev>), near Manglisi, <italic><tp:taxon-name><tp:taxon-name-part taxon-name-part-type="genus" reg="Quercus">Quercus</tp:taxon-name-part></tp:taxon-name></italic> forest, 12.XI.1984, E. Kvavadze leg.; many ♂♂, ♀♀, juv. (<abbrev xmlns:xlink="http://www.w3.org/1999/xlink" content-type="institution" xlink:title="Zoological Museum, State University of Moscow, Moscow, Russia" id="ABBRID0EZMGK" xlink:type="simple">ZMUM</abbrev>), Racha, Oni District, N of Utsera, deciduous forest near a spring, rock, in litter, 20.IX.1981, <abbrev xmlns:xlink="http://www.w3.org/1999/xlink" xlink:title="Sergei I. Golovatch" id="ABBRID0E5MGK" xlink:type="simple">SIG</abbrev> leg.; 1 ♂, 1 ♀ (<abbrev xmlns:xlink="http://www.w3.org/1999/xlink" content-type="institution" xlink:title="Zoological Museum, State University of Moscow, Moscow, Russia" id="ABBRID0ECNGK" xlink:type="simple">ZMUM</abbrev>), Tsodoreti near Tbilisi, in litter, 24.XII.1974, unknown collector; 2 ♂♂, 3 ♀♀ (<abbrev xmlns:xlink="http://www.w3.org/1999/xlink" content-type="institution" xlink:title="Zoological Museum, State University of Moscow, Moscow, Russia" id="ABBRID0EHNGK" xlink:type="simple">ZMUM</abbrev>), Mukhura, ca. 14 km E of Tkibuli, 650 m, <italic><tp:taxon-name><tp:taxon-name-part taxon-name-part-type="genus" reg="Castanea">Castanea</tp:taxon-name-part></tp:taxon-name></italic>, <italic><tp:taxon-name><tp:taxon-name-part taxon-name-part-type="genus" reg="Acer">Acer</tp:taxon-name-part></tp:taxon-name></italic> etc. forest, in litter, under logs, 18.X.1987, <abbrev xmlns:xlink="http://www.w3.org/1999/xlink" xlink:title="Sergei I. Golovatch" id="ABBRID0EDOGK" xlink:type="simple">SIG</abbrev> leg.; many ♂♂, ♀♀, juv. (<abbrev xmlns:xlink="http://www.w3.org/1999/xlink" content-type="institution" xlink:title="Zoological Museum, State University of Moscow, Moscow, Russia" id="ABBRID0EHOGK" xlink:type="simple">ZMUM</abbrev>), Republic of South Ossetia – Alania, 15 km E of Kvaisi, Suram Mountain Ridge, Ertso Pass, ca. 1000 m, deciduous bush along spring, in litter and under stones, 20.X.1981, <abbrev xmlns:xlink="http://www.w3.org/1999/xlink" xlink:title="Sergei I. Golovatch" id="ABBRID0EVOGK" xlink:type="simple">SIG</abbrev> leg.; 2 ♂♂, 3 ♀♀, 2 juv. (<abbrev xmlns:xlink="http://www.w3.org/1999/xlink" content-type="institution" xlink:title="Zoological Museum, State University of Moscow, Moscow, Russia" id="ABBRID0EZOGK" xlink:type="simple">ZMUM</abbrev>), 40 km W of Mestia, Kherkhvashi E of Nakra, 1250–1700 m, <italic><tp:taxon-name><tp:taxon-name-part taxon-name-part-type="genus" reg="Quercus">Quercus</tp:taxon-name-part></tp:taxon-name></italic>, <italic><tp:taxon-name><tp:taxon-name-part taxon-name-part-type="genus" reg="Fagus">Fagus</tp:taxon-name-part></tp:taxon-name></italic>, <italic><tp:taxon-name><tp:taxon-name-part taxon-name-part-type="genus" reg="Carpinus">Carpinus</tp:taxon-name-part></tp:taxon-name></italic>, <italic><tp:taxon-name><tp:taxon-name-part taxon-name-part-type="genus" reg="Picea">Picea</tp:taxon-name-part></tp:taxon-name></italic>, <italic><tp:taxon-name><tp:taxon-name-part taxon-name-part-type="genus" reg="Abies">Abies</tp:taxon-name-part></tp:taxon-name></italic> etc. forest, litter and bark, 21.VIII–21.IX.1986, <abbrev xmlns:xlink="http://www.w3.org/1999/xlink" xlink:title="Sergei I. Golovatch" id="ABBRID0EBQGK" xlink:type="simple">SIG</abbrev> leg.; 1 ♂, 5 ♀♀ (<abbrev xmlns:xlink="http://www.w3.org/1999/xlink" content-type="institution" xlink:title="Zoological Museum, State University of Moscow, Moscow, Russia" id="ABBRID0EFQGK" xlink:type="simple">ZMUM</abbrev>), Kutaisi District, 8 km E of Orpiri, environs of Cave Tsutskhvati, deciduous forest, rock, litter, 24.X.1981, <abbrev xmlns:xlink="http://www.w3.org/1999/xlink" xlink:title="Sergei I. Golovatch" id="ABBRID0EKQGK" xlink:type="simple">SIG</abbrev> leg.</p></tp:treatment-sec><tp:treatment-sec sec-type="diagnosis" id="SECID0EOQGK"><title>Diagnosis.</title><p>A species of <italic><tp:taxon-name><tp:taxon-name-part taxon-name-part-type="genus" reg="Omobrachyiulus">Omobrachyiulus</tp:taxon-name-part></tp:taxon-name></italic> very similar to <italic><tp:taxon-name><tp:taxon-name-part taxon-name-part-type="genus" reg="Omobrachyiulus">O.</tp:taxon-name-part><tp:taxon-name-part taxon-name-part-type="species" reg="unugulis">unugulis</tp:taxon-name-part></tp:taxon-name></italic> sp. nov. by the general shape of the promere and by the opisthomere (Fig. <xref ref-type="fig" rid="F13">13</xref>) having a slender, rod-like, anterior process directed distad, a broad, strongly flattened, multilobed, apical outgrowth of the basoposterior process, and the similarly finely and asymmetrically bifurcate solenomere. Differs from the latter species by the following gonopodal characters: promere with a more narrowly rounded apex; apical outgrowth of opisthomeral basoposterior process nearly symmetrical, tripartite, vs. the same being asymmetrically bilobed, forming a dentate distal part and a thumb-like lateral part in <italic><tp:taxon-name><tp:taxon-name-part taxon-name-part-type="genus" reg="Omobrachyiulus">O.</tp:taxon-name-part><tp:taxon-name-part taxon-name-part-type="species" reg="unugulis">unugulis</tp:taxon-name-part></tp:taxon-name></italic> sp. nov.; anterior process of opisthomere equal to or slightly higher than solenomere, vs. the same being significantly shorter than solenomere in <italic><tp:taxon-name><tp:taxon-name-part taxon-name-part-type="genus" reg="Omobrachyiulus">O.</tp:taxon-name-part><tp:taxon-name-part taxon-name-part-type="species" reg="unugulis">unugulis</tp:taxon-name-part></tp:taxon-name></italic> sp. nov.; solenomere abruptly bent caudad rather than nearly straight and directed almost completely distad; and by the male hypoproct being penta- or septidentate rather than tridentate.</p><fig id="F13" position="float" orientation="portrait"><object-id xmlns:xlink="http://www.w3.org/1999/xlink" content-type="doi" xlink:type="simple">10.3897/zookeys.1058.68628.figure13</object-id><object-id xmlns:xlink="http://www.w3.org/1999/xlink" content-type="arpha" xlink:type="simple">4A01E8F0-567C-5C6B-855A-6F5B5F92FF3D</object-id><label>Figure 13.</label><caption><p><italic><tp:taxon-name><tp:taxon-name-part taxon-name-part-type="genus" reg="Omobrachyiulus">Omobrachyiulus</tp:taxon-name-part><tp:taxon-name-part taxon-name-part-type="species" reg="divaricatus">divaricatus</tp:taxon-name-part></tp:taxon-name></italic> (Lohmander, 1936), gonopods of ♂ from near Nakra, Georgia (<abbrev xmlns:xlink="http://www.w3.org/1999/xlink" content-type="institution" xlink:title="Zoological Museum, State University of Moscow, Moscow, Russia" id="ABBRID0ENVGK" xlink:type="simple">ZMUM</abbrev>) <bold>A</bold> left opisthomere, mesal view <bold>B</bold> same, oral, slightly lateral view <bold>C</bold> same, caudal, slightly mesal view. Scale bars: 0.2 mm (<bold>A</bold>), 0.1 mm (<bold>B, C</bold>). Abbreviations: <bold><italic><abbrev xmlns:xlink="http://www.w3.org/1999/xlink" xlink:title="apical outgrowth" id="ABBRID0E5VGK" xlink:type="simple">ao</abbrev></italic></bold> apical outgrowth of basoposterior process, <bold><italic><abbrev xmlns:xlink="http://www.w3.org/1999/xlink" xlink:title="anterior process" id="ABBRID0EEWGK" xlink:type="simple">ap</abbrev></italic></bold> anterior process, <bold><italic><abbrev xmlns:xlink="http://www.w3.org/1999/xlink" xlink:title="flagellum channel" id="ABBRID0EKWGK" xlink:type="simple">fc</abbrev></italic></bold> flagellum channel, <bold><italic>ml</italic></bold> mesomeroidal lobe, <bold>s</bold> solenomere, <bold><italic><abbrev xmlns:xlink="http://www.w3.org/1999/xlink" xlink:title="spiniform filaments" id="ABBRID0EVWGK" xlink:type="simple">sf</abbrev></italic></bold> spiniform filaments.</p></caption><graphic xmlns:xlink="http://www.w3.org/1999/xlink" xlink:href="zookeys-1058-001-g013.jpg" position="float" orientation="portrait" xlink:type="simple" id="oo_581948.jpg"><uri content-type="original_file" xlink:type="simple">https://binary.pensoft.net/fig/581948</uri></graphic></fig></tp:treatment-sec><tp:treatment-sec sec-type="Descriptive notes" id="SECID0E5WGK"><title>Descriptive notes.</title><p><bold><italic>Opisthomere</italic></bold> (Fig. <xref ref-type="fig" rid="F13">13A–C</xref>): basoposterior process weakly pronounced, ending in a nearly symmetrical tripartite apical outgrowth; anterior process very long and slender rod-like, reaching the level of, or slightly exceeding, solenomere; mesomeroidal lobe rather well-pronounced, with a rounded apex, not forming an apicolateral part; two rows of rather small spiniform filaments at mid-section of flagellum channel; solenomere, bent abruptly distad before a very fine and slender apical process directed distocaudad.</p></tp:treatment-sec><tp:treatment-sec sec-type="Previous records from the Caucasus" id="SECID0E2XGK"><title>Previous records from the Caucasus.</title><p><bold>Georgia</bold>: shore of Lake Tabatskuri; Turkey/Georgia, Ajara, “Post Arsian” [most likely a locality in the Arsiani Range shared between Turkey and Georgia] (original localities); Ipari; Rveli; Lentekhi District: Ushguli; Koruldashi; at the foot of Mt Shkhara (<xref ref-type="bibr" rid="B50">Kobakhidze 1965</xref>); <abbrev xmlns:xlink="http://www.w3.org/1999/xlink" xlink:title="Autonomous Republic" id="ABBRID0EDZGK" xlink:type="simple">AR</abbrev> Ajara, Kintrishi Nature Reserve, mouth of Khekhpara River (<xref ref-type="bibr" rid="B85">Vagalinski and Lazányi 2018</xref>); <bold>Armenia</bold>: Dilijan (original locality).</p></tp:treatment-sec><tp:treatment-sec sec-type="distribution" id="SECID0ENZGK"><title>General distribution.</title><p>Caucasian endemic with a broad distribution south of the Greater Caucasus watershed; not reported north of the latter.</p></tp:treatment-sec><ref-list><ref id="B54"><mixed-citation xmlns:xlink="http://www.w3.org/1999/xlink" xlink:type="simple"><person-group><name name-style="western"><surname>Lang</surname><given-names>J</given-names></name></person-group> (<year>1959</year>) <article-title>[To the knowledge of millipedes (<tp:taxon-name><tp:taxon-name-part taxon-name-part-type="class">Diplopoda</tp:taxon-name-part></tp:taxon-name>) of the USSR territory].</article-title><source>Zoologicheskii zhurnal</source><volume>38</volume>(<issue>12</issue>): <fpage>1790</fpage>–<lpage>1796</lpage>. [In Russian, a summary in English]</mixed-citation></ref><ref id="B49"><mixed-citation xmlns:xlink="http://www.w3.org/1999/xlink" xlink:type="simple"><person-group><name name-style="western"><surname>Kobakhidze</surname><given-names>DN</given-names></name></person-group> (<year>1964</year>) [Myriopods (<tp:taxon-name><tp:taxon-name-part taxon-name-part-type="above-genus">Myriopoda</tp:taxon-name-part></tp:taxon-name>)]. [Animal Life of Georgia 2: Athropods]. SSR Georgia Academy of Sciences Publishers, Tbilisi, 186–195. [In Georgian]</mixed-citation></ref><ref id="B50"><mixed-citation xmlns:xlink="http://www.w3.org/1999/xlink" xlink:type="simple"><person-group><name name-style="western"><surname>Kobakhidze</surname><given-names>DN</given-names></name></person-group> (<year>1965</year>) <article-title>[A list of millipedes (<tp:taxon-name><tp:taxon-name-part taxon-name-part-type="class">Diplopoda</tp:taxon-name-part></tp:taxon-name>) of SSR Georgia].</article-title><source>Fragmenta Faunistica</source><volume>11</volume>(<issue>21</issue>): <fpage>390</fpage>–<lpage>398</lpage>. [In Russian, summaries in Polish and German]</mixed-citation></ref><ref id="B12"><mixed-citation xmlns:xlink="http://www.w3.org/1999/xlink" xlink:type="simple"><person-group><name name-style="western"><surname>Bababekova</surname><given-names>LA</given-names></name></person-group> (<year>1996</year>) <source>[The subphylum of tracheates – <tp:taxon-name><tp:taxon-name-part taxon-name-part-type="subphylum">Tracheata</tp:taxon-name-part></tp:taxon-name>]. In: Aliev SV, Kasymov EG (Eds) Animal life of Azerbaijan 2: The phylum of arthropods.</source><publisher-name>Elm Publishers</publisher-name>, <publisher-loc>Baku</publisher-loc>, <size units="page">412 pp</size>. [Pp. 89–97.] [In Russian]</mixed-citation></ref><ref id="B82"><mixed-citation xmlns:xlink="http://www.w3.org/1999/xlink" xlink:type="simple"><person-group><name name-style="western"><surname>Talikadze</surname><given-names>DA</given-names></name></person-group> (<year>1984</year>) <article-title>[On the millipede fauna (<tp:taxon-name><tp:taxon-name-part taxon-name-part-type="class">Diplopoda</tp:taxon-name-part></tp:taxon-name>) of the Colchidan Province of the Caucasus].</article-title><source>Zoologicheskii zhurnal</source><volume>63</volume>(<issue>1</issue>): <fpage>142</fpage>–<lpage>145</lpage>. [In Russian, a summary in English]</mixed-citation></ref><ref id="B85"><mixed-citation xmlns:xlink="http://www.w3.org/1999/xlink" xlink:type="simple"><person-group><name name-style="western"><surname>Vagalinski</surname><given-names>B</given-names></name><name name-style="western"><surname>Lazányi</surname><given-names>E</given-names></name></person-group> (<year>2018</year>) <article-title>Revision of the millipede tribe <tp:taxon-name><tp:taxon-name-part taxon-name-part-type="tribe">Brachyiulini</tp:taxon-name-part></tp:taxon-name> Verhoeff, 1909 (<tp:taxon-name><tp:taxon-name-part taxon-name-part-type="class">Diplopoda</tp:taxon-name-part></tp:taxon-name>: <tp:taxon-name><tp:taxon-name-part taxon-name-part-type="order">Julida</tp:taxon-name-part></tp:taxon-name>: <tp:taxon-name><tp:taxon-name-part taxon-name-part-type="family">Julidae</tp:taxon-name-part></tp:taxon-name>), with descriptions of new taxa.</article-title><source>Zootaxa</source><volume>4421</volume>(<issue>1</issue>): <fpage>001</fpage>–<lpage>142</lpage>. <ext-link xlink:type="simple" ext-link-type="doi" xlink:href="10.11646/zootaxa.4421.1.1">https://doi.org/10.11646/zootaxa.4421.1.1</ext-link></mixed-citation></ref><ref id="B52"><mixed-citation xmlns:xlink="http://www.w3.org/1999/xlink" xlink:type="simple"><person-group><name name-style="western"><surname>Kokhia</surname><given-names>MS</given-names></name><name name-style="western"><surname>Golovatch</surname><given-names>SI</given-names></name></person-group> (<year>2018</year>) <article-title>A checklist of the millipedes of Georgia, Caucasus (<tp:taxon-name><tp:taxon-name-part taxon-name-part-type="class">Diplopoda</tp:taxon-name-part></tp:taxon-name>).</article-title> In: <person-group><name name-style="western"><surname>Stoev</surname><given-names>P</given-names></name><name name-style="western"><surname>Edgecombe</surname><given-names>GD</given-names></name></person-group> (<role>Eds</role>) <issue-title>Proceedings of the 17th International Congress of Myriapodology, Krabi, Thailand.</issue-title><source>ZooKeys</source><volume>741</volume>: <fpage>35</fpage>–<lpage>48</lpage>. <ext-link xlink:type="simple" ext-link-type="doi" xlink:href="10.3897/zookeys.741.20042">https://doi.org/10.3897/zookeys.741.20042</ext-link></mixed-citation></ref><ref id="B53"><mixed-citation xmlns:xlink="http://www.w3.org/1999/xlink" xlink:type="simple"><person-group><name name-style="western"><surname>Kokhia</surname><given-names>MS</given-names></name><name name-style="western"><surname>Golovatch</surname><given-names>SI</given-names></name></person-group> (<year>2020</year>) <article-title>Diversity and distribution of the millipedes (<tp:taxon-name><tp:taxon-name-part taxon-name-part-type="class">Diplopoda</tp:taxon-name-part></tp:taxon-name>) of Georgia, Caucasus.</article-title> In: <person-group><name name-style="western"><surname>Korsós</surname><given-names>Z</given-names></name><name name-style="western"><surname>Dányi</surname><given-names>L</given-names></name></person-group> (<role>Eds</role>) <issue-title>Proceedings of the 18th International Congress of Myriapodology, Budapest, Hungary.</issue-title><source>ZooKeys</source><volume>930</volume>: <fpage>199</fpage>–<lpage>219</lpage>. <ext-link xlink:type="simple" ext-link-type="doi" xlink:href="10.3897/zookeys.930.47490">https://doi.org/10.3897/zookeys.930.47490</ext-link></mixed-citation></ref></ref-list></tp:taxon-treatment>
