# Supplementary material for: The millipede tribe Brachyiulini in the Caucasus (Diplopoda, Julida, Julidae)
Source: Zookeys. 2021 Aug 30;1058:1–127. doi: 10.3897/zookeys.1058.68628 (PMC8421324; doi:10.3897/zookeys.1058.68628)
Supplement: XML Treatment for Omobrachyiulus unugulis [file zookeys.1058.68628-treatment28.xml]

<!DOCTYPE tp:taxon-treatment
  PUBLIC "-//TaxonX//DTD Taxonomic Treatment Publishing DTD v0 20100105//EN" "tax-treatment-NSO.dtd">
<tp:taxon-treatment xmlns:tp="http://www.plazi.org/taxpub"><tp:treatment-meta><kwd-group><label>Taxon classification</label><kwd><named-content xmlns:xlink="http://www.w3.org/1999/xlink" content-type="kingdom">Animalia</named-content></kwd><kwd><named-content xmlns:xlink="http://www.w3.org/1999/xlink" content-type="order">Julida</named-content></kwd><kwd><named-content xmlns:xlink="http://www.w3.org/1999/xlink" content-type="family">Julidae</named-content></kwd></kwd-group><mixed-citation publication-type="journal"><person-group><name><surname>Vagalinski</surname><given-names>Boyan</given-names></name><name><surname>Golovatch</surname><given-names>Sergei I.</given-names></name></person-group><article-title>The millipede tribe <tp:taxon-name><tp:taxon-name-part taxon-name-part-type="tribe">Brachyiulini</tp:taxon-name-part></tp:taxon-name> in the Caucasus (<tp:taxon-name><tp:taxon-name-part taxon-name-part-type="class">Diplopoda</tp:taxon-name-part></tp:taxon-name>, <tp:taxon-name><tp:taxon-name-part taxon-name-part-type="order">Julida</tp:taxon-name-part></tp:taxon-name>, <tp:taxon-name><tp:taxon-name-part taxon-name-part-type="family">Julidae</tp:taxon-name-part></tp:taxon-name>)</article-title><source>Zookeys</source><day>30</day><month>8</month><year>2021</year><volume>1058</volume><fpage>1</fpage><lpage>127</lpage><pub-id pub-id-type="doi">10.3897/zookeys.1058.68628</pub-id></mixed-citation></tp:treatment-meta><tp:nomenclature><tp:taxon-name>
            <object-id xmlns:xlink="http://www.w3.org/1999/xlink" content-type="arpha" xlink:type="simple">0941EA70-CE9D-595E-8BCE-1FAFB9B2D21A</object-id>
            <tp:taxon-name-part taxon-name-part-type="genus" reg="Omobrachyiulus">Omobrachyiulus</tp:taxon-name-part>
            <tp:taxon-name-part taxon-name-part-type="species" reg="unugulis">unugulis</tp:taxon-name-part>
            <object-id xmlns:xlink="http://www.w3.org/1999/xlink" content-type="zoobank" xlink:type="simple">http://zoobank.org/3D6B8739-C27B-4151-ABAF-36CFCA9A4AE0</object-id>
          </tp:taxon-name><tp:taxon-authority>Vagalinski</tp:taxon-authority><tp:taxon-status xmlns:xlink="http://www.w3.org/1999/xlink" xlink:type="simple">sp. nov.</tp:taxon-status><xref ref-type="fig" rid="F14">Figs 14</xref><xref ref-type="fig" rid="F15">, 15</xref><xref ref-type="fig" rid="F16">, 16</xref></tp:nomenclature><tp:treatment-sec sec-type="material" id="SECID0EJAAM"><title>Material examined</title><p><bold>(<named-content xmlns:xlink="http://www.w3.org/1999/xlink" content-type="dwc:institutional_code" xlink:type="simple">SMNG</named-content>). <italic>Holotype</italic></bold>: ♂ (in head to ring 6, pleurotergum 7 to ring 29, and rest of body, gonopods, left antenna, right flange of pleurotergum 7, hypoproct, leg 6, a mid-body, and an end-body leg dissected), Georgia, Samegrelo-Zemo Svaneti, Mestia, source of the valley above Lengeri, <named-content xmlns:xlink="http://www.w3.org/1999/xlink" content-type="dwc:verbatimCoordinates" xlink:type="simple"><named-content content-type="geo-json" specific-use="{&#34;type&#34;:&#34;Point&#34;,&#34;coordinates&#34;:[42.698300,43.074200]}" id="NCID0EEBAM" xlink:type="simple">43.0742°N, 42.6983°E</named-content></named-content>, 2060 m a.s.l., 27.IX.2012, F. Walther leg. <bold><italic>Paratype</italic></bold>: 1 subadult ♂ (in head and collum and rest of body), same collecting data as for holotype.</p></tp:treatment-sec><tp:treatment-sec sec-type="diagnosis" id="SECID0EMBAM"><title>Diagnosis.</title><p>A species of <italic><tp:taxon-name><tp:taxon-name-part taxon-name-part-type="genus" reg="Omobrachyiulus">Omobrachyiulus</tp:taxon-name-part></tp:taxon-name></italic> very similar to <italic><tp:taxon-name><tp:taxon-name-part taxon-name-part-type="genus" reg="Omobrachyiulus">O.</tp:taxon-name-part><tp:taxon-name-part taxon-name-part-type="species" reg="divaricatus">divaricatus</tp:taxon-name-part></tp:taxon-name></italic> by the general shape of the promere and by the opisthomere having a slender, rod-like, anterior process directed distad, a broad, strongly flattened, multilobed, apical outgrowth of the basoposterior process, and a similarly finely and asymmetrically bifurcate solenomere. Differs from <italic><tp:taxon-name><tp:taxon-name-part taxon-name-part-type="genus" reg="Omobrachyiulus">O.</tp:taxon-name-part><tp:taxon-name-part taxon-name-part-type="species" reg="divaricatus">divaricatus</tp:taxon-name-part></tp:taxon-name></italic> by the following gonopodal characters: promere with a more broadly rounded apex; apical outgrowth of opisthomeral basoposterior process asymmetrically bilobed, forming a dentate distal part and a thumb-like lateral part, vs. the same being more or less symmetrical, tripartite in <italic><tp:taxon-name><tp:taxon-name-part taxon-name-part-type="genus" reg="Omobrachyiulus">O.</tp:taxon-name-part><tp:taxon-name-part taxon-name-part-type="species" reg="divaricatus">divaricatus</tp:taxon-name-part></tp:taxon-name></italic>; anterior process of opisthomere significantly lower rather than equal to, or higher than, solenomere; solenomere mostly straight, directed almost completely distad, vs. the same being abruptly bent caudad in <italic><tp:taxon-name><tp:taxon-name-part taxon-name-part-type="genus" reg="Omobrachyiulus">O.</tp:taxon-name-part><tp:taxon-name-part taxon-name-part-type="species" reg="divarictus">divarictus</tp:taxon-name-part></tp:taxon-name></italic>; and by the male hypoproct being tri-, rather than penta- or septidentate.</p></tp:treatment-sec><tp:treatment-sec sec-type="Name" id="SECID0ENFAM"><title>Name.</title><p>Derived from the Latin <italic>unugula</italic> meaning paw, after the apical outgrowth of the basoposterior process of the opisthomere, which resembles an animal foot with claws and a large thumb. Adjective.</p></tp:treatment-sec><tp:treatment-sec sec-type="description" id="SECID0EZGAM"><title>Description.</title><p><bold><italic>Measurements</italic>:</bold> holotype ♂ in S in XI, 50+1+T, L = 29 mm, H = 1.95 mm. Paratype subadult ♂ in S X, 47+2+T.</p><p><bold><italic>Colouration</italic></bold> (Fig. <xref ref-type="fig" rid="F14">14</xref>): Mostly brown-grey with purple tinges; head brown, with the usual pattern; collum mostly grey, dorsally brownish, with dark brown margins; prozonae grey, ventrolaterally with numerous light spots; metazonae grey, with a transverse dark brown stripe in posterior half, this abruptly narrowing below ozopore level, hind margins light brown-beige; dorsum with a black axial line; epiproct dark brown-grey, paraprocts somewhat lighter brown; legs light yellow.</p><fig id="F14" position="float" orientation="portrait"><object-id xmlns:xlink="http://www.w3.org/1999/xlink" content-type="doi" xlink:type="simple">10.3897/zookeys.1058.68628.figure14</object-id><object-id xmlns:xlink="http://www.w3.org/1999/xlink" content-type="arpha" xlink:type="simple">C7653D45-FFCF-5887-A2D9-B1DB0D8E3808</object-id><label>Figure 14.</label><caption><p><italic><tp:taxon-name><tp:taxon-name-part taxon-name-part-type="genus" reg="Omobrachyiulus">Omobrachyiulus</tp:taxon-name-part><tp:taxon-name-part taxon-name-part-type="species" reg="unugulis">unugulis</tp:taxon-name-part></tp:taxon-name></italic> sp. nov., ♂ holotype <bold>A</bold> head and body rings 1–3 <bold>B</bold> telson, lateral views. Not to scale.</p></caption><graphic xmlns:xlink="http://www.w3.org/1999/xlink" xlink:href="zookeys-1058-001-g014.jpg" position="float" orientation="portrait" xlink:type="simple" id="oo_581949.jpg"><uri content-type="original_file" xlink:type="simple">https://binary.pensoft.net/fig/581949</uri></graphic></fig><p><bold><italic>External structures</italic>:</bold> Eye patches consisting of ca. 45 ommatidia arranged in easily recognisable vertical rows. Vertigial, supralabral, and labral setae: two, four, and 18, respectively. Antennae (Fig. <xref ref-type="fig" rid="F14">14A</xref>) ca. 1.7 × as long as head in males; antennomere 2 &gt; 5 ≥ 3 &gt; 4 &gt; 6. Gnathochilarium with promentum of moderate size, separating lamellae linguales in ca. 2/5 of their length, each latter with three setae in a longitudinal row. Collum mostly smooth, with several short and shallow striae at posterolateral corners.</p><p>Body rings not vaulted. Prozonae with numerous minute grooves in posterior third. Metazonae relatively shallowly striated, n<italic><sub>Schub</sub></italic> = 10 or 11; setae (apparently) mostly abraded, rather short based on the few remaining. Ozopores set tightly behind pro-metazonal suture in more anterior rings, gradually moved further back, to nearly equal to their diameter behind the suture in caudalmost rings, sutures gently sinuous in front of ozopores in some rings. Tarsus of mid-body legs slightly shorter than tibia, and slightly over 3 × as long as apical claw.</p><p><bold><italic>Telson</italic></bold> (Fig. <xref ref-type="fig" rid="F14">14B</xref>): Epiproct moderately long, straight, broad, roof-like, ending with a short and blunt hyaline tip equal to, to slightly surpassed by, the longest paraproctal setae. Hypoproct (in males) (Fig. <xref ref-type="fig" rid="F15">15A</xref>) broadly trapezoidal, tridentate, ventrally with six submarginal setae, only the teeth protruding behind rear contour of paraprocts. Paraprocts moderately densely setose, with a row of sparse short (ca. half as long as the ‘regular’ ones) and stiff setae along each caudal margin.</p><p><bold><italic>Male sexual characters</italic>:</bold> Mandibular stipites (in Fig. <xref ref-type="fig" rid="F14">14A</xref>) considerably expanded, protruding mostly anteriad, forming a narrow anterior corner. Leg pair 1 compact parallel. Walking legs (Fig. <xref ref-type="fig" rid="F15">15B</xref>) with well-developed crested pads, both tibial and postfemoral ones gradually reduced towards telson, but still visible in caudalmost pairs; femora without modifications. Pleurotergum 7 (Fig. <xref ref-type="fig" rid="F15">15C</xref>) ventrally forming rather slender and rounded lobes originating from the zone around pro-metazonal suture, protruding mostly ventrad behind gonopods.</p><fig id="F15" position="float" orientation="portrait"><object-id xmlns:xlink="http://www.w3.org/1999/xlink" content-type="doi" xlink:type="simple">10.3897/zookeys.1058.68628.figure15</object-id><object-id xmlns:xlink="http://www.w3.org/1999/xlink" content-type="arpha" xlink:type="simple">25053146-2098-532A-88E8-72E3A59598FC</object-id><label>Figure 15.</label><caption><p><italic><tp:taxon-name><tp:taxon-name-part taxon-name-part-type="genus" reg="Omobrachyiulus">Omobrachyiulus</tp:taxon-name-part><tp:taxon-name-part taxon-name-part-type="species" reg="unugulis">unugulis</tp:taxon-name-part></tp:taxon-name></italic> sp. nov., ♂ holotype (<named-content xmlns:xlink="http://www.w3.org/1999/xlink" content-type="dwc:institutional_code" xlink:type="simple">SMNG</named-content>) <bold>A</bold> hypoproct, ventral view <bold>B</bold> distal three podomeres of leg 6 <bold>C</bold> left flange of pleurotergum 7, ventro-lateral view. Scale bars: 0.3 mm.</p></caption><graphic xmlns:xlink="http://www.w3.org/1999/xlink" xlink:href="zookeys-1058-001-g015.jpg" position="float" orientation="portrait" xlink:type="simple" id="oo_581950.jpg"><uri content-type="original_file" xlink:type="simple">https://binary.pensoft.net/fig/581950</uri></graphic></fig><p><bold><italic>Gonopods</italic></bold> (Fig. <xref ref-type="fig" rid="F16">16</xref>): Promere (Fig. <xref ref-type="fig" rid="F16">16B, p</xref> in Fig. <xref ref-type="fig" rid="F16">16A</xref>) relatively slender, broadest at base, mesal margin gently concave, lateral one bulging in mid-section, both joining into a broadly rounded apex; caudal surface with a strongly pronounced and relatively long median ridge, a narrow and rather deep median groove, and a broad and deep, but indistinctly marked, distal groove; flagellum just slightly longer than height of promere. Opisthomere (Fig. <xref ref-type="fig" rid="F16">16A, C–E</xref>) rather slender; basoposterior process shaped as a weakly pronounced, hump-like lobe, distally forming a broad, bilobed, apical outgrowth: with an apically dentate distal lobe, and a rounded thumb-like lateral lobe; anterior process well-developed, slender and rod-like, with a slightly serrate apical part; mesomeroidal lobe large, but rather weakly pronounced, flattened; mesal side with a large lobe (presumably gonocoxal gland), and a very deep anteromesal sinus; several minute spiniform filaments along flagellum channel; solenomere long and slender, significantly exceeding anterior process; apically finely and asymmetrically bifurcate, directed almost completely distad and only slightly caudad.</p><fig id="F16" position="float" orientation="portrait"><object-id xmlns:xlink="http://www.w3.org/1999/xlink" content-type="doi" xlink:type="simple">10.3897/zookeys.1058.68628.figure16</object-id><object-id xmlns:xlink="http://www.w3.org/1999/xlink" content-type="arpha" xlink:type="simple">802F6A72-8232-5358-B7BA-19EA8CAB1ACE</object-id><label>Figure 16.</label><caption><p><italic><tp:taxon-name><tp:taxon-name-part taxon-name-part-type="genus" reg="Omobrachyiulus">Omobrachyiulus</tp:taxon-name-part><tp:taxon-name-part taxon-name-part-type="species" reg="unugulis">unugulis</tp:taxon-name-part></tp:taxon-name></italic> sp. nov., gonopods of ♂ holotype <bold>A</bold> left gonopods (without the basal parts), mesal view <bold>B</bold> right promere, caudal view <bold>C</bold> right opisthomere, oral-lateral view <bold>D</bold> distal half of the same, oral view <bold>E</bold> same, caudal view. Scale bars: 0.4 mm (<bold>C</bold>), 0.3 mm (<bold>B</bold>), 0.2 mm (<bold>A, D, E</bold>). Abbreviations: <bold><italic><abbrev xmlns:xlink="http://www.w3.org/1999/xlink" xlink:title="apical outgrowth" id="ABBRID0EGQAM" xlink:type="simple">ao</abbrev></italic></bold> apical outgrowth of basoposterior process, <bold><italic><abbrev xmlns:xlink="http://www.w3.org/1999/xlink" xlink:title="anterior process" id="ABBRID0EMQAM" xlink:type="simple">ap</abbrev></italic></bold> anterior process, <bold><italic><abbrev xmlns:xlink="http://www.w3.org/1999/xlink" xlink:title="basoposterior process" id="ABBRID0ESQAM" xlink:type="simple">bpp</abbrev></italic></bold> basoposterior process, <bold><italic><abbrev xmlns:xlink="http://www.w3.org/1999/xlink" xlink:title="flagellum channel" id="ABBRID0EYQAM" xlink:type="simple">fc</abbrev></italic></bold> flagellum channel, <bold><italic>ml</italic></bold> mesomeroidal lobe, <bold><italic>p</italic></bold> promere, <bold><italic>s</italic></bold> solenomere, <bold><italic><abbrev xmlns:xlink="http://www.w3.org/1999/xlink" xlink:title="spiniform filaments" id="ABBRID0EHRAM" xlink:type="simple">sf</abbrev></italic></bold> spiniform filaments.</p></caption><graphic xmlns:xlink="http://www.w3.org/1999/xlink" xlink:href="zookeys-1058-001-g016.jpg" position="float" orientation="portrait" xlink:type="simple" id="oo_581951.jpg"><uri content-type="original_file" xlink:type="simple">https://binary.pensoft.net/fig/581951</uri></graphic></fig><p><bold><italic>Female sexual characters</italic>:</bold> unknown.</p></tp:treatment-sec><tp:treatment-sec sec-type="remarks" id="SECID0EXRAM"><title>Remarks.</title><p>Despite the considerable morphological similarity between <italic><tp:taxon-name><tp:taxon-name-part taxon-name-part-type="genus" reg="Omobrachyiulus">Omobrachyiulus</tp:taxon-name-part><tp:taxon-name-part taxon-name-part-type="species" reg="divaricatus">divaricatus</tp:taxon-name-part></tp:taxon-name></italic> and <italic><tp:taxon-name><tp:taxon-name-part taxon-name-part-type="genus" reg="Omobrachyiulus">O.</tp:taxon-name-part><tp:taxon-name-part taxon-name-part-type="species" reg="unugulis">unugulis</tp:taxon-name-part></tp:taxon-name></italic> sp. nov., they undoubtedly represent two separate species, this being inferred from the few, but significant differences concerning gonopodal characters. Furthermore, the gonopod structure of <italic><tp:taxon-name><tp:taxon-name-part taxon-name-part-type="genus" reg="Omobrachyiulus">O.</tp:taxon-name-part><tp:taxon-name-part taxon-name-part-type="species" reg="divaricatus">divaricatus</tp:taxon-name-part></tp:taxon-name></italic> is remarkably consistent (in comparison with the condition in, e.g., <italic><tp:taxon-name><tp:taxon-name-part taxon-name-part-type="genus" reg="Omobrachyiulus">O.</tp:taxon-name-part><tp:taxon-name-part taxon-name-part-type="species" reg="caucasicus">caucasicus</tp:taxon-name-part></tp:taxon-name></italic>), with almost no visible variations between specimens from all over the species’ distribution area.</p></tp:treatment-sec><tp:treatment-sec sec-type="distribution" id="SECID0EWUAM"><title>General distribution.</title><p><abbrev xmlns:xlink="http://www.w3.org/1999/xlink" xlink:title="endemic of the southwestern parts of the Greater Caucasus" id="ABBRID0E3UAM" xlink:type="simple">SWGC</abbrev>.</p><sec sec-type="The hortensis group" id="SECID0EAVAM"><title>The <italic><tp:taxon-name><tp:taxon-name-part taxon-name-part-type="genus" reg="Opisthomere"/><tp:taxon-name-part taxon-name-part-type="species" reg="hortensis">hortensis</tp:taxon-name-part></tp:taxon-name></italic> group</title><p><bold>Characterisation.</bold> Promere significantly higher than opisthomere, distolaterally with a micro-squamose lobe or field; with a distinct distal groove. Opisthomere stout, compact, with a weakly to moderately pronounced mesomeroidal lobe, a basoposterior process with a moderately to well-developed proximal part, ending with a variously shaped apical outgrowth, a ridge-like anterior process of various size, being mostly fused to solenomere, a deep anteromesal sinus, a flagellum channel overgrown with very long, erect, spiniform filaments, and a simple, finger- or rod-like solenomere bent more or less caudad. Vulva with operculum shorter than bursa.</p><p>
              <bold>Included species.</bold>
            </p><p><italic><tp:taxon-name><tp:taxon-name-part taxon-name-part-type="genus" reg="Omobrachyiulus">O.</tp:taxon-name-part><tp:taxon-name-part taxon-name-part-type="species" reg="hortensis">hortensis</tp:taxon-name-part></tp:taxon-name></italic> (Golovatch, 1981)</p><p><italic><tp:taxon-name><tp:taxon-name-part taxon-name-part-type="genus" reg="Omobrachyiulus">O.</tp:taxon-name-part><tp:taxon-name-part taxon-name-part-type="species" reg="armatus">armatus</tp:taxon-name-part></tp:taxon-name></italic> Vagalinski, sp. nov.</p><p><italic><tp:taxon-name><tp:taxon-name-part taxon-name-part-type="genus" reg="Omobrachyiulus">O.</tp:taxon-name-part><tp:taxon-name-part taxon-name-part-type="species" reg="pristis">pristis</tp:taxon-name-part></tp:taxon-name></italic> Vagalinski, sp. nov.</p></sec></tp:treatment-sec></tp:taxon-treatment>
