# Supplementary material for: The millipede tribe Brachyiulini in the Caucasus (Diplopoda, Julida, Julidae)
Source: Zookeys. 2021 Aug 30;1058:1–127. doi: 10.3897/zookeys.1058.68628 (PMC8421324; doi:10.3897/zookeys.1058.68628)
Supplement: XML Treatment for Omobrachyiulus hortensis [file zookeys.1058.68628-treatment29.xml]

<!DOCTYPE tp:taxon-treatment
  PUBLIC "-//TaxonX//DTD Taxonomic Treatment Publishing DTD v0 20100105//EN" "tax-treatment-NSO.dtd">
<tp:taxon-treatment xmlns:tp="http://www.plazi.org/taxpub"><tp:treatment-meta><kwd-group><label>Taxon classification</label><kwd><named-content xmlns:xlink="http://www.w3.org/1999/xlink" content-type="kingdom">Animalia</named-content></kwd><kwd><named-content xmlns:xlink="http://www.w3.org/1999/xlink" content-type="order">Julida</named-content></kwd><kwd><named-content xmlns:xlink="http://www.w3.org/1999/xlink" content-type="family">Julidae</named-content></kwd></kwd-group><mixed-citation publication-type="journal"><person-group><name><surname>Vagalinski</surname><given-names>Boyan</given-names></name><name><surname>Golovatch</surname><given-names>Sergei I.</given-names></name></person-group><article-title>The millipede tribe <tp:taxon-name><tp:taxon-name-part taxon-name-part-type="tribe">Brachyiulini</tp:taxon-name-part></tp:taxon-name> in the Caucasus (<tp:taxon-name><tp:taxon-name-part taxon-name-part-type="class">Diplopoda</tp:taxon-name-part></tp:taxon-name>, <tp:taxon-name><tp:taxon-name-part taxon-name-part-type="order">Julida</tp:taxon-name-part></tp:taxon-name>, <tp:taxon-name><tp:taxon-name-part taxon-name-part-type="family">Julidae</tp:taxon-name-part></tp:taxon-name>)</article-title><source>Zookeys</source><day>30</day><month>8</month><year>2021</year><volume>1058</volume><fpage>1</fpage><lpage>127</lpage><pub-id pub-id-type="doi">10.3897/zookeys.1058.68628</pub-id></mixed-citation></tp:treatment-meta><tp:nomenclature><tp:taxon-name>
            <object-id xmlns:xlink="http://www.w3.org/1999/xlink" content-type="arpha" xlink:type="simple">CA380A8E-3E42-597D-BF8E-4971D5A39B52</object-id>
            <tp:taxon-name-part taxon-name-part-type="genus" reg="Omobrachyiulus">Omobrachyiulus</tp:taxon-name-part>
            <tp:taxon-name-part taxon-name-part-type="species" reg="hortensis">hortensis</tp:taxon-name-part>
          </tp:taxon-name><tp:taxon-authority>(Golovatch, 1981)</tp:taxon-authority><xref ref-type="fig" rid="F17">Fig. 17A</xref><tp:nomenclature-citation-list><tp:nomenclature-citation><tp:taxon-name>
                <tp:taxon-name-part taxon-name-part-type="genus" reg="Chromatoiulus">Chromatoiulus</tp:taxon-name-part>
                <tp:taxon-name-part taxon-name-part-type="species" reg="hortensis">hortensis</tp:taxon-name-part>
              </tp:taxon-name><comment>Golovatch, 1981: 110–112, figs 14–26.</comment></tp:nomenclature-citation><tp:nomenclature-citation><tp:taxon-name>
                <tp:taxon-name-part taxon-name-part-type="genus" reg="Megaphyllum">Megaphyllum</tp:taxon-name-part>
                <tp:taxon-name-part taxon-name-part-type="species" reg="hortense">hortense</tp:taxon-name-part>
              </tp:taxon-name><comment>: <xref ref-type="bibr" rid="B82">Talikadze 1984</xref>: 143.</comment></tp:nomenclature-citation><tp:nomenclature-citation><tp:taxon-name>
                <tp:taxon-name-part taxon-name-part-type="genus" reg="Omobrachyiulus">Omobrachyiulus</tp:taxon-name-part>
                <tp:taxon-name-part taxon-name-part-type="species" reg="hortensis">hortensis</tp:taxon-name-part>
              </tp:taxon-name><comment>: <xref ref-type="bibr" rid="B85">Vagalinski and Lazányi 2018</xref>: 97; <xref ref-type="bibr" rid="B52">Kokhia and Golovatch 2018</xref>: 41; <xref ref-type="bibr" rid="B53">2020</xref>: 206.</comment></tp:nomenclature-citation></tp:nomenclature-citation-list></tp:nomenclature><tp:treatment-sec sec-type="material" id="SECID0ED1AM"><title>Material examined.</title><p><bold>Georgia</bold>: 2 ♂♂, 2 ♀♀ (<abbrev xmlns:xlink="http://www.w3.org/1999/xlink" content-type="institution" xlink:title="Zoological Museum, State University of Moscow, Moscow, Russia" id="ABBRID0EL1AM" xlink:type="simple">ZMUM</abbrev>), NE of Poti, Chaladidi, <italic><tp:taxon-name><tp:taxon-name-part taxon-name-part-type="genus" reg="Alnus">Alnus</tp:taxon-name-part></tp:taxon-name></italic>, <italic><tp:taxon-name><tp:taxon-name-part taxon-name-part-type="genus" reg="Quercus">Quercus</tp:taxon-name-part></tp:taxon-name></italic>, <italic><tp:taxon-name><tp:taxon-name-part taxon-name-part-type="genus" reg="Fraxinus">Fraxinus</tp:taxon-name-part></tp:taxon-name></italic> forest on swamp, in litter, 13.IV.1983, <abbrev xmlns:xlink="http://www.w3.org/1999/xlink" xlink:title="Sergei I. Golovatch" id="ABBRID0EF2AM" xlink:type="simple">SIG</abbrev> leg.; 1 ♂, 1 ♀ (<abbrev xmlns:xlink="http://www.w3.org/1999/xlink" content-type="institution" xlink:title="Zoological Museum, State University of Moscow, Moscow, Russia" id="ABBRID0EJ2AM" xlink:type="simple">ZMUM</abbrev>), <abbrev xmlns:xlink="http://www.w3.org/1999/xlink" xlink:title="Autonomous Republic" id="ABBRID0EO2AM" xlink:type="simple">AR</abbrev> Abkhazia, Sukhum District, Nizhnyaya Yashtukha, forest nursery, 29.III.1985, А. Markossian; 1 ♂, 2 juv. (<abbrev xmlns:xlink="http://www.w3.org/1999/xlink" content-type="institution" xlink:title="Zoological Museum, State University of Moscow, Moscow, Russia" id="ABBRID0ES2AM" xlink:type="simple">ZMUM</abbrev>), same place, tobacco plantation, 16.VI.1980 and 25.VII.1980, А. Markossian.</p></tp:treatment-sec><tp:treatment-sec sec-type="diagnosis" id="SECID0EX2AM"><title>Diagnosis.</title><p>A species of <italic><tp:taxon-name><tp:taxon-name-part taxon-name-part-type="genus" reg="Omobrachyiulus">Omobrachyiulus</tp:taxon-name-part></tp:taxon-name></italic> most similar to <italic><tp:taxon-name><tp:taxon-name-part taxon-name-part-type="genus" reg="Omobrachyiulus">O.</tp:taxon-name-part><tp:taxon-name-part taxon-name-part-type="species" reg="armatus">armatus</tp:taxon-name-part></tp:taxon-name></italic> sp. nov. by the promere significantly outreaching the opisthomere, the latter possessing a massive lobe-like basoposterior process forming two distinct corners, a basal and a distal one, and having a micro-spiculate mesal side, and a unipartite solenomere with a slender rod-like ending. Differs from <italic><tp:taxon-name><tp:taxon-name-part taxon-name-part-type="genus" reg="Omobrachyiulus">O.</tp:taxon-name-part><tp:taxon-name-part taxon-name-part-type="species" reg="armatus">armatus</tp:taxon-name-part></tp:taxon-name></italic> sp. nov. mainly by the clearly tripartite apical outgrowth of the basoposterior process, consisting of a mesal lamellar, a median fan-shaped, and a lateral spiniform part, vs. that same outgrowth being broad, unipartite, collar-shaped and dentate at the margins in the latter species.</p></tp:treatment-sec><tp:treatment-sec sec-type="Descriptive notes" id="SECID0EZ5AM"><title>Descriptive notes.</title><p>Promere rather slender, significantly outreaching the opisthomere, with a narrowly rounded apex; distolaterally micro-papillate. Opisthomere (Fig. <xref ref-type="fig" rid="F17">17A</xref>) short and stout; basoposterior process massive, with a micro-spiculate mesal side, and an apical outgrowth consisting of three parts: a mesal and a median one, both being fan-like and partly fused, and a lateral spine-like one (very similar to aol in Fig. <xref ref-type="fig" rid="F17">17C</xref>); an anterior process absent or vestigial; mesomeroidal lobe moderately developed; mesal side with a relatively large, but not freely protruding lobe (presumably gonocoxal gland), and a very large and deep anteromesal sinus; two rows of very long, erect, spiniform filaments parabasally at flagellum channel; solenomere unipartite, very fine and rod-like.</p><fig id="F17" position="float" orientation="portrait"><object-id xmlns:xlink="http://www.w3.org/1999/xlink" content-type="doi" xlink:type="simple">10.3897/zookeys.1058.68628.figure17</object-id><object-id xmlns:xlink="http://www.w3.org/1999/xlink" content-type="arpha" xlink:type="simple">DD6A9014-D0A0-50DC-BA3F-B473ACD6F28D</object-id><label>Figure 17.</label><caption><p><bold>A</bold><italic><tp:taxon-name><tp:taxon-name-part taxon-name-part-type="genus" reg="Omobrachyiulus">Omobrachyiulus</tp:taxon-name-part><tp:taxon-name-part taxon-name-part-type="species" reg="hortensis">hortensis</tp:taxon-name-part></tp:taxon-name></italic> (Golovatch, 1981), ♂ from near Poti, Georgia (<abbrev xmlns:xlink="http://www.w3.org/1999/xlink" content-type="institution" xlink:title="Zoological Museum, State University of Moscow, Moscow, Russia" id="ABBRID0ELABM" xlink:type="simple">ZMUM</abbrev>) <bold>B, C</bold><tp:taxon-name><tp:taxon-name-part taxon-name-part-type="genus" reg="Omobrachyiulus">O.</tp:taxon-name-part><tp:taxon-name-part taxon-name-part-type="uncertainty-rank">cf.</tp:taxon-name-part><tp:taxon-name-part taxon-name-part-type="species" reg="hortensis">hortensis</tp:taxon-name-part></tp:taxon-name> from Mestia, Georgia (<abbrev xmlns:xlink="http://www.w3.org/1999/xlink" content-type="institution" xlink:title="Zoological Museum, State University of Moscow, Moscow, Russia" id="ABBRID0E6ABM" xlink:type="simple">ZMUM</abbrev>) <bold>B</bold> right promere, caudal view <bold>A, C</bold> right opisthomere, mesal view. Scale bars: 0.1 mm. Abbreviations: <bold><italic>aod</italic></bold> median part of basoposterior process’ apical outgrowth, <bold><italic>aol</italic></bold> lateral part of basoposterior process’ apical outgrowth, <bold><italic>aos</italic></bold> mesal part of of basoposterior process’ apical outgrowth, <bold><italic><abbrev xmlns:xlink="http://www.w3.org/1999/xlink" xlink:title="anterior process" id="ABBRID0ETBBM" xlink:type="simple">ap</abbrev></italic></bold> anterior process, <bold><italic><abbrev xmlns:xlink="http://www.w3.org/1999/xlink" xlink:title="basoposterior process" id="ABBRID0EZBBM" xlink:type="simple">bpp</abbrev></italic></bold> basoposterior process, <bold><italic><abbrev xmlns:xlink="http://www.w3.org/1999/xlink" xlink:title="flagellum channel" id="ABBRID0E6BBM" xlink:type="simple">fc</abbrev></italic></bold> flagellum channel, <bold><italic>g</italic></bold> (supposed) gonocoxal gland, <bold><italic>ml</italic></bold> mesomeroidal lobe, <bold><italic>s</italic></bold> solenomere, <bold><italic><abbrev xmlns:xlink="http://www.w3.org/1999/xlink" xlink:title="spiniform filaments" id="ABBRID0EOCBM" xlink:type="simple">sf</abbrev></italic></bold> spiniform filaments, <bold><italic><abbrev xmlns:xlink="http://www.w3.org/1999/xlink" xlink:title="anteromesal sinus" id="ABBRID0EUCBM" xlink:type="simple">si</abbrev></italic></bold> anteromesal sinus.</p></caption><graphic xmlns:xlink="http://www.w3.org/1999/xlink" xlink:href="zookeys-1058-001-g017.jpg" position="float" orientation="portrait" xlink:type="simple" id="oo_581952.jpg"><uri content-type="original_file" xlink:type="simple">https://binary.pensoft.net/fig/581952</uri></graphic></fig></tp:treatment-sec><tp:treatment-sec sec-type="Previous records from the Caucasus" id="SECID0E4CBM"><title>Previous records from the Caucasus.</title><p><bold>Georgia</bold>: <abbrev xmlns:xlink="http://www.w3.org/1999/xlink" xlink:title="Autonomous Republic" id="ABBRID0EPDBM" xlink:type="simple">AR</abbrev> Abkhazia, Sukhum Botanical Garden (type locality).</p></tp:treatment-sec><tp:treatment-sec sec-type="distribution" id="SECID0ETDBM"><title>General distribution.</title><p><abbrev xmlns:xlink="http://www.w3.org/1999/xlink" xlink:title="endemic to Colchis" id="ABBRID0EZDBM" xlink:type="simple">COLC</abbrev>-<abbrev xmlns:xlink="http://www.w3.org/1999/xlink" xlink:title="endemic of the southwestern parts of the Greater Caucasus" id="ABBRID0E4DBM" xlink:type="simple">SWGC</abbrev>.</p></tp:treatment-sec><ref-list><ref id="B82"><mixed-citation xmlns:xlink="http://www.w3.org/1999/xlink" xlink:type="simple"><person-group><name name-style="western"><surname>Talikadze</surname><given-names>DA</given-names></name></person-group> (<year>1984</year>) <article-title>[On the millipede fauna (<tp:taxon-name><tp:taxon-name-part taxon-name-part-type="class">Diplopoda</tp:taxon-name-part></tp:taxon-name>) of the Colchidan Province of the Caucasus].</article-title><source>Zoologicheskii zhurnal</source><volume>63</volume>(<issue>1</issue>): <fpage>142</fpage>–<lpage>145</lpage>. [In Russian, a summary in English]</mixed-citation></ref><ref id="B85"><mixed-citation xmlns:xlink="http://www.w3.org/1999/xlink" xlink:type="simple"><person-group><name name-style="western"><surname>Vagalinski</surname><given-names>B</given-names></name><name name-style="western"><surname>Lazányi</surname><given-names>E</given-names></name></person-group> (<year>2018</year>) <article-title>Revision of the millipede tribe <tp:taxon-name><tp:taxon-name-part taxon-name-part-type="tribe">Brachyiulini</tp:taxon-name-part></tp:taxon-name> Verhoeff, 1909 (<tp:taxon-name><tp:taxon-name-part taxon-name-part-type="class">Diplopoda</tp:taxon-name-part></tp:taxon-name>: <tp:taxon-name><tp:taxon-name-part taxon-name-part-type="order">Julida</tp:taxon-name-part></tp:taxon-name>: <tp:taxon-name><tp:taxon-name-part taxon-name-part-type="family">Julidae</tp:taxon-name-part></tp:taxon-name>), with descriptions of new taxa.</article-title><source>Zootaxa</source><volume>4421</volume>(<issue>1</issue>): <fpage>001</fpage>–<lpage>142</lpage>. <ext-link xlink:type="simple" ext-link-type="doi" xlink:href="10.11646/zootaxa.4421.1.1">https://doi.org/10.11646/zootaxa.4421.1.1</ext-link></mixed-citation></ref><ref id="B52"><mixed-citation xmlns:xlink="http://www.w3.org/1999/xlink" xlink:type="simple"><person-group><name name-style="western"><surname>Kokhia</surname><given-names>MS</given-names></name><name name-style="western"><surname>Golovatch</surname><given-names>SI</given-names></name></person-group> (<year>2018</year>) <article-title>A checklist of the millipedes of Georgia, Caucasus (<tp:taxon-name><tp:taxon-name-part taxon-name-part-type="class">Diplopoda</tp:taxon-name-part></tp:taxon-name>).</article-title> In: <person-group><name name-style="western"><surname>Stoev</surname><given-names>P</given-names></name><name name-style="western"><surname>Edgecombe</surname><given-names>GD</given-names></name></person-group> (<role>Eds</role>) <issue-title>Proceedings of the 17th International Congress of Myriapodology, Krabi, Thailand.</issue-title><source>ZooKeys</source><volume>741</volume>: <fpage>35</fpage>–<lpage>48</lpage>. <ext-link xlink:type="simple" ext-link-type="doi" xlink:href="10.3897/zookeys.741.20042">https://doi.org/10.3897/zookeys.741.20042</ext-link></mixed-citation></ref><ref id="B53"><mixed-citation xmlns:xlink="http://www.w3.org/1999/xlink" xlink:type="simple"><person-group><name name-style="western"><surname>Kokhia</surname><given-names>MS</given-names></name><name name-style="western"><surname>Golovatch</surname><given-names>SI</given-names></name></person-group> (<year>2020</year>) <article-title>Diversity and distribution of the millipedes (<tp:taxon-name><tp:taxon-name-part taxon-name-part-type="class">Diplopoda</tp:taxon-name-part></tp:taxon-name>) of Georgia, Caucasus.</article-title> In: <person-group><name name-style="western"><surname>Korsós</surname><given-names>Z</given-names></name><name name-style="western"><surname>Dányi</surname><given-names>L</given-names></name></person-group> (<role>Eds</role>) <issue-title>Proceedings of the 18th International Congress of Myriapodology, Budapest, Hungary.</issue-title><source>ZooKeys</source><volume>930</volume>: <fpage>199</fpage>–<lpage>219</lpage>. <ext-link xlink:type="simple" ext-link-type="doi" xlink:href="10.3897/zookeys.930.47490">https://doi.org/10.3897/zookeys.930.47490</ext-link></mixed-citation></ref></ref-list></tp:taxon-treatment>
