# Supplementary material for: The millipede tribe Brachyiulini in the Caucasus (Diplopoda, Julida, Julidae)
Source: Zookeys. 2021 Aug 30;1058:1–127. doi: 10.3897/zookeys.1058.68628 (PMC8421324; doi:10.3897/zookeys.1058.68628)
Supplement: XML Treatment for Omobrachyiulus armatus [file zookeys.1058.68628-treatment31.xml]

<!DOCTYPE tp:taxon-treatment
  PUBLIC "-//TaxonX//DTD Taxonomic Treatment Publishing DTD v0 20100105//EN" "tax-treatment-NSO.dtd">
<tp:taxon-treatment xmlns:tp="http://www.plazi.org/taxpub"><tp:treatment-meta><kwd-group><label>Taxon classification</label><kwd><named-content xmlns:xlink="http://www.w3.org/1999/xlink" content-type="kingdom">Animalia</named-content></kwd><kwd><named-content xmlns:xlink="http://www.w3.org/1999/xlink" content-type="order">Julida</named-content></kwd><kwd><named-content xmlns:xlink="http://www.w3.org/1999/xlink" content-type="family">Julidae</named-content></kwd></kwd-group><mixed-citation publication-type="journal"><person-group><name><surname>Vagalinski</surname><given-names>Boyan</given-names></name><name><surname>Golovatch</surname><given-names>Sergei I.</given-names></name></person-group><article-title>The millipede tribe <tp:taxon-name><tp:taxon-name-part taxon-name-part-type="tribe">Brachyiulini</tp:taxon-name-part></tp:taxon-name> in the Caucasus (<tp:taxon-name><tp:taxon-name-part taxon-name-part-type="class">Diplopoda</tp:taxon-name-part></tp:taxon-name>, <tp:taxon-name><tp:taxon-name-part taxon-name-part-type="order">Julida</tp:taxon-name-part></tp:taxon-name>, <tp:taxon-name><tp:taxon-name-part taxon-name-part-type="family">Julidae</tp:taxon-name-part></tp:taxon-name>)</article-title><source>Zookeys</source><day>30</day><month>8</month><year>2021</year><volume>1058</volume><fpage>1</fpage><lpage>127</lpage><pub-id pub-id-type="doi">10.3897/zookeys.1058.68628</pub-id></mixed-citation></tp:treatment-meta><tp:nomenclature><tp:taxon-name>
            <object-id xmlns:xlink="http://www.w3.org/1999/xlink" content-type="arpha" xlink:type="simple">B2D33B9F-8E9B-505D-9D49-8D7874C35D48</object-id>
            <tp:taxon-name-part taxon-name-part-type="genus" reg="Omobrachyiulus">Omobrachyiulus</tp:taxon-name-part>
            <tp:taxon-name-part taxon-name-part-type="species" reg="armatus">armatus</tp:taxon-name-part>
            <object-id xmlns:xlink="http://www.w3.org/1999/xlink" content-type="zoobank" xlink:type="simple">http://zoobank.org/2DB1AB90-F666-42EB-88E2-0A583F83A581</object-id>
          </tp:taxon-name><tp:taxon-authority>Vagalinski</tp:taxon-authority><tp:taxon-status xmlns:xlink="http://www.w3.org/1999/xlink" xlink:type="simple">sp. nov.</tp:taxon-status><xref ref-type="fig" rid="F18">Figs 18</xref><xref ref-type="fig" rid="F19">, 19</xref><xref ref-type="fig" rid="F20">, 20</xref></tp:nomenclature><tp:treatment-sec sec-type="material" id="SECID0EFOBM"><title>Material examined</title><p><bold>(all from Georgia). <italic>Holotype</italic></bold>: ♂ (unbroken) (<abbrev xmlns:xlink="http://www.w3.org/1999/xlink" content-type="institution" xlink:title="Zoological Museum, State University of Moscow, Moscow, Russia" id="ABBRID0EPOBM" xlink:type="simple">ZMUM</abbrev>), Manglisi, <italic><tp:taxon-name><tp:taxon-name-part taxon-name-part-type="genus" reg="Quercus">Quercus</tp:taxon-name-part></tp:taxon-name></italic> forest, 12.XI.1984, E. Kvavadze leg. <bold><italic>Paratypes</italic></bold>: 2 ♂♂ (<abbrev xmlns:xlink="http://www.w3.org/1999/xlink" content-type="institution" xlink:title="Zoological Museum, State University of Moscow, Moscow, Russia" id="ABBRID0E5OBM" xlink:type="simple">ZMUM</abbrev>) (one in head to ring 2, ring 3 to ring 6, pleurotergum 7, and rest of body; right antenna, leg pair 2, penis, legs 6, 7, and mid-body leg dissected, opisthomeres and left promere prepared for <abbrev xmlns:xlink="http://www.w3.org/1999/xlink" xlink:title="scanning electron microscopy" id="ABBRID0EDPBM" xlink:type="simple">SEM</abbrev>; the other unbroken with removed hypoproct), 3 ♀♀ (<abbrev xmlns:xlink="http://www.w3.org/1999/xlink" content-type="institution" xlink:title="Zoological Museum, State University of Moscow, Moscow, Russia" id="ABBRID0EQPBM" xlink:type="simple">ZMUM</abbrev>), same collecting data as for holotype; 1 ♂ (<abbrev xmlns:xlink="http://www.w3.org/1999/xlink" content-type="institution" xlink:title="Zoological Museum, State University of Moscow, Moscow, Russia" id="ABBRID0EVPBM" xlink:type="simple">ZMUM</abbrev>) (partly broken in anterior section), 2 ♀♀ (<abbrev xmlns:xlink="http://www.w3.org/1999/xlink" content-type="institution" xlink:title="Zoological Museum, State University of Moscow, Moscow, Russia" id="ABBRID0E1PBM" xlink:type="simple">ZMUM</abbrev>) (one unbroken, the other in 3 pieces), <abbrev xmlns:xlink="http://www.w3.org/1999/xlink" xlink:title="Autonomous Republic" id="ABBRID0EIQBM" xlink:type="simple">AR</abbrev> Ajara, E of Khulo, decidous forest near spring, rock, litter, 10.X.1981, <abbrev xmlns:xlink="http://www.w3.org/1999/xlink" xlink:title="Sergei I. Golovatch" id="ABBRID0EMQBM" xlink:type="simple">SIG</abbrev> leg.; 2 ♂♂ (<abbrev xmlns:xlink="http://www.w3.org/1999/xlink" content-type="institution" xlink:title="Zoological Museum, State University of Moscow, Moscow, Russia" id="ABBRID0EQQBM" xlink:type="simple">ZMUM</abbrev>) (one in three pieces, with dissected gonopods, the other with a missing posterior body half), 1 ♂ (<named-content xmlns:xlink="http://www.w3.org/1999/xlink" content-type="dwc:institutional_code" xlink:type="simple">NHMD</named-content>) (unbroken), 1 ♂ (<named-content xmlns:xlink="http://www.w3.org/1999/xlink" content-type="dwc:institutional_code" xlink:type="simple">NMNHS</named-content>) (in two pieces), 1 ♀ (<named-content xmlns:xlink="http://www.w3.org/1999/xlink" content-type="dwc:institutional_code" xlink:type="simple">NMNHS</named-content>) (unbroken), Kutaisi District, Sataplia Nature Reserve, forest litter and under stones, 25.X.1981, <abbrev xmlns:xlink="http://www.w3.org/1999/xlink" xlink:title="Sergei I. Golovatch" id="ABBRID0EWRBM" xlink:type="simple">SIG</abbrev> leg.; 1 ♂ (<abbrev xmlns:xlink="http://www.w3.org/1999/xlink" content-type="institution" xlink:title="Zoological Museum, State University of Moscow, Moscow, Russia" id="ABBRID0E1RBM" xlink:type="simple">ZMUM</abbrev>) (in three pieces, with dissected gonopods), 1 ♂ (<abbrev xmlns:xlink="http://www.w3.org/1999/xlink" content-type="institution" xlink:title="Institute of Biodiversity and Ecosystem Research, Sofia, Bulgaria" id="ABBRID0E6RBM" xlink:type="simple">IBER</abbrev>) (unbroken), 5 ♀♀ (<abbrev xmlns:xlink="http://www.w3.org/1999/xlink" content-type="institution" xlink:title="Zoological Museum, State University of Moscow, Moscow, Russia" id="ABBRID0EESBM" xlink:type="simple">ZMUM</abbrev>) (unbroken), 7 juv. (<abbrev xmlns:xlink="http://www.w3.org/1999/xlink" content-type="institution" xlink:title="Zoological Museum, State University of Moscow, Moscow, Russia" id="ABBRID0EJSBM" xlink:type="simple">ZMUM</abbrev>) (two unbroken, the rest in 2 or more fragments), <abbrev xmlns:xlink="http://www.w3.org/1999/xlink" xlink:title="Autonomous Republic" id="ABBRID0EXSBM" xlink:type="simple">AR</abbrev> Ajara, Khulo, 900 m, forest of <italic><tp:taxon-name><tp:taxon-name-part taxon-name-part-type="genus" reg="Quercus">Quercus</tp:taxon-name-part></tp:taxon-name></italic>, <italic><tp:taxon-name><tp:taxon-name-part taxon-name-part-type="genus" reg="Abies">Abies</tp:taxon-name-part></tp:taxon-name></italic>, <italic><tp:taxon-name><tp:taxon-name-part taxon-name-part-type="genus" reg="Alnus">Alnus</tp:taxon-name-part></tp:taxon-name></italic>, litter, 11.X.1981, <abbrev xmlns:xlink="http://www.w3.org/1999/xlink" xlink:title="Sergei I. Golovatch" id="ABBRID0EQTBM" xlink:type="simple">SIG</abbrev> leg.; 2 ♂♂, 3 ♀♀ (<named-content xmlns:xlink="http://www.w3.org/1999/xlink" content-type="dwc:institutional_code" xlink:type="simple">SMNG</named-content>), Georgia, Samtskhe-Javakheti, 17.IX.2011, Bakuriani, Tskhratskaro Pass, <named-content xmlns:xlink="http://www.w3.org/1999/xlink" content-type="dwc:verbatimCoordinates" xlink:type="simple"><named-content content-type="geo-json" specific-use="{&#34;type&#34;:&#34;Point&#34;,&#34;coordinates&#34;:[43.505800,41.706700]}" id="NCID0E3TBM" xlink:type="simple">41.7067°N, 43.5058°E</named-content></named-content>, 2080 m a.s.l., 17.IX.2011, F. Walther leg.</p></tp:treatment-sec><tp:treatment-sec sec-type="diagnosis" id="SECID0EBUBM"><title>Diagnosis.</title><p>A species of <italic><tp:taxon-name><tp:taxon-name-part taxon-name-part-type="genus" reg="Omobrachyiulus">Omobrachyiulus</tp:taxon-name-part></tp:taxon-name></italic> most similar to <italic><tp:taxon-name><tp:taxon-name-part taxon-name-part-type="genus" reg="Omobrachyiulus">O.</tp:taxon-name-part><tp:taxon-name-part taxon-name-part-type="species" reg="hortensis">hortensis</tp:taxon-name-part></tp:taxon-name></italic> by the promere significantly outreaching the opisthomere, the latter possessing a massive lobe-like basoposterior process forming two distinct corners, a basal and a distal one, and having a micro-spiculate mesal side, and a unipartite solenomere with a slender rod-like ending. Differs from <italic><tp:taxon-name><tp:taxon-name-part taxon-name-part-type="genus" reg="Omobrachyiulus">O.</tp:taxon-name-part><tp:taxon-name-part taxon-name-part-type="species" reg="hortensis">hortensis</tp:taxon-name-part></tp:taxon-name></italic> mainly by the broad, unipartite, collar-shaped, apical outgrowth of the basoposterior process dentate at margin, that same outgrowth being clearly tripartite in the latter species, consisting of a mesal lamellar, a median fan-like, and a lateral spiniform part.</p></tp:treatment-sec><tp:treatment-sec sec-type="Name" id="SECID0E1WBM"><title>Name.</title><p>Meaning armed in Latin, referring to the overall appearance of the male including the opisthomere bearing various spines and denticles, the large tapering mandibular stipites, and the prominent dentate hypoproct. Adjective.</p></tp:treatment-sec><tp:treatment-sec sec-type="description" id="SECID0ENYBM"><title>Description.</title><p><bold><italic>Measurements</italic>:</bold> holotype ♂ in S IX, 45+1+T, L = 17 mm, H = 1.4 mm; paratype ♂♂ in S IX, 44–46+1+T, L = 16–20 mm, H = 1.35–1.55 mm; paratype ♀♀ in S IX, 44–46+1+T, L = 17.5–22 mm, H = 1.7–1.9 mm.</p><p><bold><italic>Colouration</italic></bold> (most specimens considerably faded in ethanol) (Fig. <xref ref-type="fig" rid="F18">18</xref>): Head light brown with the usual dark band between eye patches, distal part of male mandibular stipites saturated dark brown, contrasting to the much lighter proximal part; body mostly light brown, lighter ventrally; prozonae dorsally with dark grey to blackish transverse stripes; each metazona with a blurred dark brown band encircling entire ring; dorsum with a black axial line.</p><fig id="F18" position="float" orientation="portrait"><object-id xmlns:xlink="http://www.w3.org/1999/xlink" content-type="doi" xlink:type="simple">10.3897/zookeys.1058.68628.figure18</object-id><object-id xmlns:xlink="http://www.w3.org/1999/xlink" content-type="arpha" xlink:type="simple">95094339-5910-56E8-ACBF-4A02C8266FE0</object-id><label>Figure 18.</label><caption><p><italic><tp:taxon-name><tp:taxon-name-part taxon-name-part-type="genus" reg="Omobrachyiulus">Omobrachyiulus</tp:taxon-name-part><tp:taxon-name-part taxon-name-part-type="species" reg="armatus">armatus</tp:taxon-name-part></tp:taxon-name></italic> sp. nov., ♂ holotype <bold>A</bold> habitus <bold>B</bold> head and body-rings 1–3 <bold>C</bold> telson, lateral views. Not to scale.</p></caption><graphic xmlns:xlink="http://www.w3.org/1999/xlink" xlink:href="zookeys-1058-001-g018.jpg" position="float" orientation="portrait" xlink:type="simple" id="oo_581953.jpg"><uri content-type="original_file" xlink:type="simple">https://binary.pensoft.net/fig/581953</uri></graphic></fig><p><bold><italic>External structures</italic>:</bold> Eye patches in adults consisting of 30–35 ommatidia, usually arranged in easily countable vertical rows. Vertigial, supralabral, and labral setae: two, four, and 19–23, respectively. Antennae (in Fig. <xref ref-type="fig" rid="F18">18B</xref>) ca. 1.6–1.7 × as long as head in males and 1.1–1.4 × in females; antennomere 2 &gt; 3 = 4 = 5 &gt; 6. Gnathochilarium with an elongated promentum, the latter separating both lamellae linguales &gt; halfway; four setae in a longitudinal row on each lamella. Collum completely smooth.</p><p>Body rings barely vaulted. Prozonae with short and very shallow longitudinal striae spread across whole surface. Metazonae moderately deeply striated, n<italic><sub>Schub</sub></italic> = 7 or 8 in males and 9 or 10 in females; metazonal setae rather sparse, 2/3 (in middle to caudal parts of body)–3/4 (in frontal part of body) of metazonal length. Ozopores set tightly behind pro-metazonal suture in more anterior rings, gradually moved further backwards, to nearly equal to their diameter behind the suture in caudalmost rings; sutures straight to gently sinuous in front of ozopores. Tarsus of a mid-body leg slightly shorter than to equal to tibia, and nearly 3 × as long as apical claw.</p><p><bold><italic>Telson</italic></bold> (Fig. <xref ref-type="fig" rid="F18">18C</xref>): Epiproct moderately long, stout, shorter than, or barely reaching, the level of longest paraproctal setae, ending bluntly, without a distinct, or with a poorly defined, hyaline tip; with several long setae dorsolaterally. Hypoproct (Fig. <xref ref-type="fig" rid="F19">19A</xref>) in males very broad, subrectangular, its margin with three large median teeth and two lower protuberances laterally on each side, the latter being sometimes serrate; in females broadly rounded, tightly adhering under paraprocts; ventral surface sparsely setose. Paraprocts moderately densely setose, without distinct row of shorter setae along caudal margins.</p><fig id="F19" position="float" orientation="portrait"><object-id xmlns:xlink="http://www.w3.org/1999/xlink" content-type="doi" xlink:type="simple">10.3897/zookeys.1058.68628.figure19</object-id><object-id xmlns:xlink="http://www.w3.org/1999/xlink" content-type="arpha" xlink:type="simple">0A7A4E06-549A-5864-B4C5-CCBBDC6F4F4D</object-id><label>Figure 19.</label><caption><p><italic><tp:taxon-name><tp:taxon-name-part taxon-name-part-type="genus" reg="Omobrachyiulus">Omobrachyiulus</tp:taxon-name-part><tp:taxon-name-part taxon-name-part-type="species" reg="armatus">armatus</tp:taxon-name-part></tp:taxon-name></italic> sp. nov., ♂ (<bold>A–F</bold>) and ♀ (<bold>G</bold>) paratypes from near Khulo, <abbrev xmlns:xlink="http://www.w3.org/1999/xlink" xlink:title="Autonomous Republic" id="ABBRID0EE5BM" xlink:type="simple">AR</abbrev> Ajara, Georgia (<abbrev xmlns:xlink="http://www.w3.org/1999/xlink" content-type="institution" xlink:title="Zoological Museum, State University of Moscow, Moscow, Russia" id="ABBRID0EI5BM" xlink:type="simple">ZMUM</abbrev>) <bold>A</bold> hypoproct, ventral view <bold>B</bold> leg 6 (coxa not shown) <bold>C</bold> right flange of pleurotergum 7, ventro-lateral view <bold>D</bold> penis, caudal view <bold>E</bold> right opisthomere, caudo-mesal view <bold>F</bold> same, latero-oral view <bold>G</bold> left vulva, caudal, slightly mesal view. Scale bars: 0.2 mm (<bold>C, G</bold>), 0.1 mm (<bold>A, B, E, F</bold>) 0.6 mm (<bold>D</bold>). Abbreviations: <bold><italic><abbrev xmlns:xlink="http://www.w3.org/1999/xlink" xlink:title="apical outgrowth" id="ABBRID0ED6BM" xlink:type="simple">ao</abbrev></italic></bold> apical outgrowth of basoposterior process, <bold><italic><abbrev xmlns:xlink="http://www.w3.org/1999/xlink" xlink:title="anterior process" id="ABBRID0EJ6BM" xlink:type="simple">ap</abbrev></italic></bold> anterior process, <bold><italic><abbrev xmlns:xlink="http://www.w3.org/1999/xlink" xlink:title="basoposterior process" id="ABBRID0EP6BM" xlink:type="simple">bpp</abbrev></italic></bold> basoposterior process, <bold><italic><abbrev xmlns:xlink="http://www.w3.org/1999/xlink" xlink:title="central tube" id="ABBRID0EV6BM" xlink:type="simple">ct</abbrev></italic></bold> central tube, <bold><italic>ml</italic></bold> mesomeroidal lobe, <bold><italic><abbrev xmlns:xlink="http://www.w3.org/1999/xlink" xlink:title="posterior ampulla" id="ABBRID0E56BM" xlink:type="simple">pa</abbrev></italic></bold> posterior ampulla, <bold><italic><abbrev xmlns:xlink="http://www.w3.org/1999/xlink" xlink:title="posterior tube" id="ABBRID0EEACM" xlink:type="simple">pt</abbrev></italic></bold> posterior tube, <bold><italic>s</italic></bold> solenomere, <bold><italic><abbrev xmlns:xlink="http://www.w3.org/1999/xlink" xlink:title="spiniform filaments" id="ABBRID0ENACM" xlink:type="simple">sf</abbrev></italic></bold> spiniform filaments.</p></caption><graphic xmlns:xlink="http://www.w3.org/1999/xlink" xlink:href="zookeys-1058-001-g019.jpg" position="float" orientation="portrait" xlink:type="simple" id="oo_581954.jpg"><uri content-type="original_file" xlink:type="simple">https://binary.pensoft.net/fig/581954</uri></graphic></fig><p><bold><italic>Male sexual characters</italic>:</bold> Mandibular stipites (in Fig. <xref ref-type="fig" rid="F18">18B</xref>) strongly expanded, forming an acute anterior corner. Leg pair 1 compact rounded hooks, slightly turned against one another. Leg pair 2 and sometimes 3 slightly thicker than following pairs, adhesive pads rather weakly developed, becoming better developed towards mid-body, postfemoral ones disappearing in caudal third of body, tibial ones present until last leg pairs; femora from leg pair 5 to mid-body legs distally with a small shallow pit (arrow in Fig. <xref ref-type="fig" rid="F19">19B</xref>). Pleurotergum 7 considerably enlarged, ventrally forming large and rounded lobes (Fig. <xref ref-type="fig" rid="F19">19C</xref>) originating mostly from metazona, protruding caudoventrad behind gonopods. Penis (Fig. <xref ref-type="fig" rid="F19">19D</xref>) very short, slightly broader than long, compressed anterocaudally, with very short apical lobes ending in rounded terminal lamellae directed distad.</p><p><bold><italic>Gonopods</italic></bold> (Figs <xref ref-type="fig" rid="F19">19E, F</xref>, <xref ref-type="fig" rid="F20">20</xref>): In situ considerably protruding from gonopodal sinus. Promere (Fig. <xref ref-type="fig" rid="F20">20B, p</xref> in 20A) considerably higher than opisthomere, slender; mesal margin mostly straight, lateral margin parallel to mesal one in proximal section, distally steeply slanting towards a blunt apex; caudal surface with a short, well-pronounced, median ridge, and a broad and rather shallow median groove; with a distinct, deep, distal groove, and a smooth, rounded, distomesal lobe directed caudad; flagellum slightly longer than height of promere. Opisthomere (Figs <xref ref-type="fig" rid="F19">19E, F</xref>, <xref ref-type="fig" rid="F20">20A, C–E</xref>) compact and robust; basoposterior process represented by a massive lobe with a micro-spiculate mesal surface, distally forming a very broad apical outgrowth bent anteriad, tightly adhering to caudal and partly to mesal side of solenomere, with several teeth/horns at margin; anterior process shaped as a lamellar ridge with a slightly serrate anterior margin; mesomeroidal lobe broad and rounded, moderately developed; a rounded hump-like lobe on lateral side; mesal side with a large lobe (presumably gonocoxal gland) leading to the seminal channel, and a large anteromesal sinus frontally to the gland; solenomere unipartite, mostly straight, relatively broad, apically with a fine digitiform process; a group of very long, erect, spiniform filaments in proximal section of flagellum channel.</p><fig id="F20" position="float" orientation="portrait"><object-id xmlns:xlink="http://www.w3.org/1999/xlink" content-type="doi" xlink:type="simple">10.3897/zookeys.1058.68628.figure20</object-id><object-id xmlns:xlink="http://www.w3.org/1999/xlink" content-type="arpha" xlink:type="simple">35B2E129-3373-5043-8CD5-2F7371432526</object-id><label>Figure 20.</label><caption><p><italic><tp:taxon-name><tp:taxon-name-part taxon-name-part-type="genus" reg="Omobrachyiulus">Omobrachyiulus</tp:taxon-name-part><tp:taxon-name-part taxon-name-part-type="species" reg="armatus">armatus</tp:taxon-name-part></tp:taxon-name></italic> sp. nov., gonopods of ♂ paratype from near Manglisi, Georgia (<abbrev xmlns:xlink="http://www.w3.org/1999/xlink" content-type="institution" xlink:title="Zoological Museum, State University of Moscow, Moscow, Russia" id="ABBRID0EYDCM" xlink:type="simple">ZMUM</abbrev>) <bold>A</bold> left gonopods, mesal view <bold>B</bold> left promere, caudal view <bold>C</bold> right opisthomere, mesal view <bold>D</bold> left opisthomere, lateral view <bold>E</bold> distal part of right opisthomere, mesal view. Scale bars: 0.1 mm. Abbreviations: <bold><italic><abbrev xmlns:xlink="http://www.w3.org/1999/xlink" xlink:title="apical outgrowth" id="ABBRID0EJECM" xlink:type="simple">ao</abbrev></italic></bold> apical outgrowth of basoposterior process, <bold><italic><abbrev xmlns:xlink="http://www.w3.org/1999/xlink" xlink:title="anterior process" id="ABBRID0EPECM" xlink:type="simple">ap</abbrev></italic></bold> anterior process, <bold><italic><abbrev xmlns:xlink="http://www.w3.org/1999/xlink" xlink:title="basoposterior process" id="ABBRID0EVECM" xlink:type="simple">bpp</abbrev></italic></bold> basoposterior process, <bold><italic>dg</italic></bold> distal groove, <bold><italic>f</italic></bold> flagellum, <bold><italic><abbrev xmlns:xlink="http://www.w3.org/1999/xlink" xlink:title="flagellum channel" id="ABBRID0EBFCM" xlink:type="simple">fc</abbrev></italic></bold> flagellum channel, <bold><italic>g</italic></bold> (supposed) gonocoxal gland, <bold><italic><abbrev xmlns:xlink="http://www.w3.org/1999/xlink" xlink:title="lateral process" id="ABBRID0EKFCM" xlink:type="simple">lp</abbrev></italic></bold> lateral lobe, <bold><italic><abbrev xmlns:xlink="http://www.w3.org/1999/xlink" xlink:title="median groove" id="ABBRID0EQFCM" xlink:type="simple">mg</abbrev></italic></bold> median groove, <bold><italic>ml</italic></bold> mesomeroidal lobe, <bold><italic><abbrev xmlns:xlink="http://www.w3.org/1999/xlink" xlink:title="median ridge" id="ABBRID0EZFCM" xlink:type="simple">mr</abbrev></italic></bold> median ridge, <bold><italic>s</italic></bold> solenomere, <bold><italic>sc</italic></bold> seminal channel, <bold><italic><abbrev xmlns:xlink="http://www.w3.org/1999/xlink" xlink:title="spiniform filaments" id="ABBRID0EFGCM" xlink:type="simple">sf</abbrev></italic></bold> spiniform filaments, <bold><italic><abbrev xmlns:xlink="http://www.w3.org/1999/xlink" xlink:title="anteromesal sinus" id="ABBRID0ELGCM" xlink:type="simple">si</abbrev></italic></bold> anteromesal sinus.</p></caption><graphic xmlns:xlink="http://www.w3.org/1999/xlink" xlink:href="zookeys-1058-001-g020.jpg" position="float" orientation="portrait" xlink:type="simple" id="oo_581955.jpg"><uri content-type="original_file" xlink:type="simple">https://binary.pensoft.net/fig/581955</uri></graphic></fig><p><bold><italic>Female sexual characters</italic>:</bold> Leg pairs 1 and 2 shorter, leg pair 2 also thicker, than following legs. Vulva (Fig. <xref ref-type="fig" rid="F19">19G</xref>) mostly symmetrical (lateral valve somewhat more oblique than mesal one), rather elongate, slightly compressed on sides; bursa with an obtuse postero-apical margin; operculum shorter than bursa, both ending up with well-developed hyaline protrusions; setation denser on bursa than on operculum. Receptaculum seminis consisting of a long and mostly straight central tube with a somewhat enlarged bottom part, and a long and thin posterior tube forming several spiral twists on its way to an ovoid posterior ampulla.</p></tp:treatment-sec><tp:treatment-sec sec-type="distribution" id="SECID0E6GCM"><title>General distribution.</title><p><abbrev xmlns:xlink="http://www.w3.org/1999/xlink" xlink:title="endemic to the Lesser Caucasus" id="ABBRID0EFHCM" xlink:type="simple">LECA</abbrev>-<abbrev xmlns:xlink="http://www.w3.org/1999/xlink" xlink:title="endemic to Colchis" id="ABBRID0EJHCM" xlink:type="simple">COLC</abbrev>.</p></tp:treatment-sec></tp:taxon-treatment>
