# Supplementary material for: The millipede tribe Brachyiulini in the Caucasus (Diplopoda, Julida, Julidae)
Source: Zookeys. 2021 Aug 30;1058:1–127. doi: 10.3897/zookeys.1058.68628 (PMC8421324; doi:10.3897/zookeys.1058.68628)
Supplement: XML Treatment for Omobrachyiulus pristi [file zookeys.1058.68628-treatment32.xml]

<!DOCTYPE tp:taxon-treatment
  PUBLIC "-//TaxonX//DTD Taxonomic Treatment Publishing DTD v0 20100105//EN" "tax-treatment-NSO.dtd">
<tp:taxon-treatment xmlns:tp="http://www.plazi.org/taxpub"><tp:treatment-meta><kwd-group><label>Taxon classification</label><kwd><named-content xmlns:xlink="http://www.w3.org/1999/xlink" content-type="kingdom">Animalia</named-content></kwd><kwd><named-content xmlns:xlink="http://www.w3.org/1999/xlink" content-type="order">Julida</named-content></kwd><kwd><named-content xmlns:xlink="http://www.w3.org/1999/xlink" content-type="family">Julidae</named-content></kwd></kwd-group><mixed-citation publication-type="journal"><person-group><name><surname>Vagalinski</surname><given-names>Boyan</given-names></name><name><surname>Golovatch</surname><given-names>Sergei I.</given-names></name></person-group><article-title>The millipede tribe <tp:taxon-name><tp:taxon-name-part taxon-name-part-type="tribe">Brachyiulini</tp:taxon-name-part></tp:taxon-name> in the Caucasus (<tp:taxon-name><tp:taxon-name-part taxon-name-part-type="class">Diplopoda</tp:taxon-name-part></tp:taxon-name>, <tp:taxon-name><tp:taxon-name-part taxon-name-part-type="order">Julida</tp:taxon-name-part></tp:taxon-name>, <tp:taxon-name><tp:taxon-name-part taxon-name-part-type="family">Julidae</tp:taxon-name-part></tp:taxon-name>)</article-title><source>Zookeys</source><day>30</day><month>8</month><year>2021</year><volume>1058</volume><fpage>1</fpage><lpage>127</lpage><pub-id pub-id-type="doi">10.3897/zookeys.1058.68628</pub-id></mixed-citation></tp:treatment-meta><tp:nomenclature><tp:taxon-name>
            <object-id xmlns:xlink="http://www.w3.org/1999/xlink" content-type="arpha" xlink:type="simple">4CCB2E36-BE84-56A8-9A2F-7D285177C9BD</object-id>
            <tp:taxon-name-part taxon-name-part-type="genus" reg="Omobrachyiulus">Omobrachyiulus</tp:taxon-name-part>
            <tp:taxon-name-part taxon-name-part-type="species" reg="pristi">pristi</tp:taxon-name-part>
            <object-id xmlns:xlink="http://www.w3.org/1999/xlink" content-type="zoobank" xlink:type="simple">http://zoobank.org/A22C7D2A-412C-4F6E-B854-FC1165348E2C</object-id>
          </tp:taxon-name><tp:taxon-authority>s Vagalinski</tp:taxon-authority><tp:taxon-status xmlns:xlink="http://www.w3.org/1999/xlink" xlink:type="simple">sp. nov.</tp:taxon-status><xref ref-type="fig" rid="F21">Figs 21</xref><xref ref-type="fig" rid="F22">, 22</xref><xref ref-type="fig" rid="F23">, 23</xref></tp:nomenclature><tp:treatment-sec sec-type="material" id="SECID0ECJCM"><title>Material examined</title><p><bold>(all from Georgia). <italic>Holotype</italic></bold>: ♂ (unbroken) (<abbrev xmlns:xlink="http://www.w3.org/1999/xlink" content-type="institution" xlink:title="Zoological Museum, State University of Moscow, Moscow, Russia" id="ABBRID0EMJCM" xlink:type="simple">ZMUM</abbrev>), <abbrev xmlns:xlink="http://www.w3.org/1999/xlink" xlink:title="Autonomous Republic" id="ABBRID0ERJCM" xlink:type="simple">AR</abbrev> Ajara, 15 km W of Adigeni, <italic><tp:taxon-name><tp:taxon-name-part taxon-name-part-type="genus" reg="Abies">Abies</tp:taxon-name-part></tp:taxon-name></italic>, <italic><tp:taxon-name><tp:taxon-name-part taxon-name-part-type="genus" reg="Picea">Picea</tp:taxon-name-part></tp:taxon-name></italic>, <italic><tp:taxon-name><tp:taxon-name-part taxon-name-part-type="genus" reg="Fagus">Fagus</tp:taxon-name-part></tp:taxon-name></italic>, <italic><tp:taxon-name><tp:taxon-name-part taxon-name-part-type="genus" reg="Acer">Acer</tp:taxon-name-part></tp:taxon-name></italic>, etc., 1500–1700 m, litter, logs, under stones, 14–15.V.1983, <abbrev xmlns:xlink="http://www.w3.org/1999/xlink" xlink:title="Sergei I. Golovatch" id="ABBRID0E1KCM" xlink:type="simple">SIG</abbrev> leg. <bold><italic>Paratypes</italic></bold>: 1 ♂ (<abbrev xmlns:xlink="http://www.w3.org/1999/xlink" content-type="institution" xlink:title="Zoological Museum, State University of Moscow, Moscow, Russia" id="ABBRID0EBLCM" xlink:type="simple">ZMUM</abbrev>) (in head and 4 pieces, gonopods, penis, legs 2, 3, 7 and a mid-body leg dissected), 1 ♂ (<named-content xmlns:xlink="http://www.w3.org/1999/xlink" content-type="dwc:institutional_code" xlink:type="simple">NHMD</named-content>) (unbroken), 1 ♂ (<named-content xmlns:xlink="http://www.w3.org/1999/xlink" content-type="dwc:institutional_code" xlink:type="simple">NMNHS</named-content>) (unbroken), 2 ♀♀ (<abbrev xmlns:xlink="http://www.w3.org/1999/xlink" content-type="institution" xlink:title="Zoological Museum, State University of Moscow, Moscow, Russia" id="ABBRID0EQLCM" xlink:type="simple">ZMUM</abbrev>) (one unbroken, the other in 3 pieces with dissected left vulva), 1 ♀ (<named-content xmlns:xlink="http://www.w3.org/1999/xlink" content-type="dwc:institutional_code" xlink:type="simple">NHMD</named-content>) (unbroken), 1 ♀ (<named-content xmlns:xlink="http://www.w3.org/1999/xlink" content-type="dwc:institutional_code" xlink:type="simple">NMNHS</named-content>) (unbroken), 1 subad. ♀ (<abbrev xmlns:xlink="http://www.w3.org/1999/xlink" content-type="institution" xlink:title="Zoological Museum, State University of Moscow, Moscow, Russia" id="ABBRID0EIMCM" xlink:type="simple">ZMUM</abbrev>) (unbroken), 5 juv. (<abbrev xmlns:xlink="http://www.w3.org/1999/xlink" content-type="institution" xlink:title="Zoological Museum, State University of Moscow, Moscow, Russia" id="ABBRID0ENMCM" xlink:type="simple">ZMUM</abbrev>) (two unbroken, the others fragmented), same collecting data as for holotype; 1 ♂ (<abbrev xmlns:xlink="http://www.w3.org/1999/xlink" content-type="institution" xlink:title="Zoological Museum, State University of Moscow, Moscow, Russia" id="ABBRID0E2MCM" xlink:type="simple">ZMUM</abbrev>) (in 3 pieces, gonopods prepared for <abbrev xmlns:xlink="http://www.w3.org/1999/xlink" xlink:title="scanning electron microscopy" id="ABBRID0EANCM" xlink:type="simple">SEM</abbrev>), <abbrev xmlns:xlink="http://www.w3.org/1999/xlink" xlink:title="Autonomous Republic" id="ABBRID0EENCM" xlink:type="simple">AR</abbrev> Ajara, Khulo Distr., 1800 m a.s.l., Danisparauli, <italic><tp:taxon-name><tp:taxon-name-part taxon-name-part-type="genus" reg="Abies">Abies</tp:taxon-name-part></tp:taxon-name></italic> and fern litter, 10.X.1981, <abbrev xmlns:xlink="http://www.w3.org/1999/xlink" xlink:title="Sergei I. Golovatch" id="ABBRID0EPNCM" xlink:type="simple">SIG</abbrev> leg.; 1 ♂ (<abbrev xmlns:xlink="http://www.w3.org/1999/xlink" content-type="institution" xlink:title="Zoological Museum, State University of Moscow, Moscow, Russia" id="ABBRID0ETNCM" xlink:type="simple">ZMUM</abbrev>) (in 5 pieces, with dissected gonopods), 2 ♀♀ (<abbrev xmlns:xlink="http://www.w3.org/1999/xlink" content-type="institution" xlink:title="Zoological Museum, State University of Moscow, Moscow, Russia" id="ABBRID0EYNCM" xlink:type="simple">ZMUM</abbrev>) (one in 2 pieces, the other unbroken), <abbrev xmlns:xlink="http://www.w3.org/1999/xlink" xlink:title="Autonomous Republic" id="ABBRID0EGOCM" xlink:type="simple">AR</abbrev> Ajara, Khulo Distr., Goderdzi Pass, 2000 m, sparse <italic><tp:taxon-name><tp:taxon-name-part taxon-name-part-type="genus" reg="Abies">Abies</tp:taxon-name-part></tp:taxon-name></italic> and <italic><tp:taxon-name><tp:taxon-name-part taxon-name-part-type="genus" reg="Picea">Picea</tp:taxon-name-part></tp:taxon-name></italic> forest, litter, under stones and in rotten logs, 10.X.1981, <abbrev xmlns:xlink="http://www.w3.org/1999/xlink" xlink:title="Sergei I. Golovatch" id="ABBRID0EBPCM" xlink:type="simple">SIG</abbrev> leg.; 3 ♂♂ (<named-content xmlns:xlink="http://www.w3.org/1999/xlink" content-type="dwc:institutional_code" xlink:type="simple">SMNG</named-content>) (two in 2 pieces with dissected gonopods, one unbroken), 1 ♂ (<abbrev xmlns:xlink="http://www.w3.org/1999/xlink" content-type="institution" xlink:title="Institute of Biodiversity and Ecosystem Research, Sofia, Bulgaria" id="ABBRID0EKPCM" xlink:type="simple">IBER</abbrev>) (in head to ring 6, pleurotergum 7 to ring 9, and rest of body, gonopods dissected), 3 ♀♀ (<named-content xmlns:xlink="http://www.w3.org/1999/xlink" content-type="dwc:institutional_code" xlink:type="simple">SMNG</named-content>) (all unbroken), 1 ♀ (<abbrev xmlns:xlink="http://www.w3.org/1999/xlink" content-type="institution" xlink:title="Institute of Biodiversity and Ecosystem Research, Sofia, Bulgaria" id="ABBRID0EUPCM" xlink:type="simple">IBER</abbrev>) (unbroken), 1 juv., one head to ring 6 ♂ fragment (<named-content xmlns:xlink="http://www.w3.org/1999/xlink" content-type="dwc:institutional_code" xlink:type="simple">SMNG</named-content>), Sairme Gorge, <named-content xmlns:xlink="http://www.w3.org/1999/xlink" content-type="dwc:verbatimCoordinates" xlink:type="simple"><named-content content-type="geo-json" specific-use="{&#34;type&#34;:&#34;Point&#34;,&#34;coordinates&#34;:[42.771300,41.958000]}" id="NCID0EBQCM" xlink:type="simple">41.9580°N, 42.7713°E</named-content></named-content>, 600 m a.s.l., <italic><tp:taxon-name><tp:taxon-name-part taxon-name-part-type="genus" reg="Fagus">Fagus</tp:taxon-name-part><tp:taxon-name-part taxon-name-part-type="species" reg="orientalis">orientalis</tp:taxon-name-part></tp:taxon-name></italic> and <italic><tp:taxon-name><tp:taxon-name-part taxon-name-part-type="genus" reg="Castanea">Castanea</tp:taxon-name-part><tp:taxon-name-part taxon-name-part-type="species" reg="sativa">sativa</tp:taxon-name-part></tp:taxon-name></italic>, in litter, 14.VII.2013, L. Mumladze leg.; 3 ♂♂ (<named-content xmlns:xlink="http://www.w3.org/1999/xlink" content-type="dwc:institutional_code" xlink:type="simple">SMNG</named-content>) (one unbroken, one in 2 pieces with intact gonopods, one in 3 pieces with dissected gonopods), Sairme Gorge, <named-content xmlns:xlink="http://www.w3.org/1999/xlink" content-type="dwc:verbatimCoordinates" xlink:type="simple"><named-content content-type="geo-json" specific-use="{&#34;type&#34;:&#34;Point&#34;,&#34;coordinates&#34;:[42.807500,41.846800]}" id="NCID0EERCM" xlink:type="simple">41.8468°N, 42.8075°E</named-content></named-content>, 2200 m a.s.l., <italic><tp:taxon-name><tp:taxon-name-part taxon-name-part-type="genus" reg="Acer">Acer</tp:taxon-name-part></tp:taxon-name></italic> sp. and <italic><tp:taxon-name><tp:taxon-name-part taxon-name-part-type="genus" reg="Betula">Betula</tp:taxon-name-part></tp:taxon-name></italic> sp., 11.VII.2013, L. Mumladze leg.</p></tp:treatment-sec><tp:treatment-sec sec-type="diagnosis" id="SECID0EXRCM"><title>Diagnosis.</title><p>A species of <italic><tp:taxon-name><tp:taxon-name-part taxon-name-part-type="genus" reg="Omobrachyiulus">Omobrachyiulus</tp:taxon-name-part></tp:taxon-name></italic> most clearly differing from congeners by the caudally flattened, serrate, elongated, apical outgrowth of the basoposterior process of opisthomere, and by the conspicuously large anterior process which is almost as high as the solenomere.</p></tp:treatment-sec><tp:treatment-sec sec-type="Name" id="SECID0EITCM"><title>Name.</title><p>To emphasise the caudally flattened, serrate, apical outgrowth of the basoposterior process of opisthomere, resembling the rostrum in the sawfishes of the family <tp:taxon-name><tp:taxon-name-part taxon-name-part-type="family">Pristidae</tp:taxon-name-part></tp:taxon-name> when observed from caudal or caudomesal view. Noun in apposition.</p></tp:treatment-sec><tp:treatment-sec sec-type="description" id="SECID0EAVCM"><title>Description.</title><p><bold><italic>Measurements</italic>:</bold> holotype ♂ in S IX, 41+1+T, L = 15 mm, H = 1.3 mm; paratype ♂♂ in S IX–X, 41–44+1+T, L = 15–17 mm, H = 1.25–1.4 mm; paratype ♀♀ in S IX–X, 38–42+1–2+T, L = 15–19 mm, H = 1.4–1.65 mm.</p><p><bold><italic>Colouration</italic></bold> (considerably faded from ethanol) (Fig. <xref ref-type="fig" rid="F21">21</xref>): Prozonae dorsolaterally dark grey to blackish, ventrolaterally dark grey near pro-metazonal suture; metazonae dorsolaterally with a transverse dark brown stripe; ozopores surrounded by an irregular blackish spot; ventrolateral side of body mostly light brown-beige; dorsum with a black axial line.</p><fig id="F21" position="float" orientation="portrait"><object-id xmlns:xlink="http://www.w3.org/1999/xlink" content-type="doi" xlink:type="simple">10.3897/zookeys.1058.68628.figure21</object-id><object-id xmlns:xlink="http://www.w3.org/1999/xlink" content-type="arpha" xlink:type="simple">327FA31C-0126-5762-A904-E5A819714C1A</object-id><label>Figure 21.</label><caption><p><italic><tp:taxon-name><tp:taxon-name-part taxon-name-part-type="genus" reg="Omobrachyiulus">Omobrachyiulus</tp:taxon-name-part><tp:taxon-name-part taxon-name-part-type="species" reg="pristis">pristis</tp:taxon-name-part></tp:taxon-name></italic> sp. nov., ♂ holotype <bold>A</bold> habitus <bold>B</bold> head and body rings 1–4 <bold>C</bold> telson, lateral views. Not to scale.</p></caption><graphic xmlns:xlink="http://www.w3.org/1999/xlink" xlink:href="zookeys-1058-001-g021.jpg" position="float" orientation="portrait" xlink:type="simple" id="oo_581956.jpg"><uri content-type="original_file" xlink:type="simple">https://binary.pensoft.net/fig/581956</uri></graphic></fig><p><bold><italic>External structures</italic>:</bold> Eye patches in adults consisting of 30–35 ommatidia, mostly arranged in easily countable vertical rows. Vertigial, supralabral, and labral setae: two, four, and 22–26, respectively. Antennae (in Fig. <xref ref-type="fig" rid="F21">21B</xref>) 1.40–1.55 × as long as head in males and 1.25–1.45 × in females; antennomere 2 &gt; 3 = 5 &gt; 4 &gt; 6. Gnathochilarium with a relatively small promentum separating lamellae linguales by &lt; 1/3 of their length, each latter with five setae in a longitudinal row; stipites in males basally with a kidney-shaped swelling densely covered with fine and stiff setae. Collum mostly smooth, with only several very short and fine striae near posterolateral corner.</p><p>Body rings somewhat vaulted (more significantly in caudal part of body). Prozonae with very short and fine longitudinal striae in their hind sections. Metazonae rather shallowly striated, n<italic><sub>Schub</sub></italic> = 8 or 9 in males and 11 or 12 in females; metazonal setae 2/5–1/2 of metazonal length. Ozopores set tightly behind pro-metazonal suture in more anterior rings, gradually moved further back, to nearly equal to their diameter behind the suture in caudalmost rings, sutures not sinuous in front of ozopores. Tarsus of mid-body legs 1.1–1.2 as long as tibia and ca. 4 × as long as apical claw.</p><p><bold><italic>Telson</italic></bold> (in Fig. <xref ref-type="fig" rid="F21">21C</xref>): Epiproct long (reaching the level of longest paraproctal setae), straight or slightly bent dorsad, ending with a minute hyaline tip. Hypoproct broadly rounded, ventrally with two median submarginal setae; barely protruding behind rear contour of paraprocts in males, tightly adhering to their ventral side in females. Paraprocts sparsely to moderately densely covered with long setae; no distinct rows of shorter setae along caudal margins.</p><p><bold><italic>Male sexual characters</italic>:</bold> Mandibular stipites (in Fig. <xref ref-type="fig" rid="F21">21B</xref>) considerably expanded, broadly rounded, protruding mostly ventrad, with either an indistinct or strongly obtuse and blunt ventro-anterior corner. Leg pair 1 compact hooks, slightly to considerably turned against one another. Leg pair 2 slightly thicker than following legs, with a weakly pronounced adhesive pad distoventrally on tibia, without pad on postfemur; following pairs with two pads, one each on postfemur and tibia, both clearly discernible until caudalmost pairs; femora without modifications. Pleurotergum 7 strongly enlarged, ventrally forming rather slender, fingertip-shaped lobes (Fig. <xref ref-type="fig" rid="F22">22A</xref>) originating entirely from metazona, protruding ventrad behind gonopods. Penis (Fig. <xref ref-type="fig" rid="F22">22B</xref>) somewhat longer than broad, with very short, barely discernible apical lobes, and with broad, triangular, terminal lamellae directed completely caudad.</p><fig id="F22" position="float" orientation="portrait"><object-id xmlns:xlink="http://www.w3.org/1999/xlink" content-type="doi" xlink:type="simple">10.3897/zookeys.1058.68628.figure22</object-id><object-id xmlns:xlink="http://www.w3.org/1999/xlink" content-type="arpha" xlink:type="simple">34AAD701-0CC1-5499-8DC1-B30B96C029FC</object-id><label>Figure 22.</label><caption><p><italic><tp:taxon-name><tp:taxon-name-part taxon-name-part-type="genus" reg="Omobrachyiulus">Omobrachyiulus</tp:taxon-name-part><tp:taxon-name-part taxon-name-part-type="species" reg="pristis">pristis</tp:taxon-name-part></tp:taxon-name></italic> sp. nov., ♂ (<bold>A–C</bold>) and ♀ (<bold>D</bold>) paratypes from near Adigeni, <abbrev xmlns:xlink="http://www.w3.org/1999/xlink" xlink:title="Autonomous Republic" id="ABBRID0EZZCM" xlink:type="simple">AR</abbrev> Ajara, Georgia (<abbrev xmlns:xlink="http://www.w3.org/1999/xlink" content-type="institution" xlink:title="Zoological Museum, State University of Moscow, Moscow, Russia" id="ABBRID0E4ZCM" xlink:type="simple">ZMUM</abbrev>) <bold>A</bold> right flange of pleurotergum 7, ventro-lateral view <bold>B</bold> penis, caudal view <bold>C</bold> distal part of left opisthomere, caudo-mesal view <bold>D</bold> left vulva, caudo-lateral view. Scale bars: 0.1 mm (<bold>A, D</bold>), 0.06 mm (<bold>C</bold>), 0.05 mm (<bold>B</bold>). Abbreviations: <bold><italic><abbrev xmlns:xlink="http://www.w3.org/1999/xlink" xlink:title="apical outgrowth" id="ABBRID0ES1CM" xlink:type="simple">ao</abbrev></italic></bold> apical outgrowth of basoposterior process, <bold><italic><abbrev xmlns:xlink="http://www.w3.org/1999/xlink" xlink:title="anterior process" id="ABBRID0EY1CM" xlink:type="simple">ap</abbrev></italic></bold> anterior process, <bold><italic>ca</italic></bold> central ampulla, <bold><italic><abbrev xmlns:xlink="http://www.w3.org/1999/xlink" xlink:title="central tube" id="ABBRID0EB2CM" xlink:type="simple">ct</abbrev></italic></bold> central tube, <bold><italic><abbrev xmlns:xlink="http://www.w3.org/1999/xlink" xlink:title="posterior ampulla" id="ABBRID0EH2CM" xlink:type="simple">pa</abbrev></italic></bold> posterior ampulla, <bold><italic><abbrev xmlns:xlink="http://www.w3.org/1999/xlink" xlink:title="posterior tube" id="ABBRID0EN2CM" xlink:type="simple">pt</abbrev></italic></bold> posterior tube, <bold><italic>s</italic></bold> solenomere.</p></caption><graphic xmlns:xlink="http://www.w3.org/1999/xlink" xlink:href="zookeys-1058-001-g022.jpg" position="float" orientation="portrait" xlink:type="simple" id="oo_581957.jpg"><uri content-type="original_file" xlink:type="simple">https://binary.pensoft.net/fig/581957</uri></graphic></fig><p><bold><italic>Gonopods</italic></bold> (Figs <xref ref-type="fig" rid="F22">22C</xref>, <xref ref-type="fig" rid="F23">23</xref>): In situ considerably protruding from gonopodal sinus. Promere (Fig. <xref ref-type="fig" rid="F23">23B, p</xref> in Fig. <xref ref-type="fig" rid="F23">23A</xref>) considerably higher than opisthomere, relatively slender; mesal margin more or less straight, lateral margin gently sinuous, distally both margins symmetrically slanting towards a narrowly rounded apex; caudal surface with a rather short, strongly pronounced, median ridge, a relatively deep and broad median groove, a broad distal groove, and a small, rounded, micro-squamous, distolateral lobe; flagellum somewhat longer than height of promere, distally with rows of blunt teeth directed basad. Opisthomere (Figs <xref ref-type="fig" rid="F22">22C</xref>, <xref ref-type="fig" rid="F23">23A, C–E</xref>) relatively elongated; basoposterior process shaped like a weakly pronounced lobe, distally forming a rather narrow apical outgrowth with a flat caudal surface and densely serrate/dentate margins; anterior process large, distally tapering, bent caudad, reaching just below tip of solenomere; mesomeroidal lobe broad and rounded, weakly pronounced, positioned slightly above opisthomeral mid-height, forming a slender apicolateral part reaching as high as anterior process, proximally fused to the latter; lateral side with a rounded hump-like lobe; mesal side with a broad and flattened lobe (presumably gonocoxal gland), and a rather deep and spacious anteromesal sinus; a group of very long, erect, spiniform filaments at proximal section of flagellum channel; solenomere unipartite, tubular, relatively narrow, bent caudad, meso-apically with a fine digitiform process.</p><fig id="F23" position="float" orientation="portrait"><object-id xmlns:xlink="http://www.w3.org/1999/xlink" content-type="doi" xlink:type="simple">10.3897/zookeys.1058.68628.figure23</object-id><object-id xmlns:xlink="http://www.w3.org/1999/xlink" content-type="arpha" xlink:type="simple">8C3C2CB3-287B-5A06-B535-33BF73563DA8</object-id><label>Figure 23.</label><caption><p><italic><tp:taxon-name><tp:taxon-name-part taxon-name-part-type="genus" reg="Omobrachyiulus">Omobrachyiulus</tp:taxon-name-part><tp:taxon-name-part taxon-name-part-type="species" reg="pristis">pristis</tp:taxon-name-part></tp:taxon-name></italic> sp. nov., gonopods of ♂ paratypes from Adigeni (<bold>A</bold>) and Danisparauli (<bold>B–E</bold>), <abbrev xmlns:xlink="http://www.w3.org/1999/xlink" xlink:title="Autonomous Republic" id="ABBRID0ED5CM" xlink:type="simple">AR</abbrev> Ajara, Georgia (<abbrev xmlns:xlink="http://www.w3.org/1999/xlink" content-type="institution" xlink:title="Zoological Museum, State University of Moscow, Moscow, Russia" id="ABBRID0EH5CM" xlink:type="simple">ZMUM</abbrev>) <bold>A</bold> right gonopods, mesal view <bold>B</bold> right promere, caudal view <bold>C</bold> right opisthomere (with flagellum in its channel), caudo-mesal view <bold>D</bold> right opisthomere, lateral view <bold>E</bold> distal part of the same aspect. Scale bars: 0.1 mm (<bold>A–D</bold>), 0.05 mm (<bold>E</bold>). Abbreviations: <bold><italic>al</italic></bold> apicolateral part of mesomeroidal lobe, <bold><italic><abbrev xmlns:xlink="http://www.w3.org/1999/xlink" xlink:title="apical outgrowth" id="ABBRID0EI6CM" xlink:type="simple">ao</abbrev></italic></bold> apical outgrowth of basoposterior process, <bold><italic><abbrev xmlns:xlink="http://www.w3.org/1999/xlink" xlink:title="anterior process" id="ABBRID0EO6CM" xlink:type="simple">ap</abbrev></italic></bold> anterior process, <bold><italic><abbrev xmlns:xlink="http://www.w3.org/1999/xlink" xlink:title="basoposterior process" id="ABBRID0EU6CM" xlink:type="simple">bpp</abbrev></italic></bold> basoposterior process, <bold><italic>dg</italic></bold> distal groove, <bold><italic>dl</italic></bold> distolateral lobe, <bold><italic>f</italic></bold> flagellum (broken near base), <bold><italic><abbrev xmlns:xlink="http://www.w3.org/1999/xlink" xlink:title="flagellum channel" id="ABBRID0EDADM" xlink:type="simple">fc</abbrev></italic></bold> flagellum channel, <bold><italic>g</italic></bold> (supposed) gonocoxal gland, <bold><italic><abbrev xmlns:xlink="http://www.w3.org/1999/xlink" xlink:title="lateral process" id="ABBRID0EMADM" xlink:type="simple">lp</abbrev></italic></bold> lateral lobe, <bold><italic><abbrev xmlns:xlink="http://www.w3.org/1999/xlink" xlink:title="median groove" id="ABBRID0ESADM" xlink:type="simple">mg</abbrev></italic></bold> median groove, <bold><italic>ml</italic></bold> mesomeroidal lobe, <bold><italic><abbrev xmlns:xlink="http://www.w3.org/1999/xlink" xlink:title="median ridge" id="ABBRID0E2ADM" xlink:type="simple">mr</abbrev></italic></bold> median ridge, <bold><italic>p</italic></bold> promere, <bold><italic>s</italic></bold> solenomere, <bold><italic>sc</italic></bold> seminal channel, <bold><italic><abbrev xmlns:xlink="http://www.w3.org/1999/xlink" xlink:title="spiniform filaments" id="ABBRID0EKBDM" xlink:type="simple">sf</abbrev></italic></bold> spiniform filaments, <bold><italic><abbrev xmlns:xlink="http://www.w3.org/1999/xlink" xlink:title="anteromesal sinus" id="ABBRID0EQBDM" xlink:type="simple">si</abbrev></italic></bold> anteromesal sinus.</p></caption><graphic xmlns:xlink="http://www.w3.org/1999/xlink" xlink:href="zookeys-1058-001-g023.jpg" position="float" orientation="portrait" xlink:type="simple" id="oo_581958.jpg"><uri content-type="original_file" xlink:type="simple">https://binary.pensoft.net/fig/581958</uri></graphic></fig><p><bold><italic>Female sexual characters</italic>:</bold> Leg pairs 1 and 2 markedly thicker, first also shorter, than following legs. Vulva (Fig. <xref ref-type="fig" rid="F22">22D</xref>) mostly symmetrical, elongated, considerably compressed on sides; bursa with a strongly obtuse postero-apical margin; operculum slightly shorter than bursa, both parts ending with small hyaline protrusions; setation dense throughout. Receptaculum seminis consisting of a rather narrow, mostly straight, central tube, abruptly arched posteriad right before junction with a large, oblong, central ampulla, and a very narrow, somewhat folded, posterior tube leading to a rather large, pyriform, posterior ampulla.</p></tp:treatment-sec><tp:treatment-sec sec-type="remarks" id="SECID0EECDM"><title>Remark.</title><p>This species possesses some peculiar morphological characters, being the only representative of <italic><tp:taxon-name><tp:taxon-name-part taxon-name-part-type="genus" reg="Omobrachyiulus">Omobrachyiulus</tp:taxon-name-part></tp:taxon-name></italic> that shows a vulval seminal receptaculum with a differentiated central ampulla, as well as the only one that lacks postfemoral adhesive pads on male leg pair 2.</p></tp:treatment-sec><tp:treatment-sec sec-type="distribution" id="SECID0EDDDM"><title>General distribution.</title><p><abbrev xmlns:xlink="http://www.w3.org/1999/xlink" xlink:title="endemic to the Lesser Caucasus" id="ABBRID0EJDDM" xlink:type="simple">LECA</abbrev>.</p><sec sec-type="The implicitus group" id="SECID0ENDDM"><title>The <italic><tp:taxon-name><tp:taxon-name-part taxon-name-part-type="genus" reg="Opisthomere"/><tp:taxon-name-part taxon-name-part-type="species" reg="implicitus">implicitus</tp:taxon-name-part></tp:taxon-name></italic> group</title><p><bold>Characterisation.</bold> Both gonopod pairs subequal in height. Promere possessing a distinct distal groove. Opisthomere rather slender, with a weakly to moderately pronounced mesomeroidal lobe, a basoposterior process with a weakly developed proximal part in the shape of a lamellar ridge, ending with a broad, collar-like, apical outgrowth showing a soft mesal part, a vestigial (if present) anterior process in the shape of an indistinct ridge, a narrow and not too deep anteromesal sinus, a flagellum channel overgrown with sparse, short to moderately long, spiniform filaments, and a slender, tubular, unipartite or distally branched solenomere directed mostly distad. Vulva with operculum shorter than, to subequal to, bursa.</p><p>
              <bold>Included species.</bold>
            </p><p><italic><tp:taxon-name><tp:taxon-name-part taxon-name-part-type="genus" reg="Omobrachyiulus">O.</tp:taxon-name-part><tp:taxon-name-part taxon-name-part-type="species" reg="implicitus">implicitus</tp:taxon-name-part></tp:taxon-name></italic> (Lohmander, 1936)</p><p><italic><tp:taxon-name><tp:taxon-name-part taxon-name-part-type="genus" reg="Omobrachyiulus">O.</tp:taxon-name-part><tp:taxon-name-part taxon-name-part-type="species" reg="fasciatus">fasciatus</tp:taxon-name-part></tp:taxon-name></italic> Vagalinski, sp. nov.</p><p><italic><tp:taxon-name><tp:taxon-name-part taxon-name-part-type="genus" reg="Omobrachyiulus">O.</tp:taxon-name-part><tp:taxon-name-part taxon-name-part-type="species" reg="lazanyiae">lazanyiae</tp:taxon-name-part></tp:taxon-name></italic> Vagalinski, sp. nov.</p></sec></tp:treatment-sec></tp:taxon-treatment>
