# Supplementary material for: The millipede tribe Brachyiulini in the Caucasus (Diplopoda, Julida, Julidae)
Source: Zookeys. 2021 Aug 30;1058:1–127. doi: 10.3897/zookeys.1058.68628 (PMC8421324; doi:10.3897/zookeys.1058.68628)
Supplement: XML Treatment for Omobrachyiulus implicitus [file zookeys.1058.68628-treatment33.xml]

<!DOCTYPE tp:taxon-treatment
  PUBLIC "-//TaxonX//DTD Taxonomic Treatment Publishing DTD v0 20100105//EN" "tax-treatment-NSO.dtd">
<tp:taxon-treatment xmlns:tp="http://www.plazi.org/taxpub"><tp:treatment-meta><kwd-group><label>Taxon classification</label><kwd><named-content xmlns:xlink="http://www.w3.org/1999/xlink" content-type="kingdom">Animalia</named-content></kwd><kwd><named-content xmlns:xlink="http://www.w3.org/1999/xlink" content-type="order">Julida</named-content></kwd><kwd><named-content xmlns:xlink="http://www.w3.org/1999/xlink" content-type="family">Julidae</named-content></kwd></kwd-group><mixed-citation publication-type="journal"><person-group><name><surname>Vagalinski</surname><given-names>Boyan</given-names></name><name><surname>Golovatch</surname><given-names>Sergei I.</given-names></name></person-group><article-title>The millipede tribe <tp:taxon-name><tp:taxon-name-part taxon-name-part-type="tribe">Brachyiulini</tp:taxon-name-part></tp:taxon-name> in the Caucasus (<tp:taxon-name><tp:taxon-name-part taxon-name-part-type="class">Diplopoda</tp:taxon-name-part></tp:taxon-name>, <tp:taxon-name><tp:taxon-name-part taxon-name-part-type="order">Julida</tp:taxon-name-part></tp:taxon-name>, <tp:taxon-name><tp:taxon-name-part taxon-name-part-type="family">Julidae</tp:taxon-name-part></tp:taxon-name>)</article-title><source>Zookeys</source><day>30</day><month>8</month><year>2021</year><volume>1058</volume><fpage>1</fpage><lpage>127</lpage><pub-id pub-id-type="doi">10.3897/zookeys.1058.68628</pub-id></mixed-citation></tp:treatment-meta><tp:nomenclature><tp:taxon-name>
            <object-id xmlns:xlink="http://www.w3.org/1999/xlink" content-type="arpha" xlink:type="simple">1E3B6D74-F39B-5D9D-A785-83358A61C42A</object-id>
            <tp:taxon-name-part taxon-name-part-type="genus" reg="Omobrachyiulus">Omobrachyiulus</tp:taxon-name-part>
            <tp:taxon-name-part taxon-name-part-type="species" reg="implicitus">implicitus</tp:taxon-name-part>
          </tp:taxon-name><tp:taxon-authority>(Lohmander, 1936)</tp:taxon-authority><xref ref-type="fig" rid="F24">Fig. 24</xref><tp:nomenclature-citation-list><tp:nomenclature-citation><tp:taxon-name><tp:taxon-name-part taxon-name-part-type="genus" reg="Chromatoiulus">Chromatoiulus</tp:taxon-name-part> (<tp:taxon-name-part taxon-name-part-type="subgenus" reg="Omobrachyiulus">Omobrachyiulus</tp:taxon-name-part>) <tp:taxon-name-part taxon-name-part-type="species" reg="implicitus">implicitus</tp:taxon-name-part></tp:taxon-name><comment>Lohmander, 1936: 140–143, figs 120–122.</comment></tp:nomenclature-citation><tp:nomenclature-citation><tp:taxon-name><tp:taxon-name-part taxon-name-part-type="genus" reg="Chromatoiulus">Chromatoiulus</tp:taxon-name-part> (<tp:taxon-name-part taxon-name-part-type="subgenus" reg="Omobrachyiulus">Omobrachyiulus</tp:taxon-name-part>) <tp:taxon-name-part taxon-name-part-type="species" reg="implicitus">implicitus</tp:taxon-name-part></tp:taxon-name><comment>: <xref ref-type="bibr" rid="B54">Lang 1959</xref>: 1791.</comment></tp:nomenclature-citation><tp:nomenclature-citation><tp:taxon-name>
                <tp:taxon-name-part taxon-name-part-type="genus" reg="Chromatoiulus">Chromatoiulus</tp:taxon-name-part>
                <tp:taxon-name-part taxon-name-part-type="species" reg="implicitus">implicitus</tp:taxon-name-part>
              </tp:taxon-name><comment>: <xref ref-type="bibr" rid="B49">Kobakhidze 1964</xref>: 191; <xref ref-type="bibr" rid="B50">1965</xref>: 394.</comment></tp:nomenclature-citation><tp:nomenclature-citation><tp:taxon-name>
                <tp:taxon-name-part taxon-name-part-type="genus" reg="Chromatoiulus">Chromatoiulus</tp:taxon-name-part>
                <tp:taxon-name-part taxon-name-part-type="species" reg="implicitus">implicitus</tp:taxon-name-part>
                <tp:taxon-name-part taxon-name-part-type="subspecies" reg="ritsensis">ritsensis</tp:taxon-name-part>
              </tp:taxon-name><comment>Golovatch, 1981: 108–110, figs 8–11, syn. nov.</comment></tp:nomenclature-citation><tp:nomenclature-citation><tp:taxon-name>
                <tp:taxon-name-part taxon-name-part-type="genus" reg="Megaphyllum">Megaphyllum</tp:taxon-name-part>
                <tp:taxon-name-part taxon-name-part-type="species" reg="implicitum">implicitum</tp:taxon-name-part>
                <tp:taxon-name-part taxon-name-part-type="subspecies" reg="implicitum">implicitum</tp:taxon-name-part>
              </tp:taxon-name><comment>: <xref ref-type="bibr" rid="B82">Talikadze 1984</xref>: 143.</comment></tp:nomenclature-citation><tp:nomenclature-citation><tp:taxon-name>
                <tp:taxon-name-part taxon-name-part-type="genus" reg="Megaphyllum">Megaphyllum</tp:taxon-name-part>
                <tp:taxon-name-part taxon-name-part-type="species" reg="implicitum">implicitum</tp:taxon-name-part>
                <tp:taxon-name-part taxon-name-part-type="subspecies" reg="ritsense">ritsense</tp:taxon-name-part>
              </tp:taxon-name><comment>: <xref ref-type="bibr" rid="B82">Talikadze 1984</xref>: 143.</comment></tp:nomenclature-citation><tp:nomenclature-citation><tp:taxon-name>
                <tp:taxon-name-part taxon-name-part-type="genus" reg="Megaphyllum">Megaphyllum</tp:taxon-name-part>
                <tp:taxon-name-part taxon-name-part-type="species" reg="implicatum">implicatum</tp:taxon-name-part>
              </tp:taxon-name><comment>(sic!): <xref ref-type="bibr" rid="B15">Chumachenko 2016</xref>: 409.</comment></tp:nomenclature-citation><tp:nomenclature-citation><tp:taxon-name>
                <tp:taxon-name-part taxon-name-part-type="genus" reg="Omobrachyiulus">Omobrachyiulus</tp:taxon-name-part>
                <tp:taxon-name-part taxon-name-part-type="species" reg="implicitus">implicitus</tp:taxon-name-part>
              </tp:taxon-name><comment>: <xref ref-type="bibr" rid="B85">Vagalinski and Lazányi 2018</xref>: 98; <xref ref-type="bibr" rid="B52">Kokhia and Golovatch 2018</xref>: 41; <xref ref-type="bibr" rid="B53">2020</xref>: 206.</comment></tp:nomenclature-citation></tp:nomenclature-citation-list></tp:nomenclature><tp:treatment-sec sec-type="material" id="SECID0EKMDM"><title>Material examined.</title><p><bold>Georgia</bold>: <abbrev xmlns:xlink="http://www.w3.org/1999/xlink" xlink:title="Autonomous Republic" id="ABBRID0ESMDM" xlink:type="simple">AR</abbrev> Abkhazia: 6 ♂♂, 7 ♀♀, 1 juv. (<abbrev xmlns:xlink="http://www.w3.org/1999/xlink" content-type="institution" xlink:title="Zoological Museum, State University of Moscow, Moscow, Russia" id="ABBRID0EWMDM" xlink:type="simple">ZMUM</abbrev>), Pitsunda-Myussera Nature Reserve, Myussera part, 120–130 m a.s.l., mixed deciduous forest (<italic><tp:taxon-name><tp:taxon-name-part taxon-name-part-type="genus" reg="Castanea">Castanea</tp:taxon-name-part></tp:taxon-name></italic>, <italic><tp:taxon-name><tp:taxon-name-part taxon-name-part-type="genus" reg="Alnus">Alnus</tp:taxon-name-part></tp:taxon-name></italic> etc.), in litter, under bark and stones, 8–10.IV.1983, <abbrev xmlns:xlink="http://www.w3.org/1999/xlink" xlink:title="Sergei I. Golovatch" id="ABBRID0ESNDM" xlink:type="simple">SIG</abbrev> leg.; 1 ♂, 3 ♀♀, 1 juv. (<abbrev xmlns:xlink="http://www.w3.org/1999/xlink" content-type="institution" xlink:title="Zoological Museum, State University of Moscow, Moscow, Russia" id="ABBRID0EWNDM" xlink:type="simple">ZMUM</abbrev>), Avadhara, 1600–1700 m a.s.l., <italic><tp:taxon-name><tp:taxon-name-part taxon-name-part-type="genus" reg="Abies">Abies</tp:taxon-name-part></tp:taxon-name></italic>, <italic><tp:taxon-name><tp:taxon-name-part taxon-name-part-type="genus" reg="Fagus">Fagus</tp:taxon-name-part></tp:taxon-name></italic>, fern, <italic><tp:taxon-name><tp:taxon-name-part taxon-name-part-type="genus" reg="Rubus">Rubus</tp:taxon-name-part></tp:taxon-name></italic>, <italic><tp:taxon-name><tp:taxon-name-part taxon-name-part-type="genus" reg="Galium">Galium</tp:taxon-name-part></tp:taxon-name></italic>, 18.IX.1985, I.A. Ushakov leg.; 2 ♂♂, 3 ♀♀, 1 juv. (<abbrev xmlns:xlink="http://www.w3.org/1999/xlink" content-type="institution" xlink:title="Zoological Museum, State University of Moscow, Moscow, Russia" id="ABBRID0EXODM" xlink:type="simple">ZMUM</abbrev>), N of Lake Ritsa, <italic><tp:taxon-name><tp:taxon-name-part taxon-name-part-type="genus" reg="Abies">Abies</tp:taxon-name-part></tp:taxon-name></italic>, <italic><tp:taxon-name><tp:taxon-name-part taxon-name-part-type="genus" reg="Fagus">Fagus</tp:taxon-name-part></tp:taxon-name></italic>, in litter, 13.IX.1985, I.A. Ushakov leg. <bold>Russia</bold>: Republic of Adygea: 1 ♂, 2 ♀♀ (<abbrev xmlns:xlink="http://www.w3.org/1999/xlink" xlink:title="Private collection of Aleksandr Evsyukov, Rostov-on-Don, Russia" id="ABBRID0EMPDM" xlink:type="simple">AE</abbrev>), near Maykop, Polkovnitskaya Ravine, <named-content xmlns:xlink="http://www.w3.org/1999/xlink" content-type="dwc:verbatimCoordinates" xlink:type="simple"><named-content content-type="geo-json" specific-use="{&#34;type&#34;:&#34;Point&#34;,&#34;coordinates&#34;:[40.189500,44.345333]}" id="NCID0ETPDM" xlink:type="simple">44°20.72'N, 40°11.37'E</named-content></named-content>, pitfall traps, 01–17.X.2011, Yu. Chumachenko leg.; 1 ♂, 1 juv. ♂ (<abbrev xmlns:xlink="http://www.w3.org/1999/xlink" xlink:title="Private collection of Aleksandr Evsyukov, Rostov-on-Don, Russia" id="ABBRID0EYPDM" xlink:type="simple">AE</abbrev>), same place, collecting method and collector, 17.X–01.XI.2011; 1 ♂, 1 juv. (<abbrev xmlns:xlink="http://www.w3.org/1999/xlink" content-type="institution" xlink:title="Zoological Museum, State University of Moscow, Moscow, Russia" id="ABBRID0E3PDM" xlink:type="simple">ZMUM</abbrev>), confluence of Kisha and Belaya rivers, mixed forest, ca. 200 m a.s.l., 11.VI.2013, R. V. Zuev leg.; 5 ♂♂, 6 ♀♀, 5 juv. (<abbrev xmlns:xlink="http://www.w3.org/1999/xlink" content-type="institution" xlink:title="Zoological Museum, State University of Moscow, Moscow, Russia" id="ABBRID0EBQDM" xlink:type="simple">ZMUM</abbrev>), Krasnodar Province, 5.5 km NE of Krasnaya Polyana, lower course of Achipse River, <named-content xmlns:xlink="http://www.w3.org/1999/xlink" content-type="dwc:verbatimCoordinates" xlink:type="simple"><named-content content-type="geo-json" specific-use="{&#34;type&#34;:&#34;Point&#34;,&#34;coordinates&#34;:[40.256944,43.256944]}" id="NCID0EJQDM" xlink:type="simple">43°15'25"N, 40°15'25"E</named-content></named-content>, ca. 600 m a.s.l., 19–23.VIII.2014, K. Makarov and A. Matalin leg.</p></tp:treatment-sec><tp:treatment-sec sec-type="diagnosis" id="SECID0EOQDM"><title>Diagnosis.</title><p>A species of <italic><tp:taxon-name><tp:taxon-name-part taxon-name-part-type="genus" reg="Omobrachyiulus">Omobrachyiulus</tp:taxon-name-part></tp:taxon-name></italic> most similar to <italic><tp:taxon-name><tp:taxon-name-part taxon-name-part-type="genus" reg="Omobrachyiulus">O.</tp:taxon-name-part><tp:taxon-name-part taxon-name-part-type="species" reg="fasciatus">fasciatus</tp:taxon-name-part></tp:taxon-name></italic> sp. nov. and <italic><tp:taxon-name><tp:taxon-name-part taxon-name-part-type="genus" reg="Omobrachyiulus">O.</tp:taxon-name-part><tp:taxon-name-part taxon-name-part-type="species" reg="lazanyiae">lazanyiae</tp:taxon-name-part></tp:taxon-name></italic> sp. nov. by the overall shape of the promere, the weakly developed basoposterior process and mesomeroidal lobe of the opisthomere, and the broad, collar- or scarf-shaped, apical outgrowth of the basoposterior process, the latter having a characteristic, wrinkled, lamellar part partially covering the mesal side of the solenomere. Differs from these two species mainly by the very slender and tripartite solenomere apically forked into two mostly symmetrical, strongly diverging branches, with a minute ear-like lobe mesally at the base of the bifurcation; and by the distally broader promere with a very broad and deep distal groove on the caudal surface, this being a small pit in <italic><tp:taxon-name><tp:taxon-name-part taxon-name-part-type="genus" reg="Omobrachyiulus">O.</tp:taxon-name-part><tp:taxon-name-part taxon-name-part-type="species" reg="fasciatus">fasciatus</tp:taxon-name-part></tp:taxon-name></italic> sp. nov. and <italic><tp:taxon-name><tp:taxon-name-part taxon-name-part-type="genus" reg="Omobrachyiulus">O.</tp:taxon-name-part><tp:taxon-name-part taxon-name-part-type="species" reg="lazanyiae">lazanyiae</tp:taxon-name-part></tp:taxon-name></italic> sp. nov.; as well as in other gonopod details summarised in a tabular key (Table <xref ref-type="table" rid="T1">1</xref>) to these three species.</p><table-wrap id="T1" position="float" orientation="portrait"><label>Table 1.</label><caption><p>Key to the species of the <italic><tp:taxon-name><tp:taxon-name-part taxon-name-part-type="genus" reg="Omobrachyiulus">Omobrachyiulus</tp:taxon-name-part><tp:taxon-name-part taxon-name-part-type="species" reg="implicitus">implicitus</tp:taxon-name-part></tp:taxon-name></italic> group based on male gonopodal and external somatic characters.</p></caption><table id="TID0EP5EK" rules="all"><tbody><tr><th rowspan="1" colspan="1">Character</th><th rowspan="1" colspan="1">
                    <italic><tp:taxon-name>
                        <tp:taxon-name-part taxon-name-part-type="genus" reg="Omobrachyiulus">O.</tp:taxon-name-part>
                        <tp:taxon-name-part taxon-name-part-type="species" reg="implicitus">implicitus</tp:taxon-name-part>
                      </tp:taxon-name></italic>
                  </th><th rowspan="1" colspan="1"><italic><tp:taxon-name><tp:taxon-name-part taxon-name-part-type="genus" reg="Omobrachyiulus">O.</tp:taxon-name-part><tp:taxon-name-part taxon-name-part-type="species" reg="fasciatus">fasciatus</tp:taxon-name-part></tp:taxon-name></italic> sp. nov.</th><th rowspan="1" colspan="1"><italic><tp:taxon-name><tp:taxon-name-part taxon-name-part-type="genus" reg="Omobrachyiulus">O.</tp:taxon-name-part><tp:taxon-name-part taxon-name-part-type="species" reg="lazanyiae">lazanyiae</tp:taxon-name-part></tp:taxon-name></italic> sp. nov.</th></tr><tr><td rowspan="1" colspan="1">length</td><td rowspan="1" colspan="1">17–19 mm</td><td rowspan="1" colspan="1">14–16 mm</td><td rowspan="1" colspan="1">12–13 mm</td></tr><tr><td rowspan="1" colspan="1">epiproct</td><td rowspan="1" colspan="1">with a distinct hyaline tip (usually) turned somewhat dorsad</td><td rowspan="1" colspan="1">as in <italic><tp:taxon-name><tp:taxon-name-part taxon-name-part-type="genus" reg="Omobrachyiulus">O.</tp:taxon-name-part><tp:taxon-name-part taxon-name-part-type="species" reg="implicitus">implicitus</tp:taxon-name-part></tp:taxon-name></italic> (Fig. <xref ref-type="fig" rid="F25">25B</xref>)</td><td rowspan="1" colspan="1">straight, ending bluntly without distinct hyaline tip (Fig. <xref ref-type="fig" rid="F28">28B</xref>)</td></tr><tr><td rowspan="1" colspan="1">promere</td><td rowspan="1" colspan="1">basal and distal parts of nearly the same width; distolateral lobe weakly to moderately pronounced (Fig. <xref ref-type="fig" rid="F24">24A</xref>)</td><td rowspan="1" colspan="1">distally more or less tapering; distolateral lobe strongly pronounced (Fig. <xref ref-type="fig" rid="F27">27A, B</xref>)</td><td rowspan="1" colspan="1">of proportions intermediate between <italic><tp:taxon-name><tp:taxon-name-part taxon-name-part-type="genus" reg="Omobrachyiulus">O.</tp:taxon-name-part><tp:taxon-name-part taxon-name-part-type="species" reg="implicitus">implicitus</tp:taxon-name-part></tp:taxon-name></italic> and <italic><tp:taxon-name><tp:taxon-name-part taxon-name-part-type="genus" reg="Omobrachyiulus">O.</tp:taxon-name-part><tp:taxon-name-part taxon-name-part-type="species" reg="fasciatus">fasciatus</tp:taxon-name-part></tp:taxon-name></italic> sp. nov.; distolateral lobe weakly pronounced (Fig. <xref ref-type="fig" rid="F30">30A</xref>)</td></tr><tr><td rowspan="1" colspan="1">apical outgrowth of basoposterior process</td><td rowspan="1" colspan="1">margin smooth or weakly dentate; lamellar part moderately developed (Fig. <xref ref-type="fig" rid="F24">24D</xref>)</td><td rowspan="1" colspan="1">margin pronouncedly dentate; lamellar part strongly developed (Figs <xref ref-type="fig" rid="F26">26D</xref>, <xref ref-type="fig" rid="F27">27D–G</xref>)</td><td rowspan="1" colspan="1">margin pronouncedly dentate; lamellar part moderately developed (Figs <xref ref-type="fig" rid="F29">29D</xref>, <xref ref-type="fig" rid="F30">30B–E</xref>)</td></tr><tr><td rowspan="1" colspan="1">mesomeroidal lobe</td><td rowspan="1" colspan="1">without distinct apicolateral part (Fig. <xref ref-type="fig" rid="F24">24F</xref>)</td><td rowspan="1" colspan="1">with distinct apicolateral part (Fig. <xref ref-type="fig" rid="F27">27E, F</xref>)</td><td rowspan="1" colspan="1">without distinct apicolateral part (Figs <xref ref-type="fig" rid="F29">29D</xref>, <xref ref-type="fig" rid="F30">30C, E</xref>)</td></tr><tr><td rowspan="1" colspan="1">solenomere</td><td rowspan="1" colspan="1">apically with two slender and strongly diverging branches (Fig. <xref ref-type="fig" rid="F24">24C–E</xref>)</td><td rowspan="1" colspan="1">apically clavate, with two contiguous, irregularly shaped, apical lobes (Figs <xref ref-type="fig" rid="F26">26D</xref>, <xref ref-type="fig" rid="F27">27E</xref>)</td><td rowspan="1" colspan="1">apically with two slender, tightly contiguous branches (Fig. <xref ref-type="fig" rid="F30">30D</xref>)</td></tr></tbody></table></table-wrap></tp:treatment-sec><tp:treatment-sec sec-type="Descriptive notes" id="SECID0ES6DM"><title>Descriptive notes.</title><p>Promere (Fig. <xref ref-type="fig" rid="F24">24A</xref>) slightly sigmoid, of more or less same width all along, ending in a thick and broadly rounded apex; median ridge strongly pronounced and arched, median groove deep and narrow, distal groove deep and broad; flagellum slightly longer than height of promere, apically sparsely micro-dentate (Fig. <xref ref-type="fig" rid="F24">24B</xref>). Opisthomere (Fig. <xref ref-type="fig" rid="F24">24C–F</xref>) rather slender; basoposterior process weakly pronounced, lamellar, ending with a collar-like apical outgrowth having a rather small, wrinkled, lamellar part; mesomeroidal lobe moderately pronounced, with a concave apical margin; mesal side with a stout lobe (presumably gonocoxal gland) and a rather deep anteromesal sinus; flagellum channel with only a few minute spiniform filaments; solenomere long and slender, apically forked into two diverging, somewhat flattened branches of nearly equal size and shape; a minute, ear-shaped lobe mesally at the base of the bifurcation.</p><fig id="F24" position="float" orientation="portrait"><object-id xmlns:xlink="http://www.w3.org/1999/xlink" content-type="doi" xlink:type="simple">10.3897/zookeys.1058.68628.figure24</object-id><object-id xmlns:xlink="http://www.w3.org/1999/xlink" content-type="arpha" xlink:type="simple">34AEA86B-9621-59B7-9C6F-259A61AC5930</object-id><label>Figure 24.</label><caption><p><italic><tp:taxon-name><tp:taxon-name-part taxon-name-part-type="genus" reg="Omobrachyiulus">Omobrachyiulus</tp:taxon-name-part><tp:taxon-name-part taxon-name-part-type="species" reg="implicitus">implicitus</tp:taxon-name-part></tp:taxon-name></italic> (Lohmander, 1936), gonopods of ♂ from Myussera, <abbrev xmlns:xlink="http://www.w3.org/1999/xlink" xlink:title="Autonomous Republic" id="ABBRID0EPBEM" xlink:type="simple">AR</abbrev> Abkhazia, Georgia (<abbrev xmlns:xlink="http://www.w3.org/1999/xlink" content-type="institution" xlink:title="Zoological Museum, State University of Moscow, Moscow, Russia" id="ABBRID0ETBEM" xlink:type="simple">ZMUM</abbrev>) <bold>A</bold> right promere, caudal view <bold>B</bold> apical part of flagellum <bold>C</bold> right opisthomere, mesal view <bold>D</bold> distal part of the same aspect <bold>E</bold> right opisthomere, oral-mesal view <bold>F</bold> same, oral view. Scale bars: 0.1 mm (<bold>A, C, E, F</bold>), 0.05 mm (<bold>D</bold>), 0.01 mm (<bold>B</bold>). Abbreviations: <bold><italic><abbrev xmlns:xlink="http://www.w3.org/1999/xlink" xlink:title="apical outgrowth" id="ABBRID0EVCEM" xlink:type="simple">ao</abbrev></italic></bold> apical outgrowth of basoposterior process, <bold><italic><abbrev xmlns:xlink="http://www.w3.org/1999/xlink" xlink:title="basoposterior process" id="ABBRID0E2CEM" xlink:type="simple">bpp</abbrev></italic></bold> basoposterior process, <bold><italic>dg</italic></bold> distal groove, <bold><italic>dl</italic></bold> distolateral lobe, <bold><italic>f</italic></bold> flagellum, <bold><italic><abbrev xmlns:xlink="http://www.w3.org/1999/xlink" xlink:title="flagellum channel" id="ABBRID0EKDEM" xlink:type="simple">fc</abbrev></italic></bold> flagellum channel, <bold><italic>g</italic></bold> (supposed) gonocoxal gland, <bold><italic><abbrev xmlns:xlink="http://www.w3.org/1999/xlink" xlink:title="median groove" id="ABBRID0ETDEM" xlink:type="simple">mg</abbrev></italic></bold> median groove, <bold><italic>ml</italic></bold> mesomeroidal lobe, <bold><italic><abbrev xmlns:xlink="http://www.w3.org/1999/xlink" xlink:title="median ridge" id="ABBRID0E3DEM" xlink:type="simple">mr</abbrev></italic></bold> median ridge, <bold><italic>s</italic></bold> solenomere, <bold><italic><abbrev xmlns:xlink="http://www.w3.org/1999/xlink" xlink:title="anteromesal sinus" id="ABBRID0EFEEM" xlink:type="simple">si</abbrev></italic></bold> anteromesal sinus.</p></caption><graphic xmlns:xlink="http://www.w3.org/1999/xlink" xlink:href="zookeys-1058-001-g024.jpg" position="float" orientation="portrait" xlink:type="simple" id="oo_581959.jpg"><uri content-type="original_file" xlink:type="simple">https://binary.pensoft.net/fig/581959</uri></graphic></fig></tp:treatment-sec><tp:treatment-sec sec-type="Previous records from the Caucasus" id="SECID0EOEEM"><title>Previous records from the Caucasus.</title><p>Georgia, <abbrev xmlns:xlink="http://www.w3.org/1999/xlink" xlink:title="Autonomous Republic" id="ABBRID0E5EEM" xlink:type="simple">AR</abbrev> Abkhazia, Gagry (type locality), near Lake Ritsa (the type locality of <italic><tp:taxon-name><tp:taxon-name-part taxon-name-part-type="genus" reg="Omobrachyiulus">O.</tp:taxon-name-part><tp:taxon-name-part taxon-name-part-type="species" reg="implicitus">i.</tp:taxon-name-part><tp:taxon-name-part taxon-name-part-type="subspecies" reg="ritsensis">ritsensis</tp:taxon-name-part></tp:taxon-name></italic>)</p></tp:treatment-sec><tp:treatment-sec sec-type="distribution" id="SECID0E1FEM"><title>General distribution.</title><p><abbrev xmlns:xlink="http://www.w3.org/1999/xlink" xlink:title="broad endemic to the western parts of the Caucasus region" id="ABBRID0EAGEM" xlink:type="simple">WECA</abbrev>.</p></tp:treatment-sec><tp:treatment-sec sec-type="remarks" id="SECID0EEGEM"><title>Remarks.</title><p>The species is new to the fauna of Russia.</p><p>The subspecies <italic><tp:taxon-name><tp:taxon-name-part taxon-name-part-type="genus" reg="Omobrachyiulus">O.</tp:taxon-name-part><tp:taxon-name-part taxon-name-part-type="species" reg="implicitus">i.</tp:taxon-name-part><tp:taxon-name-part taxon-name-part-type="subspecies" reg="ritsensis">ritsensis</tp:taxon-name-part></tp:taxon-name></italic> was described by <xref ref-type="bibr" rid="B30">Golovatch (1981)</xref> from the environs of Lake Ritsa, <abbrev xmlns:xlink="http://www.w3.org/1999/xlink" xlink:title="Autonomous Republic" id="ABBRID0ERHEM" xlink:type="simple">AR</abbrev> Abkhazia. The author listed the sparser metazonal striations, the slightly upwards bent epiproct and the different shape of the promere as the main diagnostic characters that distinguish <italic>ristensis</italic> from the typical form. The gonopods of all examined males, including the topotypic material from north of Lake Ritsa, show no significant differences from each other and they all match well the original descriptions and drawings of both the typical <italic><tp:taxon-name><tp:taxon-name-part taxon-name-part-type="genus" reg="Omobrachyiulus">O.</tp:taxon-name-part><tp:taxon-name-part taxon-name-part-type="species" reg="implicitus">implicitus</tp:taxon-name-part></tp:taxon-name></italic> and <italic><tp:taxon-name><tp:taxon-name-part taxon-name-part-type="genus" reg="Omobrachyiulus">O.</tp:taxon-name-part><tp:taxon-name-part taxon-name-part-type="species" reg="implicitus">i.</tp:taxon-name-part><tp:taxon-name-part taxon-name-part-type="subspecies" reg="ritsensis">ritsensis</tp:taxon-name-part></tp:taxon-name></italic>. On the other hand, the two aforementioned external somatic characters cannot alone reliably delimit a subspecies, as in <tp:taxon-name><tp:taxon-name-part taxon-name-part-type="family">Julidae</tp:taxon-name-part></tp:taxon-name> they normally display some variations even within one population. We thus formally synonymise <italic><tp:taxon-name><tp:taxon-name-part taxon-name-part-type="genus" reg="Omobrachyiulus">O.</tp:taxon-name-part><tp:taxon-name-part taxon-name-part-type="species" reg="implicitus">implicitus</tp:taxon-name-part><tp:taxon-name-part taxon-name-part-type="subspecies" reg="ritsensis">ritsensis</tp:taxon-name-part></tp:taxon-name></italic> with the typical <italic><tp:taxon-name><tp:taxon-name-part taxon-name-part-type="genus" reg="Omobrachyiulus">O.</tp:taxon-name-part><tp:taxon-name-part taxon-name-part-type="species" reg="implicitus">implicitus</tp:taxon-name-part></tp:taxon-name></italic>, syn. nov.</p></tp:treatment-sec><tp:treatment-sec><!--Section generated to contain objects referenced in tp:taxon-treatment.--><fig id="F25" position="float" orientation="portrait"><object-id xmlns:xlink="http://www.w3.org/1999/xlink" content-type="doi" xlink:type="simple">10.3897/zookeys.1058.68628.figure25</object-id><object-id xmlns:xlink="http://www.w3.org/1999/xlink" content-type="arpha" xlink:type="simple">03688D11-3A9C-53B3-B5CB-2585EDED5C69</object-id><label>Figure 25.</label><caption><p><italic><tp:taxon-name><tp:taxon-name-part taxon-name-part-type="genus" reg="Omobrachyiulus">Omobrachyiulus</tp:taxon-name-part><tp:taxon-name-part taxon-name-part-type="species" reg="fasciatus">fasciatus</tp:taxon-name-part></tp:taxon-name></italic> sp. nov., ♂ holotype <bold>A</bold> head and body rings 1–4 <bold>B</bold> telson, lateral views. Not to scale.</p></caption><graphic xmlns:xlink="http://www.w3.org/1999/xlink" xlink:href="zookeys-1058-001-g025.jpg" position="float" orientation="portrait" xlink:type="simple" id="oo_581960.jpg"><uri content-type="original_file" xlink:type="simple">https://binary.pensoft.net/fig/581960</uri></graphic></fig><fig id="F28" position="float" orientation="portrait"><object-id xmlns:xlink="http://www.w3.org/1999/xlink" content-type="doi" xlink:type="simple">10.3897/zookeys.1058.68628.figure28</object-id><object-id xmlns:xlink="http://www.w3.org/1999/xlink" content-type="arpha" xlink:type="simple">F1BD0466-99B0-521E-9FAB-5D7D01035106</object-id><label>Figure 28.</label><caption><p><italic><tp:taxon-name><tp:taxon-name-part taxon-name-part-type="genus" reg="Omobrachyiulus">Omobrachyiulus</tp:taxon-name-part><tp:taxon-name-part taxon-name-part-type="species" reg="lazanyiae">lazanyiae</tp:taxon-name-part></tp:taxon-name></italic> sp. nov., ♂ holotype <bold>A</bold> head and body rings 1–3, lateral, slightly dorsal view <bold>B</bold> telson, lateral view. Not to scale.</p></caption><graphic xmlns:xlink="http://www.w3.org/1999/xlink" xlink:href="zookeys-1058-001-g028.jpg" position="float" orientation="portrait" xlink:type="simple" id="oo_581963.jpg"><uri content-type="original_file" xlink:type="simple">https://binary.pensoft.net/fig/581963</uri></graphic></fig><fig id="F27" position="float" orientation="portrait"><object-id xmlns:xlink="http://www.w3.org/1999/xlink" content-type="doi" xlink:type="simple">10.3897/zookeys.1058.68628.figure27</object-id><object-id xmlns:xlink="http://www.w3.org/1999/xlink" content-type="arpha" xlink:type="simple">1795771D-75FF-57A3-A7F2-512D0AFB8CCE</object-id><label>Figure 27.</label><caption><p><italic><tp:taxon-name><tp:taxon-name-part taxon-name-part-type="genus" reg="Omobrachyiulus">Omobrachyiulus</tp:taxon-name-part><tp:taxon-name-part taxon-name-part-type="species" reg="fasciatus">fasciatus</tp:taxon-name-part></tp:taxon-name></italic> sp. nov., gonopods of ♂ paratype from near Mount Fisht, Krasnodar Prov., Russia (<named-content xmlns:xlink="http://www.w3.org/1999/xlink" content-type="dwc:institutional_code" xlink:type="simple">NHMD</named-content>) <bold>A</bold> left promere, caudal, somewhat lateral view <bold>B</bold> same, caudal view <bold>C</bold> apical part of flagellum <bold>D</bold> left opisthomere, mesal view <bold>E</bold> distal part of right opisthomere, caudo-mesal, somewhat apical view <bold>F</bold> distal part of left opisthomere, oral-mesal view <bold>G</bold> left opisthomere, caudo-mesal view. Scale bars: 0.1 mm (<bold>A, B, D</bold>), 0.05 mm (<bold>G</bold>), 0.02 mm (<bold>E, F</bold>) 0.01 mm (<bold>C</bold>). Abbreviations: <bold><italic><abbrev xmlns:xlink="http://www.w3.org/1999/xlink" xlink:title="apical outgrowth" id="ABBRID0EOHFM" xlink:type="simple">ao</abbrev></italic></bold> apical outgrowth of basoposterior process, <bold><italic>aol</italic></bold> lamellar part of basoposterior process’ apical outgrowth, <bold><italic><abbrev xmlns:xlink="http://www.w3.org/1999/xlink" xlink:title="basoposterior process" id="ABBRID0EXHFM" xlink:type="simple">bpp</abbrev></italic></bold> basoposterior process, <bold><italic>dg</italic></bold> distal groove, <bold><italic>dl</italic></bold> distolateral lobe, <bold><italic>f</italic></bold> flagellum, <bold><italic><abbrev xmlns:xlink="http://www.w3.org/1999/xlink" xlink:title="flagellum channel" id="ABBRID0EGIFM" xlink:type="simple">fc</abbrev></italic></bold> flagellum channel, <bold><italic>g</italic></bold> (supposed) gonocoxal gland, <bold><italic><abbrev xmlns:xlink="http://www.w3.org/1999/xlink" xlink:title="median groove" id="ABBRID0EPIFM" xlink:type="simple">mg</abbrev></italic></bold> median groove, <bold><italic>ml</italic></bold> mesomeroidal lobe, <bold><italic><abbrev xmlns:xlink="http://www.w3.org/1999/xlink" xlink:title="median ridge" id="ABBRID0EYIFM" xlink:type="simple">mr</abbrev></italic></bold> median ridge, <bold><italic>s</italic></bold> solenomere, <bold><italic><abbrev xmlns:xlink="http://www.w3.org/1999/xlink" xlink:title="anteromesal sinus" id="ABBRID0EBJFM" xlink:type="simple">si</abbrev></italic></bold> anteromesal sinus.</p></caption><graphic xmlns:xlink="http://www.w3.org/1999/xlink" xlink:href="zookeys-1058-001-g027.jpg" position="float" orientation="portrait" xlink:type="simple" id="oo_581962.jpg"><uri content-type="original_file" xlink:type="simple">https://binary.pensoft.net/fig/581962</uri></graphic></fig><fig id="F30" position="float" orientation="portrait"><object-id xmlns:xlink="http://www.w3.org/1999/xlink" content-type="doi" xlink:type="simple">10.3897/zookeys.1058.68628.figure30</object-id><object-id xmlns:xlink="http://www.w3.org/1999/xlink" content-type="arpha" xlink:type="simple">630B7426-9D6D-5EFB-92B1-31CF8150AA63</object-id><label>Figure 30.</label><caption><p><italic><tp:taxon-name><tp:taxon-name-part taxon-name-part-type="genus" reg="Omobrachyiulus">Omobrachyiulus</tp:taxon-name-part><tp:taxon-name-part taxon-name-part-type="species" reg="lazanyiae">lazanyiae</tp:taxon-name-part></tp:taxon-name></italic> sp. nov., gonopods of ♂ paratype (<named-content xmlns:xlink="http://www.w3.org/1999/xlink" content-type="dwc:institutional_code" xlink:type="simple">SMNG</named-content>) <bold>A</bold> right promere (flagellum broken off), caudal view <bold>B</bold> right opisthomere, mesal view <bold>C</bold> left opisthomere, latero-oral view <bold>D</bold> apical part of right opisthomere, mesal view <bold>E</bold> distal part of left opisthomere, latero-oral view. Scale bars: 0.1 mm (<bold>A–C</bold>), 0.05 mm (<bold>E</bold>), 0.02 mm (<bold>D</bold>). Abbreviations: <bold><italic><abbrev xmlns:xlink="http://www.w3.org/1999/xlink" xlink:title="apical outgrowth" id="ABBRID0EXAGM" xlink:type="simple">ao</abbrev></italic></bold> apical outgrowth of basoposterior process, <bold><italic>aol</italic></bold> lamellar part of basoposterior process’ apical outgrowth, <bold><italic><abbrev xmlns:xlink="http://www.w3.org/1999/xlink" xlink:title="basoposterior process" id="ABBRID0EABGM" xlink:type="simple">bpp</abbrev></italic></bold> basoposterior process, <bold><italic>dg</italic></bold> distal groove, <bold><italic><abbrev xmlns:xlink="http://www.w3.org/1999/xlink" xlink:title="flagellum channel" id="ABBRID0EJBGM" xlink:type="simple">fc</abbrev></italic></bold> flagellum channel, <bold><italic>g</italic></bold> (supposed) gonocoxal gland, <bold><italic><abbrev xmlns:xlink="http://www.w3.org/1999/xlink" xlink:title="median groove" id="ABBRID0ESBGM" xlink:type="simple">mg</abbrev></italic></bold> median groove, <bold><italic>ml</italic></bold> mesomeroidal lobe, <bold><italic><abbrev xmlns:xlink="http://www.w3.org/1999/xlink" xlink:title="median ridge" id="ABBRID0E2BGM" xlink:type="simple">mr</abbrev></italic></bold> median ridge, <bold><italic>s</italic></bold> solenomere, <bold><italic>sc</italic></bold> seminal channel, <bold><italic><abbrev xmlns:xlink="http://www.w3.org/1999/xlink" xlink:title="spiniform filaments" id="ABBRID0EHCGM" xlink:type="simple">sf</abbrev></italic></bold> spiniform filaments, <bold><italic><abbrev xmlns:xlink="http://www.w3.org/1999/xlink" xlink:title="anteromesal sinus" id="ABBRID0ENCGM" xlink:type="simple">si</abbrev></italic></bold> anteromesal sinus, <bold><italic><abbrev xmlns:xlink="http://www.w3.org/1999/xlink" xlink:title="lamella of solenomere" id="ABBRID0ETCGM" xlink:type="simple">sl</abbrev></italic></bold> mesal lobe of solenomere.</p></caption><graphic xmlns:xlink="http://www.w3.org/1999/xlink" xlink:href="zookeys-1058-001-g030.jpg" position="float" orientation="portrait" xlink:type="simple" id="oo_581965.jpg"><uri content-type="original_file" xlink:type="simple">https://binary.pensoft.net/fig/581965</uri></graphic></fig><fig id="F26" position="float" orientation="portrait"><object-id xmlns:xlink="http://www.w3.org/1999/xlink" content-type="doi" xlink:type="simple">10.3897/zookeys.1058.68628.figure26</object-id><object-id xmlns:xlink="http://www.w3.org/1999/xlink" content-type="arpha" xlink:type="simple">CEE78730-DCEF-583A-B57A-CBCD501CC70F</object-id><label>Figure 26.</label><caption><p><italic><tp:taxon-name><tp:taxon-name-part taxon-name-part-type="genus" reg="Omobrachyiulus">Omobrachyiulus</tp:taxon-name-part><tp:taxon-name-part taxon-name-part-type="species" reg="fasciatus">fasciatus</tp:taxon-name-part></tp:taxon-name></italic> sp. nov., ♂ (<bold>A–D</bold>) and ♀ (<bold>E</bold>) paratypes from near Mount Fisht, Krasnodar Prov., Russia (ZMUC) <bold>A</bold> hypoproct, ventral view <bold>B</bold> left flange of pleurotergum 7, ventro-lateral view <bold>C</bold> penis, caudal view <bold>D</bold> distal part of right opisthomere, lateral, somewhat oral view <bold>E</bold> right vulva, mesal view. Scale bars: 0.2 mm (<bold>B, E</bold>), 0.1 mm (<bold>D</bold>), 0.06 mm (<bold>A, C</bold>). Abbreviations: <bold><italic><abbrev xmlns:xlink="http://www.w3.org/1999/xlink" xlink:title="apical outgrowth" id="ABBRID0ECCFM" xlink:type="simple">ao</abbrev></italic></bold> apical outgrowth of basoposterior process, <bold><italic><abbrev xmlns:xlink="http://www.w3.org/1999/xlink" xlink:title="basoposterior process" id="ABBRID0EICFM" xlink:type="simple">bpp</abbrev></italic></bold> basoposterior process, <bold><italic><abbrev xmlns:xlink="http://www.w3.org/1999/xlink" xlink:title="central tube" id="ABBRID0EOCFM" xlink:type="simple">ct</abbrev></italic></bold> central tube, <bold><italic><abbrev xmlns:xlink="http://www.w3.org/1999/xlink" xlink:title="posterior ampulla" id="ABBRID0EUCFM" xlink:type="simple">pa</abbrev></italic></bold> posterior ampulla, <bold><italic><abbrev xmlns:xlink="http://www.w3.org/1999/xlink" xlink:title="posterior tube" id="ABBRID0E1CFM" xlink:type="simple">pt</abbrev></italic></bold> posterior tube, <bold><italic>s</italic></bold> solenomere.</p></caption><graphic xmlns:xlink="http://www.w3.org/1999/xlink" xlink:href="zookeys-1058-001-g026.jpg" position="float" orientation="portrait" xlink:type="simple" id="oo_581961.jpg"><uri content-type="original_file" xlink:type="simple">https://binary.pensoft.net/fig/581961</uri></graphic></fig><fig id="F29" position="float" orientation="portrait"><object-id xmlns:xlink="http://www.w3.org/1999/xlink" content-type="doi" xlink:type="simple">10.3897/zookeys.1058.68628.figure29</object-id><object-id xmlns:xlink="http://www.w3.org/1999/xlink" content-type="arpha" xlink:type="simple">23DD59E0-2868-5882-8E1B-D56BF6F314BE</object-id><label>Figure 29.</label><caption><p><italic><tp:taxon-name><tp:taxon-name-part taxon-name-part-type="genus" reg="Omobrachyiulus">Omobrachyiulus</tp:taxon-name-part><tp:taxon-name-part taxon-name-part-type="species" reg="lazanyiae">lazanyiae</tp:taxon-name-part></tp:taxon-name></italic> sp. nov., ♂ paratype (<named-content xmlns:xlink="http://www.w3.org/1999/xlink" content-type="dwc:institutional_code" xlink:type="simple">SMNG</named-content>) <bold>A</bold> hypoproct (basal corners broken off), ventral view <bold>B</bold> right leg 1, mesal view <bold>C</bold> right flange of pleurotergum 7, ventro-lateral view <bold>D</bold> right opisthomere, mesal, somewhat oral view. Scale bars: 0.2 mm (<bold>D</bold>), 0.1 mm (<bold>A–C</bold>). Abbreviations: <bold><italic><abbrev xmlns:xlink="http://www.w3.org/1999/xlink" xlink:title="apical outgrowth" id="ABBRID0EIZFM" xlink:type="simple">ao</abbrev></italic></bold> apical outgrowth of basoposterior process, <bold><italic>aol</italic></bold> lamellar part of basoposterior process’ apical outgrowth, <bold><italic><abbrev xmlns:xlink="http://www.w3.org/1999/xlink" xlink:title="flagellum channel" id="ABBRID0ERZFM" xlink:type="simple">fc</abbrev></italic></bold> flagellum channel, <bold><italic>g</italic></bold> (supposed) gonocoxal gland, <bold><italic>ml</italic></bold> mesomeroidal lobe, <bold><italic>s</italic></bold> solenomere, <bold><italic>sc</italic></bold> seminal channel, <bold><italic><abbrev xmlns:xlink="http://www.w3.org/1999/xlink" xlink:title="spiniform filaments" id="ABBRID0ED1FM" xlink:type="simple">sf</abbrev></italic></bold> spiniform filaments, <bold><italic><abbrev xmlns:xlink="http://www.w3.org/1999/xlink" xlink:title="lamella of solenomere" id="ABBRID0EJ1FM" xlink:type="simple">sl</abbrev></italic></bold> mesal lobe of solenomere.</p></caption><graphic xmlns:xlink="http://www.w3.org/1999/xlink" xlink:href="zookeys-1058-001-g029.jpg" position="float" orientation="portrait" xlink:type="simple" id="oo_581964.jpg"><uri content-type="original_file" xlink:type="simple">https://binary.pensoft.net/fig/581964</uri></graphic></fig></tp:treatment-sec><ref-list><ref id="B54"><mixed-citation xmlns:xlink="http://www.w3.org/1999/xlink" xlink:type="simple"><person-group><name name-style="western"><surname>Lang</surname><given-names>J</given-names></name></person-group> (<year>1959</year>) <article-title>[To the knowledge of millipedes (<tp:taxon-name><tp:taxon-name-part taxon-name-part-type="class">Diplopoda</tp:taxon-name-part></tp:taxon-name>) of the USSR territory].</article-title><source>Zoologicheskii zhurnal</source><volume>38</volume>(<issue>12</issue>): <fpage>1790</fpage>–<lpage>1796</lpage>. [In Russian, a summary in English]</mixed-citation></ref><ref id="B49"><mixed-citation xmlns:xlink="http://www.w3.org/1999/xlink" xlink:type="simple"><person-group><name name-style="western"><surname>Kobakhidze</surname><given-names>DN</given-names></name></person-group> (<year>1964</year>) [Myriopods (<tp:taxon-name><tp:taxon-name-part taxon-name-part-type="above-genus">Myriopoda</tp:taxon-name-part></tp:taxon-name>)]. [Animal Life of Georgia 2: Athropods]. SSR Georgia Academy of Sciences Publishers, Tbilisi, 186–195. [In Georgian]</mixed-citation></ref><ref id="B50"><mixed-citation xmlns:xlink="http://www.w3.org/1999/xlink" xlink:type="simple"><person-group><name name-style="western"><surname>Kobakhidze</surname><given-names>DN</given-names></name></person-group> (<year>1965</year>) <article-title>[A list of millipedes (<tp:taxon-name><tp:taxon-name-part taxon-name-part-type="class">Diplopoda</tp:taxon-name-part></tp:taxon-name>) of SSR Georgia].</article-title><source>Fragmenta Faunistica</source><volume>11</volume>(<issue>21</issue>): <fpage>390</fpage>–<lpage>398</lpage>. [In Russian, summaries in Polish and German]</mixed-citation></ref><ref id="B82"><mixed-citation xmlns:xlink="http://www.w3.org/1999/xlink" xlink:type="simple"><person-group><name name-style="western"><surname>Talikadze</surname><given-names>DA</given-names></name></person-group> (<year>1984</year>) <article-title>[On the millipede fauna (<tp:taxon-name><tp:taxon-name-part taxon-name-part-type="class">Diplopoda</tp:taxon-name-part></tp:taxon-name>) of the Colchidan Province of the Caucasus].</article-title><source>Zoologicheskii zhurnal</source><volume>63</volume>(<issue>1</issue>): <fpage>142</fpage>–<lpage>145</lpage>. [In Russian, a summary in English]</mixed-citation></ref><ref id="B15"><mixed-citation xmlns:xlink="http://www.w3.org/1999/xlink" xlink:type="simple"><person-group><name name-style="western"><surname>Chumachenko</surname><given-names>YA</given-names></name></person-group> (<year>2016</year>) <article-title>[Millipede (<tp:taxon-name><tp:taxon-name-part taxon-name-part-type="class">Diplopoda</tp:taxon-name-part></tp:taxon-name>) populations in a yew-boxtree grove in the Caucasian Nature Reserve, Russia].</article-title><source>Zoologicheskii zhurnal</source><volume>95</volume>(<issue>4</issue>): <fpage>406</fpage>–<lpage>416</lpage>. [In Russian, English summary] <ext-link xlink:type="simple" ext-link-type="doi" xlink:href="10.7868/S004451341604005X">https://doi.org/10.7868/S004451341604005X</ext-link></mixed-citation></ref><ref id="B85"><mixed-citation xmlns:xlink="http://www.w3.org/1999/xlink" xlink:type="simple"><person-group><name name-style="western"><surname>Vagalinski</surname><given-names>B</given-names></name><name name-style="western"><surname>Lazányi</surname><given-names>E</given-names></name></person-group> (<year>2018</year>) <article-title>Revision of the millipede tribe <tp:taxon-name><tp:taxon-name-part taxon-name-part-type="tribe">Brachyiulini</tp:taxon-name-part></tp:taxon-name> Verhoeff, 1909 (<tp:taxon-name><tp:taxon-name-part taxon-name-part-type="class">Diplopoda</tp:taxon-name-part></tp:taxon-name>: <tp:taxon-name><tp:taxon-name-part taxon-name-part-type="order">Julida</tp:taxon-name-part></tp:taxon-name>: <tp:taxon-name><tp:taxon-name-part taxon-name-part-type="family">Julidae</tp:taxon-name-part></tp:taxon-name>), with descriptions of new taxa.</article-title><source>Zootaxa</source><volume>4421</volume>(<issue>1</issue>): <fpage>001</fpage>–<lpage>142</lpage>. <ext-link xlink:type="simple" ext-link-type="doi" xlink:href="10.11646/zootaxa.4421.1.1">https://doi.org/10.11646/zootaxa.4421.1.1</ext-link></mixed-citation></ref><ref id="B52"><mixed-citation xmlns:xlink="http://www.w3.org/1999/xlink" xlink:type="simple"><person-group><name name-style="western"><surname>Kokhia</surname><given-names>MS</given-names></name><name name-style="western"><surname>Golovatch</surname><given-names>SI</given-names></name></person-group> (<year>2018</year>) <article-title>A checklist of the millipedes of Georgia, Caucasus (<tp:taxon-name><tp:taxon-name-part taxon-name-part-type="class">Diplopoda</tp:taxon-name-part></tp:taxon-name>).</article-title> In: <person-group><name name-style="western"><surname>Stoev</surname><given-names>P</given-names></name><name name-style="western"><surname>Edgecombe</surname><given-names>GD</given-names></name></person-group> (<role>Eds</role>) <issue-title>Proceedings of the 17th International Congress of Myriapodology, Krabi, Thailand.</issue-title><source>ZooKeys</source><volume>741</volume>: <fpage>35</fpage>–<lpage>48</lpage>. <ext-link xlink:type="simple" ext-link-type="doi" xlink:href="10.3897/zookeys.741.20042">https://doi.org/10.3897/zookeys.741.20042</ext-link></mixed-citation></ref><ref id="B53"><mixed-citation xmlns:xlink="http://www.w3.org/1999/xlink" xlink:type="simple"><person-group><name name-style="western"><surname>Kokhia</surname><given-names>MS</given-names></name><name name-style="western"><surname>Golovatch</surname><given-names>SI</given-names></name></person-group> (<year>2020</year>) <article-title>Diversity and distribution of the millipedes (<tp:taxon-name><tp:taxon-name-part taxon-name-part-type="class">Diplopoda</tp:taxon-name-part></tp:taxon-name>) of Georgia, Caucasus.</article-title> In: <person-group><name name-style="western"><surname>Korsós</surname><given-names>Z</given-names></name><name name-style="western"><surname>Dányi</surname><given-names>L</given-names></name></person-group> (<role>Eds</role>) <issue-title>Proceedings of the 18th International Congress of Myriapodology, Budapest, Hungary.</issue-title><source>ZooKeys</source><volume>930</volume>: <fpage>199</fpage>–<lpage>219</lpage>. <ext-link xlink:type="simple" ext-link-type="doi" xlink:href="10.3897/zookeys.930.47490">https://doi.org/10.3897/zookeys.930.47490</ext-link></mixed-citation></ref><ref id="B30"><mixed-citation xmlns:xlink="http://www.w3.org/1999/xlink" xlink:type="simple"><person-group><name name-style="western"><surname>Golovatch</surname><given-names>SI</given-names></name></person-group> (<year>1981</year>) <article-title>Some new forms of millipedes (<tp:taxon-name><tp:taxon-name-part taxon-name-part-type="class">Diplopoda</tp:taxon-name-part></tp:taxon-name>) from the Caucasus.</article-title><source>Annales Zoologici</source><volume>36</volume>(<issue>5</issue>): <fpage>195</fpage>–<lpage>116</lpage>.</mixed-citation></ref></ref-list></tp:taxon-treatment>
