# Supplementary material for: The millipede tribe Brachyiulini in the Caucasus (Diplopoda, Julida, Julidae)
Source: Zookeys. 2021 Aug 30;1058:1–127. doi: 10.3897/zookeys.1058.68628 (PMC8421324; doi:10.3897/zookeys.1058.68628)
Supplement: XML Treatment for Omobrachyiulus fasciatus [file zookeys.1058.68628-treatment34.xml]

<!DOCTYPE tp:taxon-treatment
  PUBLIC "-//TaxonX//DTD Taxonomic Treatment Publishing DTD v0 20100105//EN" "tax-treatment-NSO.dtd">
<tp:taxon-treatment xmlns:tp="http://www.plazi.org/taxpub"><tp:treatment-meta><kwd-group><label>Taxon classification</label><kwd><named-content xmlns:xlink="http://www.w3.org/1999/xlink" content-type="kingdom">Animalia</named-content></kwd><kwd><named-content xmlns:xlink="http://www.w3.org/1999/xlink" content-type="order">Julida</named-content></kwd><kwd><named-content xmlns:xlink="http://www.w3.org/1999/xlink" content-type="family">Julidae</named-content></kwd></kwd-group><mixed-citation publication-type="journal"><person-group><name><surname>Vagalinski</surname><given-names>Boyan</given-names></name><name><surname>Golovatch</surname><given-names>Sergei I.</given-names></name></person-group><article-title>The millipede tribe <tp:taxon-name><tp:taxon-name-part taxon-name-part-type="tribe">Brachyiulini</tp:taxon-name-part></tp:taxon-name> in the Caucasus (<tp:taxon-name><tp:taxon-name-part taxon-name-part-type="class">Diplopoda</tp:taxon-name-part></tp:taxon-name>, <tp:taxon-name><tp:taxon-name-part taxon-name-part-type="order">Julida</tp:taxon-name-part></tp:taxon-name>, <tp:taxon-name><tp:taxon-name-part taxon-name-part-type="family">Julidae</tp:taxon-name-part></tp:taxon-name>)</article-title><source>Zookeys</source><day>30</day><month>8</month><year>2021</year><volume>1058</volume><fpage>1</fpage><lpage>127</lpage><pub-id pub-id-type="doi">10.3897/zookeys.1058.68628</pub-id></mixed-citation></tp:treatment-meta><tp:nomenclature><tp:taxon-name>
            <object-id xmlns:xlink="http://www.w3.org/1999/xlink" content-type="arpha" xlink:type="simple">902B73BE-7461-58FC-BBF5-A319018CC993</object-id>
            <tp:taxon-name-part taxon-name-part-type="genus" reg="Omobrachyiulus">Omobrachyiulus</tp:taxon-name-part>
            <tp:taxon-name-part taxon-name-part-type="species" reg="fasciatus">fasciatus</tp:taxon-name-part>
            <object-id xmlns:xlink="http://www.w3.org/1999/xlink" content-type="zoobank" xlink:type="simple">http://zoobank.org/168675F9-3F8B-4028-B5F5-A269337E6DF7</object-id>
          </tp:taxon-name><tp:taxon-authority>Vagalinski</tp:taxon-authority><tp:taxon-status xmlns:xlink="http://www.w3.org/1999/xlink" xlink:type="simple">sp. nov.</tp:taxon-status><xref ref-type="fig" rid="F25">Figs 25</xref><xref ref-type="fig" rid="F26">, 26</xref><xref ref-type="fig" rid="F27">, 27</xref></tp:nomenclature><tp:treatment-sec sec-type="material" id="SECID0EROEM"><title>Material examined</title><p><bold>(all from Russia). <italic>Holotype</italic></bold>: ♂ (in two pieces, gonopods dissected, right antenna missing) (<abbrev xmlns:xlink="http://www.w3.org/1999/xlink" content-type="institution" xlink:title="Zoological Museum, State University of Moscow, Moscow, Russia" id="ABBRID0E2OEM" xlink:type="simple">ZMUM</abbrev>), Republic of Adygea, Caucasian Nature Reserve, Lagonaki Plateau, Azishskiy Pass, forest, pitfall traps, 14–26.VIII.2013, Yu. Chumachenko leg. <bold><italic>Paratypes</italic></bold>: 1 ♂, 1 ♀, 1 subad. ♂, 2 juv. ♀♀ (<named-content xmlns:xlink="http://www.w3.org/1999/xlink" content-type="dwc:institutional_code" xlink:type="simple">SMNG</named-content> 34136) (the male in 2 pieces, with dissected gonopods; the female unbroken, the subadult in two pieces, the juveniles unbroken), Republic of Adygea, Mt. Koryto, by a hut, <named-content xmlns:xlink="http://www.w3.org/1999/xlink" content-type="dwc:verbatimCoordinates" xlink:type="simple"><named-content content-type="geo-json" specific-use="{&#34;type&#34;:&#34;Point&#34;,&#34;coordinates&#34;:[40.350556,44.064722]}" id="NCID0EPQEM" xlink:type="simple">44°03'53"N, 40°21'02"E</named-content></named-content>, 1600 m a.s.l., open <italic><tp:taxon-name><tp:taxon-name-part taxon-name-part-type="genus" reg="Abies">Abies</tp:taxon-name-part></tp:taxon-name></italic> forests with dense undergrowth of herbs and shrubs, sifting leaf litter, 22.VIII.2005, K. Voigtländer leg.; 1 ♂, 1 ♀ (<named-content xmlns:xlink="http://www.w3.org/1999/xlink" content-type="dwc:institutional_code" xlink:type="simple">SMNG</named-content> 34142) (the male in 2 pieces, with dissected gonopods; the female in two pieces, right vulva dissected), Republic of Adygea, Shestakova Meadow, <named-content xmlns:xlink="http://www.w3.org/1999/xlink" content-type="dwc:verbatimCoordinates" xlink:type="simple"><named-content content-type="geo-json" specific-use="{&#34;type&#34;:&#34;Point&#34;,&#34;coordinates&#34;:[40.390278,44.032222]}" id="NCID0EVREM" xlink:type="simple">44°01'56"N, 40°23'25"E</named-content></named-content>, <italic><tp:taxon-name><tp:taxon-name-part taxon-name-part-type="genus" reg="Abies">Abies</tp:taxon-name-part></tp:taxon-name></italic>, <italic><tp:taxon-name><tp:taxon-name-part taxon-name-part-type="genus" reg="Acer">Acer</tp:taxon-name-part></tp:taxon-name></italic>, ferns, etc., pitfall traps, 24–25.VIII.2005, K. Voigtländer leg.; 1 ♂, 1 juv. ♀ (<named-content xmlns:xlink="http://www.w3.org/1999/xlink" content-type="dwc:institutional_code" xlink:type="simple">SMNG</named-content> 34154) (the male in head to ring 6 and rest of body, gonopods and hypoproct dissected; the juvenile unbroken), Republic of Adygea, a hut on the west bank of Afonka River, <named-content xmlns:xlink="http://www.w3.org/1999/xlink" content-type="dwc:verbatimCoordinates" xlink:type="simple"><named-content content-type="geo-json" specific-use="{&#34;type&#34;:&#34;Point&#34;,&#34;coordinates&#34;:[40.406600,44.001900]}" id="NCID0ELTEM" xlink:type="simple">44.0019°N, 40.4066°E</named-content></named-content>, at a tree base, hand collecting, 27.VIII.2005, K. Voigtländer leg.; 1 ♂ (<named-content xmlns:xlink="http://www.w3.org/1999/xlink" content-type="dwc:institutional_code" xlink:type="simple">NMNHS</named-content>) (in head to ring 6, ring 7, and rest of body in three pieces; gonopods and hypoproct dissected), at Sakhray River, some 2 km E of Novoprokhladnoye, <named-content xmlns:xlink="http://www.w3.org/1999/xlink" content-type="dwc:verbatimCoordinates" xlink:type="simple"><named-content content-type="geo-json" specific-use="{&#34;type&#34;:&#34;Point&#34;,&#34;coordinates&#34;:[40.317889,44.136500]}" id="NCID0EYTEM" xlink:type="simple">44°08'11.4"N, 40°19'04.4"E</named-content></named-content>, 635 m a.s.l., <italic><tp:taxon-name><tp:taxon-name-part taxon-name-part-type="genus" reg="Fagus">Fagus</tp:taxon-name-part></tp:taxon-name></italic> forest, in dead wood, hand collecting, 30.VIII.2005, K. Voigtländer leg.; 2 ♂♂ (<named-content xmlns:xlink="http://www.w3.org/1999/xlink" content-type="dwc:institutional_code" xlink:type="simple">NHMD</named-content>) (one in 2 pieces, gonopods, dissected, the other in 2 pieces, gonopods missing), 5 ♀♀ (<named-content xmlns:xlink="http://www.w3.org/1999/xlink" content-type="dwc:institutional_code" xlink:type="simple">NHMD</named-content>) (some partly damaged), 3 juv. (<named-content xmlns:xlink="http://www.w3.org/1999/xlink" content-type="dwc:institutional_code" xlink:type="simple">NHMD</named-content>), Krasnodar Province, ca. 9 km SW of Mount Fisht, Babuk-Aul, <named-content xmlns:xlink="http://www.w3.org/1999/xlink" content-type="dwc:verbatimCoordinates" xlink:type="simple"><named-content content-type="geo-json" specific-use="{&#34;type&#34;:&#34;Point&#34;,&#34;coordinates&#34;:[39.819722,43.890556]}" id="NCID0E6UEM" xlink:type="simple">43°53'26"N, 39°49'11"E</named-content></named-content>, 560 m a.s.l., <italic><tp:taxon-name><tp:taxon-name-part taxon-name-part-type="genus" reg="Castanea">Castanea</tp:taxon-name-part></tp:taxon-name></italic> and <italic><tp:taxon-name><tp:taxon-name-part taxon-name-part-type="genus" reg="Fagus">Fagus</tp:taxon-name-part></tp:taxon-name></italic> forest, sifting leaf litter, 11.VII.2011, A. Solodovnikov leg.; 2 ♂♂ (<named-content xmlns:xlink="http://www.w3.org/1999/xlink" content-type="dwc:institutional_code" xlink:type="simple">NHMD</named-content>) (one unbroken, the other in five pieces, antenna, penis, leg 3, left flange of pleurotergum 7, and hypoproct dissected, opisthomeres and left promere prepared for <abbrev xmlns:xlink="http://www.w3.org/1999/xlink" xlink:title="scanning electron microscopy" id="ABBRID0EAWEM" xlink:type="simple">SEM</abbrev>), 17 ♀♀ (<named-content xmlns:xlink="http://www.w3.org/1999/xlink" content-type="dwc:institutional_code" xlink:type="simple">NHMD</named-content>) (some partly broken, one with dissected vulvae), 28 juv. and subad. (<named-content xmlns:xlink="http://www.w3.org/1999/xlink" content-type="dwc:institutional_code" xlink:type="simple">NHMD</named-content>), Russia, Krasnodar Prov., ca. 7 km SW of Mount Fisht, <named-content xmlns:xlink="http://www.w3.org/1999/xlink" content-type="dwc:verbatimCoordinates" xlink:type="simple"><named-content content-type="geo-json" specific-use="{&#34;type&#34;:&#34;Point&#34;,&#34;coordinates&#34;:[39.841783,43.903567]}" id="NCID0ERWEM" xlink:type="simple">43°54.214'N, 39°50.507'E</named-content></named-content>, 1200 m, <italic><tp:taxon-name><tp:taxon-name-part taxon-name-part-type="genus" reg="Fagus">Fagus</tp:taxon-name-part></tp:taxon-name></italic> and <italic><tp:taxon-name><tp:taxon-name-part taxon-name-part-type="genus" reg="Rhododendron">Rhododendron</tp:taxon-name-part></tp:taxon-name></italic> forest, sifting leaf litter, 14.VII.2011, A. Solodovnikov leg.</p></tp:treatment-sec><tp:treatment-sec sec-type="diagnosis" id="SECID0EEXEM"><title>Diagnosis.</title><p>A species of <italic><tp:taxon-name><tp:taxon-name-part taxon-name-part-type="genus" reg="Omobrachyiulus">Omobrachyiulus</tp:taxon-name-part></tp:taxon-name></italic> most similar to <italic><tp:taxon-name><tp:taxon-name-part taxon-name-part-type="genus" reg="Omobrachyiulus">O.</tp:taxon-name-part><tp:taxon-name-part taxon-name-part-type="species" reg="implicitus">implicitus</tp:taxon-name-part></tp:taxon-name></italic> and <italic><tp:taxon-name><tp:taxon-name-part taxon-name-part-type="genus" reg="Omobrachyiulus">O.</tp:taxon-name-part><tp:taxon-name-part taxon-name-part-type="species" reg="lazanyiae">lazanyiae</tp:taxon-name-part></tp:taxon-name></italic> sp. nov. by the overall shape of the promere, the weakly developed basoposterior process and mesomeroidal lobe of the opisthomere, and the broad, collar- or scarf-shaped, apical outgrowth of the basoposterior process which has a characteristic, wrinkled, lamellar part and partially covering the mesal side of the solenomere. Differs from these two species mainly by the apically clavate solenomere, and by the apical outgrowth of the opisthomeral basoposterior process consisting of a relatively narrow cockscomb-like distal part and a strongly developed scarf-shaped mesal part; as well as by other morphological details summarised in Table <xref ref-type="table" rid="T1">1</xref>.</p></tp:treatment-sec><tp:treatment-sec sec-type="Name" id="SECID0EO2EM"><title>Name.</title><p>From the Latin <italic>fascia</italic>, meaning scarf or band, after the strongly developed lamellar part of the apical outgrowth of the basoposterior process of the opisthomere, which is wrapped around the basomesal part of the solenomere. Adjective.</p></tp:treatment-sec><tp:treatment-sec sec-type="description" id="SECID0EV4EM"><title>Description.</title><p><bold><italic>Measurements</italic>:</bold> holotype ♂ in S IX, 45+3+T, L = 15.5 mm, H = 1.05 mm; paratype ♂♂ in S VIII–IX, 44–46+1–3+T, L = 14–16 mm, H = 1–1.1 mm; paratype ♀♀ in S VIII–X, 41–46+2–3+T, L = 11.9–19.9 mm, H = 0.85–1.3 mm.</p><p><bold><italic>Colouration</italic></bold> (Fig. <xref ref-type="fig" rid="F25">25A</xref>): mostly brown, dorsum dark brown, prozonae dorsally with two short, transverse, blackish stripes, one each at frontal margin and near suture; metazonae with one longer, brown, transverse stripe, gradually narrowing and disappearing somewhat below ozopore level; dorsum with a blurred, blackish, axial line, this being more prominent on prozonae; with a dark brown spot above and in front of ozopore.</p><fig id="F25" position="float" orientation="portrait"><object-id xmlns:xlink="http://www.w3.org/1999/xlink" content-type="doi" xlink:type="simple">10.3897/zookeys.1058.68628.figure25</object-id><object-id xmlns:xlink="http://www.w3.org/1999/xlink" content-type="arpha" xlink:type="simple">03688D11-3A9C-53B3-B5CB-2585EDED5C69</object-id><label>Figure 25.</label><caption><p><italic><tp:taxon-name><tp:taxon-name-part taxon-name-part-type="genus" reg="Omobrachyiulus">Omobrachyiulus</tp:taxon-name-part><tp:taxon-name-part taxon-name-part-type="species" reg="fasciatus">fasciatus</tp:taxon-name-part></tp:taxon-name></italic> sp. nov., ♂ holotype <bold>A</bold> head and body rings 1–4 <bold>B</bold> telson, lateral views. Not to scale.</p></caption><graphic xmlns:xlink="http://www.w3.org/1999/xlink" xlink:href="zookeys-1058-001-g025.jpg" position="float" orientation="portrait" xlink:type="simple" id="oo_581960.jpg"><uri content-type="original_file" xlink:type="simple">https://binary.pensoft.net/fig/581960</uri></graphic></fig><p><bold><italic>External structures</italic>:</bold> Eye patches in adults consisting of 30–40 ommatidia, mostly arranged in easily countable vertical rows. Vertigial, supralabral, and labral setae: two, four (one ♂ with five), and 16–18, respectively. Antennae 1.3–1.4 × as long as head in males and 1.2–1.3 × in females; antennomere 2 &gt; 4 = 5 ≥ 3. Gnathochilarium with a promentum separating both lamellae linguales over ca. 2/5 of their length, each latter with three or four setae in a longitudinal row; male stipites parabasally each with a longitudinal row of several short and stiff setae. Collum mostly smooth, with two or three broad shallow grooves near posterolateral corners, and with several densely set, oblique, shallow striae laterally at anterior margin.</p><p>Body rings barely vaulted. Prozonae with very short, fine, mostly parallel, longitudinal striae near pro-metazonal suture. Metazonae moderately deeply striated, n<italic><sub>Schub</sub></italic> = 8 or 9; metazonal setae 1/3 to nearly half of metazonal length. Ozopores set tightly behind pro-metazonal suture in more anterior rings, gradually moved further backwards, to nearly equal to their diameter behind the suture in caudalmost rings, sutures not being sinuous in front of ozopores. Tarsus of mid-body legs equal to, to slightly longer than, tibia, and nearly 3 × as long as apical claw.</p><p><bold><italic>Telson</italic></bold> (Fig. <xref ref-type="fig" rid="F25">25B</xref>): Epiproct long, wedge-like, with a well-developed, slightly clavate, hyaline tip turned dorsad, considerably surpassing longest paraproctal setae. Hypoproct (Fig. <xref ref-type="fig" rid="F26">26A</xref>) rounded subtrapezoidal to semi-circular, ventrally with two distal paramedian setae; somewhat protruding past caudal margin of paraprocts in males, tightly fitting to their ventral side in females. Paraprocts sparsely to moderately setose.</p><fig id="F26" position="float" orientation="portrait"><object-id xmlns:xlink="http://www.w3.org/1999/xlink" content-type="doi" xlink:type="simple">10.3897/zookeys.1058.68628.figure26</object-id><object-id xmlns:xlink="http://www.w3.org/1999/xlink" content-type="arpha" xlink:type="simple">CEE78730-DCEF-583A-B57A-CBCD501CC70F</object-id><label>Figure 26.</label><caption><p><italic><tp:taxon-name><tp:taxon-name-part taxon-name-part-type="genus" reg="Omobrachyiulus">Omobrachyiulus</tp:taxon-name-part><tp:taxon-name-part taxon-name-part-type="species" reg="fasciatus">fasciatus</tp:taxon-name-part></tp:taxon-name></italic> sp. nov., ♂ (<bold>A–D</bold>) and ♀ (<bold>E</bold>) paratypes from near Mount Fisht, Krasnodar Prov., Russia (ZMUC) <bold>A</bold> hypoproct, ventral view <bold>B</bold> left flange of pleurotergum 7, ventro-lateral view <bold>C</bold> penis, caudal view <bold>D</bold> distal part of right opisthomere, lateral, somewhat oral view <bold>E</bold> right vulva, mesal view. Scale bars: 0.2 mm (<bold>B, E</bold>), 0.1 mm (<bold>D</bold>), 0.06 mm (<bold>A, C</bold>). Abbreviations: <bold><italic><abbrev xmlns:xlink="http://www.w3.org/1999/xlink" xlink:title="apical outgrowth" id="ABBRID0ECCFM" xlink:type="simple">ao</abbrev></italic></bold> apical outgrowth of basoposterior process, <bold><italic><abbrev xmlns:xlink="http://www.w3.org/1999/xlink" xlink:title="basoposterior process" id="ABBRID0EICFM" xlink:type="simple">bpp</abbrev></italic></bold> basoposterior process, <bold><italic><abbrev xmlns:xlink="http://www.w3.org/1999/xlink" xlink:title="central tube" id="ABBRID0EOCFM" xlink:type="simple">ct</abbrev></italic></bold> central tube, <bold><italic><abbrev xmlns:xlink="http://www.w3.org/1999/xlink" xlink:title="posterior ampulla" id="ABBRID0EUCFM" xlink:type="simple">pa</abbrev></italic></bold> posterior ampulla, <bold><italic><abbrev xmlns:xlink="http://www.w3.org/1999/xlink" xlink:title="posterior tube" id="ABBRID0E1CFM" xlink:type="simple">pt</abbrev></italic></bold> posterior tube, <bold><italic>s</italic></bold> solenomere.</p></caption><graphic xmlns:xlink="http://www.w3.org/1999/xlink" xlink:href="zookeys-1058-001-g026.jpg" position="float" orientation="portrait" xlink:type="simple" id="oo_581961.jpg"><uri content-type="original_file" xlink:type="simple">https://binary.pensoft.net/fig/581961</uri></graphic></fig><p><bold><italic>Male sexual characters</italic>:</bold> Mandibular stipites weakly to moderately expanded, forming a blunt rectangular or slightly obtuse anterior corner. Leg pair 1 rather slender, parallel to slightly converging hooks. Adhesive leg pads large and crested, gradually reduced in caudal direction, postfemoral ones disappearing in caudal third of body, tibial ones discernible until caudalmost leg pairs; femora without modifications. Pleurotergum 7 ventrally forming rather elongated, distally somewhat clavate and broadly rounded lobes (Fig. <xref ref-type="fig" rid="F26">26B</xref>) originating from the zone around pro-metazonal suture. Penis (Fig. <xref ref-type="fig" rid="F26">26C</xref>) very short, with short diverging apical lobes and broad terminal lamellae directed caudad.</p><p><bold><italic>Gonopods</italic></bold> (Figs <xref ref-type="fig" rid="F26">26D</xref>, <xref ref-type="fig" rid="F27">27</xref>): Promere (Fig. <xref ref-type="fig" rid="F27">27A, B</xref>) rather slender, subequal in height to opisthomere, broadest at base, gradually tapering towards a narrow apex bent mesad; caudal surface with a strongly developed median ridge, and a very deep and relatively narrow median groove; with a small and not too deep distal groove, and a thick, strongly pronounced, distolateral lobe; flagellum (Fig. <xref ref-type="fig" rid="F27">27C and f</xref> in Fig. <xref ref-type="fig" rid="F27">27A</xref>) slightly longer than height of promere, apically with several whorls of basad pointing denticles. Opisthomere (Figs <xref ref-type="fig" rid="F26">26D</xref>, <xref ref-type="fig" rid="F27">27D–G</xref>) rather elongated; a basoposterior process present as a long and narrow, weakly developed lobe, distally forming a dentate cockscomb-like apical outgrowth, mesally extending into a strongly developed, soft, wrinkled, lamellar part, tightly enveloping the base of solenomere mesally and partly frontally; an anterior process absent; a mesomeroidal lobe barely discernible as a weakly developed rounded swelling slightly above opisthomeral mid-height, with a slender apicolateral part bent strongly mesad, considerably outreached by solenomere; mesal side with a large conoid lobe (presumably gonocoxal gland), and a not too deep anteromesal sinus frontal to the gland; several very long, erect and spiniform filaments parabasally along flagellum channel; solenomere relatively slender, bent caudomesad; apex somewhat clavate, consisting of two tightly contiguous, irregularly shaped, apical lobes; a minute tapering lobe bent basad and positioned subapically on mesal side.</p><fig id="F27" position="float" orientation="portrait"><object-id xmlns:xlink="http://www.w3.org/1999/xlink" content-type="doi" xlink:type="simple">10.3897/zookeys.1058.68628.figure27</object-id><object-id xmlns:xlink="http://www.w3.org/1999/xlink" content-type="arpha" xlink:type="simple">1795771D-75FF-57A3-A7F2-512D0AFB8CCE</object-id><label>Figure 27.</label><caption><p><italic><tp:taxon-name><tp:taxon-name-part taxon-name-part-type="genus" reg="Omobrachyiulus">Omobrachyiulus</tp:taxon-name-part><tp:taxon-name-part taxon-name-part-type="species" reg="fasciatus">fasciatus</tp:taxon-name-part></tp:taxon-name></italic> sp. nov., gonopods of ♂ paratype from near Mount Fisht, Krasnodar Prov., Russia (<named-content xmlns:xlink="http://www.w3.org/1999/xlink" content-type="dwc:institutional_code" xlink:type="simple">NHMD</named-content>) <bold>A</bold> left promere, caudal, somewhat lateral view <bold>B</bold> same, caudal view <bold>C</bold> apical part of flagellum <bold>D</bold> left opisthomere, mesal view <bold>E</bold> distal part of right opisthomere, caudo-mesal, somewhat apical view <bold>F</bold> distal part of left opisthomere, oral-mesal view <bold>G</bold> left opisthomere, caudo-mesal view. Scale bars: 0.1 mm (<bold>A, B, D</bold>), 0.05 mm (<bold>G</bold>), 0.02 mm (<bold>E, F</bold>) 0.01 mm (<bold>C</bold>). Abbreviations: <bold><italic><abbrev xmlns:xlink="http://www.w3.org/1999/xlink" xlink:title="apical outgrowth" id="ABBRID0EOHFM" xlink:type="simple">ao</abbrev></italic></bold> apical outgrowth of basoposterior process, <bold><italic>aol</italic></bold> lamellar part of basoposterior process’ apical outgrowth, <bold><italic><abbrev xmlns:xlink="http://www.w3.org/1999/xlink" xlink:title="basoposterior process" id="ABBRID0EXHFM" xlink:type="simple">bpp</abbrev></italic></bold> basoposterior process, <bold><italic>dg</italic></bold> distal groove, <bold><italic>dl</italic></bold> distolateral lobe, <bold><italic>f</italic></bold> flagellum, <bold><italic><abbrev xmlns:xlink="http://www.w3.org/1999/xlink" xlink:title="flagellum channel" id="ABBRID0EGIFM" xlink:type="simple">fc</abbrev></italic></bold> flagellum channel, <bold><italic>g</italic></bold> (supposed) gonocoxal gland, <bold><italic><abbrev xmlns:xlink="http://www.w3.org/1999/xlink" xlink:title="median groove" id="ABBRID0EPIFM" xlink:type="simple">mg</abbrev></italic></bold> median groove, <bold><italic>ml</italic></bold> mesomeroidal lobe, <bold><italic><abbrev xmlns:xlink="http://www.w3.org/1999/xlink" xlink:title="median ridge" id="ABBRID0EYIFM" xlink:type="simple">mr</abbrev></italic></bold> median ridge, <bold><italic>s</italic></bold> solenomere, <bold><italic><abbrev xmlns:xlink="http://www.w3.org/1999/xlink" xlink:title="anteromesal sinus" id="ABBRID0EBJFM" xlink:type="simple">si</abbrev></italic></bold> anteromesal sinus.</p></caption><graphic xmlns:xlink="http://www.w3.org/1999/xlink" xlink:href="zookeys-1058-001-g027.jpg" position="float" orientation="portrait" xlink:type="simple" id="oo_581962.jpg"><uri content-type="original_file" xlink:type="simple">https://binary.pensoft.net/fig/581962</uri></graphic></fig><p><bold><italic>Female sexual characters</italic>:</bold> Leg pairs 1 and 2 thicker and considerably shorter than following legs. Vulva (Fig. <xref ref-type="fig" rid="F26">26E</xref>) symmetrical, strongly compressed on sides; bursa with an obtuse postero-apical margin; operculum as high as bursa; setation sparse, present only in distal parts of bursa and operculum. Receptaculum seminis consisting of a rather narrow and short central tube, and a very narrow and short, mostly straight, posterior tube leading to a minute, ovoid, posterior ampulla.</p></tp:treatment-sec><tp:treatment-sec sec-type="distribution" id="SECID0EVJFM"><title>General distribution.</title><p><abbrev xmlns:xlink="http://www.w3.org/1999/xlink" xlink:title="endemic to the northwestern parts of the Greater Caucasus" id="ABBRID0E2JFM" xlink:type="simple">NWGC</abbrev>.</p></tp:treatment-sec><tp:treatment-sec sec-type="remarks" id="SECID0E6JFM"><title>Remark.</title><p>The legs on body rings 2–6 of the paratype male from <named-content xmlns:xlink="http://www.w3.org/1999/xlink" content-type="dwc:institutional_code" xlink:type="simple">NMNHS</named-content> were densely overgrown with fungi.</p></tp:treatment-sec><tp:treatment-sec><!--Section generated to contain objects referenced in tp:taxon-treatment.--><table-wrap id="T1" position="float" orientation="portrait"><label>Table 1.</label><caption><p>Key to the species of the <italic><tp:taxon-name><tp:taxon-name-part taxon-name-part-type="genus" reg="Omobrachyiulus">Omobrachyiulus</tp:taxon-name-part><tp:taxon-name-part taxon-name-part-type="species" reg="implicitus">implicitus</tp:taxon-name-part></tp:taxon-name></italic> group based on male gonopodal and external somatic characters.</p></caption><table id="TID0EP5EK" rules="all"><tbody><tr><th rowspan="1" colspan="1">Character</th><th rowspan="1" colspan="1">
                    <italic><tp:taxon-name>
                        <tp:taxon-name-part taxon-name-part-type="genus" reg="Omobrachyiulus">O.</tp:taxon-name-part>
                        <tp:taxon-name-part taxon-name-part-type="species" reg="implicitus">implicitus</tp:taxon-name-part>
                      </tp:taxon-name></italic>
                  </th><th rowspan="1" colspan="1"><italic><tp:taxon-name><tp:taxon-name-part taxon-name-part-type="genus" reg="Omobrachyiulus">O.</tp:taxon-name-part><tp:taxon-name-part taxon-name-part-type="species" reg="fasciatus">fasciatus</tp:taxon-name-part></tp:taxon-name></italic> sp. nov.</th><th rowspan="1" colspan="1"><italic><tp:taxon-name><tp:taxon-name-part taxon-name-part-type="genus" reg="Omobrachyiulus">O.</tp:taxon-name-part><tp:taxon-name-part taxon-name-part-type="species" reg="lazanyiae">lazanyiae</tp:taxon-name-part></tp:taxon-name></italic> sp. nov.</th></tr><tr><td rowspan="1" colspan="1">length</td><td rowspan="1" colspan="1">17–19 mm</td><td rowspan="1" colspan="1">14–16 mm</td><td rowspan="1" colspan="1">12–13 mm</td></tr><tr><td rowspan="1" colspan="1">epiproct</td><td rowspan="1" colspan="1">with a distinct hyaline tip (usually) turned somewhat dorsad</td><td rowspan="1" colspan="1">as in <italic><tp:taxon-name><tp:taxon-name-part taxon-name-part-type="genus" reg="Omobrachyiulus">O.</tp:taxon-name-part><tp:taxon-name-part taxon-name-part-type="species" reg="implicitus">implicitus</tp:taxon-name-part></tp:taxon-name></italic> (Fig. <xref ref-type="fig" rid="F25">25B</xref>)</td><td rowspan="1" colspan="1">straight, ending bluntly without distinct hyaline tip (Fig. <xref ref-type="fig" rid="F28">28B</xref>)</td></tr><tr><td rowspan="1" colspan="1">promere</td><td rowspan="1" colspan="1">basal and distal parts of nearly the same width; distolateral lobe weakly to moderately pronounced (Fig. <xref ref-type="fig" rid="F24">24A</xref>)</td><td rowspan="1" colspan="1">distally more or less tapering; distolateral lobe strongly pronounced (Fig. <xref ref-type="fig" rid="F27">27A, B</xref>)</td><td rowspan="1" colspan="1">of proportions intermediate between <italic><tp:taxon-name><tp:taxon-name-part taxon-name-part-type="genus" reg="Omobrachyiulus">O.</tp:taxon-name-part><tp:taxon-name-part taxon-name-part-type="species" reg="implicitus">implicitus</tp:taxon-name-part></tp:taxon-name></italic> and <italic><tp:taxon-name><tp:taxon-name-part taxon-name-part-type="genus" reg="Omobrachyiulus">O.</tp:taxon-name-part><tp:taxon-name-part taxon-name-part-type="species" reg="fasciatus">fasciatus</tp:taxon-name-part></tp:taxon-name></italic> sp. nov.; distolateral lobe weakly pronounced (Fig. <xref ref-type="fig" rid="F30">30A</xref>)</td></tr><tr><td rowspan="1" colspan="1">apical outgrowth of basoposterior process</td><td rowspan="1" colspan="1">margin smooth or weakly dentate; lamellar part moderately developed (Fig. <xref ref-type="fig" rid="F24">24D</xref>)</td><td rowspan="1" colspan="1">margin pronouncedly dentate; lamellar part strongly developed (Figs <xref ref-type="fig" rid="F26">26D</xref>, <xref ref-type="fig" rid="F27">27D–G</xref>)</td><td rowspan="1" colspan="1">margin pronouncedly dentate; lamellar part moderately developed (Figs <xref ref-type="fig" rid="F29">29D</xref>, <xref ref-type="fig" rid="F30">30B–E</xref>)</td></tr><tr><td rowspan="1" colspan="1">mesomeroidal lobe</td><td rowspan="1" colspan="1">without distinct apicolateral part (Fig. <xref ref-type="fig" rid="F24">24F</xref>)</td><td rowspan="1" colspan="1">with distinct apicolateral part (Fig. <xref ref-type="fig" rid="F27">27E, F</xref>)</td><td rowspan="1" colspan="1">without distinct apicolateral part (Figs <xref ref-type="fig" rid="F29">29D</xref>, <xref ref-type="fig" rid="F30">30C, E</xref>)</td></tr><tr><td rowspan="1" colspan="1">solenomere</td><td rowspan="1" colspan="1">apically with two slender and strongly diverging branches (Fig. <xref ref-type="fig" rid="F24">24C–E</xref>)</td><td rowspan="1" colspan="1">apically clavate, with two contiguous, irregularly shaped, apical lobes (Figs <xref ref-type="fig" rid="F26">26D</xref>, <xref ref-type="fig" rid="F27">27E</xref>)</td><td rowspan="1" colspan="1">apically with two slender, tightly contiguous branches (Fig. <xref ref-type="fig" rid="F30">30D</xref>)</td></tr></tbody></table></table-wrap><fig id="F28" position="float" orientation="portrait"><object-id xmlns:xlink="http://www.w3.org/1999/xlink" content-type="doi" xlink:type="simple">10.3897/zookeys.1058.68628.figure28</object-id><object-id xmlns:xlink="http://www.w3.org/1999/xlink" content-type="arpha" xlink:type="simple">F1BD0466-99B0-521E-9FAB-5D7D01035106</object-id><label>Figure 28.</label><caption><p><italic><tp:taxon-name><tp:taxon-name-part taxon-name-part-type="genus" reg="Omobrachyiulus">Omobrachyiulus</tp:taxon-name-part><tp:taxon-name-part taxon-name-part-type="species" reg="lazanyiae">lazanyiae</tp:taxon-name-part></tp:taxon-name></italic> sp. nov., ♂ holotype <bold>A</bold> head and body rings 1–3, lateral, slightly dorsal view <bold>B</bold> telson, lateral view. Not to scale.</p></caption><graphic xmlns:xlink="http://www.w3.org/1999/xlink" xlink:href="zookeys-1058-001-g028.jpg" position="float" orientation="portrait" xlink:type="simple" id="oo_581963.jpg"><uri content-type="original_file" xlink:type="simple">https://binary.pensoft.net/fig/581963</uri></graphic></fig><fig id="F24" position="float" orientation="portrait"><object-id xmlns:xlink="http://www.w3.org/1999/xlink" content-type="doi" xlink:type="simple">10.3897/zookeys.1058.68628.figure24</object-id><object-id xmlns:xlink="http://www.w3.org/1999/xlink" content-type="arpha" xlink:type="simple">34AEA86B-9621-59B7-9C6F-259A61AC5930</object-id><label>Figure 24.</label><caption><p><italic><tp:taxon-name><tp:taxon-name-part taxon-name-part-type="genus" reg="Omobrachyiulus">Omobrachyiulus</tp:taxon-name-part><tp:taxon-name-part taxon-name-part-type="species" reg="implicitus">implicitus</tp:taxon-name-part></tp:taxon-name></italic> (Lohmander, 1936), gonopods of ♂ from Myussera, <abbrev xmlns:xlink="http://www.w3.org/1999/xlink" xlink:title="Autonomous Republic" id="ABBRID0EPBEM" xlink:type="simple">AR</abbrev> Abkhazia, Georgia (<abbrev xmlns:xlink="http://www.w3.org/1999/xlink" content-type="institution" xlink:title="Zoological Museum, State University of Moscow, Moscow, Russia" id="ABBRID0ETBEM" xlink:type="simple">ZMUM</abbrev>) <bold>A</bold> right promere, caudal view <bold>B</bold> apical part of flagellum <bold>C</bold> right opisthomere, mesal view <bold>D</bold> distal part of the same aspect <bold>E</bold> right opisthomere, oral-mesal view <bold>F</bold> same, oral view. Scale bars: 0.1 mm (<bold>A, C, E, F</bold>), 0.05 mm (<bold>D</bold>), 0.01 mm (<bold>B</bold>). Abbreviations: <bold><italic><abbrev xmlns:xlink="http://www.w3.org/1999/xlink" xlink:title="apical outgrowth" id="ABBRID0EVCEM" xlink:type="simple">ao</abbrev></italic></bold> apical outgrowth of basoposterior process, <bold><italic><abbrev xmlns:xlink="http://www.w3.org/1999/xlink" xlink:title="basoposterior process" id="ABBRID0E2CEM" xlink:type="simple">bpp</abbrev></italic></bold> basoposterior process, <bold><italic>dg</italic></bold> distal groove, <bold><italic>dl</italic></bold> distolateral lobe, <bold><italic>f</italic></bold> flagellum, <bold><italic><abbrev xmlns:xlink="http://www.w3.org/1999/xlink" xlink:title="flagellum channel" id="ABBRID0EKDEM" xlink:type="simple">fc</abbrev></italic></bold> flagellum channel, <bold><italic>g</italic></bold> (supposed) gonocoxal gland, <bold><italic><abbrev xmlns:xlink="http://www.w3.org/1999/xlink" xlink:title="median groove" id="ABBRID0ETDEM" xlink:type="simple">mg</abbrev></italic></bold> median groove, <bold><italic>ml</italic></bold> mesomeroidal lobe, <bold><italic><abbrev xmlns:xlink="http://www.w3.org/1999/xlink" xlink:title="median ridge" id="ABBRID0E3DEM" xlink:type="simple">mr</abbrev></italic></bold> median ridge, <bold><italic>s</italic></bold> solenomere, <bold><italic><abbrev xmlns:xlink="http://www.w3.org/1999/xlink" xlink:title="anteromesal sinus" id="ABBRID0EFEEM" xlink:type="simple">si</abbrev></italic></bold> anteromesal sinus.</p></caption><graphic xmlns:xlink="http://www.w3.org/1999/xlink" xlink:href="zookeys-1058-001-g024.jpg" position="float" orientation="portrait" xlink:type="simple" id="oo_581959.jpg"><uri content-type="original_file" xlink:type="simple">https://binary.pensoft.net/fig/581959</uri></graphic></fig><fig id="F30" position="float" orientation="portrait"><object-id xmlns:xlink="http://www.w3.org/1999/xlink" content-type="doi" xlink:type="simple">10.3897/zookeys.1058.68628.figure30</object-id><object-id xmlns:xlink="http://www.w3.org/1999/xlink" content-type="arpha" xlink:type="simple">630B7426-9D6D-5EFB-92B1-31CF8150AA63</object-id><label>Figure 30.</label><caption><p><italic><tp:taxon-name><tp:taxon-name-part taxon-name-part-type="genus" reg="Omobrachyiulus">Omobrachyiulus</tp:taxon-name-part><tp:taxon-name-part taxon-name-part-type="species" reg="lazanyiae">lazanyiae</tp:taxon-name-part></tp:taxon-name></italic> sp. nov., gonopods of ♂ paratype (<named-content xmlns:xlink="http://www.w3.org/1999/xlink" content-type="dwc:institutional_code" xlink:type="simple">SMNG</named-content>) <bold>A</bold> right promere (flagellum broken off), caudal view <bold>B</bold> right opisthomere, mesal view <bold>C</bold> left opisthomere, latero-oral view <bold>D</bold> apical part of right opisthomere, mesal view <bold>E</bold> distal part of left opisthomere, latero-oral view. Scale bars: 0.1 mm (<bold>A–C</bold>), 0.05 mm (<bold>E</bold>), 0.02 mm (<bold>D</bold>). Abbreviations: <bold><italic><abbrev xmlns:xlink="http://www.w3.org/1999/xlink" xlink:title="apical outgrowth" id="ABBRID0EXAGM" xlink:type="simple">ao</abbrev></italic></bold> apical outgrowth of basoposterior process, <bold><italic>aol</italic></bold> lamellar part of basoposterior process’ apical outgrowth, <bold><italic><abbrev xmlns:xlink="http://www.w3.org/1999/xlink" xlink:title="basoposterior process" id="ABBRID0EABGM" xlink:type="simple">bpp</abbrev></italic></bold> basoposterior process, <bold><italic>dg</italic></bold> distal groove, <bold><italic><abbrev xmlns:xlink="http://www.w3.org/1999/xlink" xlink:title="flagellum channel" id="ABBRID0EJBGM" xlink:type="simple">fc</abbrev></italic></bold> flagellum channel, <bold><italic>g</italic></bold> (supposed) gonocoxal gland, <bold><italic><abbrev xmlns:xlink="http://www.w3.org/1999/xlink" xlink:title="median groove" id="ABBRID0ESBGM" xlink:type="simple">mg</abbrev></italic></bold> median groove, <bold><italic>ml</italic></bold> mesomeroidal lobe, <bold><italic><abbrev xmlns:xlink="http://www.w3.org/1999/xlink" xlink:title="median ridge" id="ABBRID0E2BGM" xlink:type="simple">mr</abbrev></italic></bold> median ridge, <bold><italic>s</italic></bold> solenomere, <bold><italic>sc</italic></bold> seminal channel, <bold><italic><abbrev xmlns:xlink="http://www.w3.org/1999/xlink" xlink:title="spiniform filaments" id="ABBRID0EHCGM" xlink:type="simple">sf</abbrev></italic></bold> spiniform filaments, <bold><italic><abbrev xmlns:xlink="http://www.w3.org/1999/xlink" xlink:title="anteromesal sinus" id="ABBRID0ENCGM" xlink:type="simple">si</abbrev></italic></bold> anteromesal sinus, <bold><italic><abbrev xmlns:xlink="http://www.w3.org/1999/xlink" xlink:title="lamella of solenomere" id="ABBRID0ETCGM" xlink:type="simple">sl</abbrev></italic></bold> mesal lobe of solenomere.</p></caption><graphic xmlns:xlink="http://www.w3.org/1999/xlink" xlink:href="zookeys-1058-001-g030.jpg" position="float" orientation="portrait" xlink:type="simple" id="oo_581965.jpg"><uri content-type="original_file" xlink:type="simple">https://binary.pensoft.net/fig/581965</uri></graphic></fig><fig id="F29" position="float" orientation="portrait"><object-id xmlns:xlink="http://www.w3.org/1999/xlink" content-type="doi" xlink:type="simple">10.3897/zookeys.1058.68628.figure29</object-id><object-id xmlns:xlink="http://www.w3.org/1999/xlink" content-type="arpha" xlink:type="simple">23DD59E0-2868-5882-8E1B-D56BF6F314BE</object-id><label>Figure 29.</label><caption><p><italic><tp:taxon-name><tp:taxon-name-part taxon-name-part-type="genus" reg="Omobrachyiulus">Omobrachyiulus</tp:taxon-name-part><tp:taxon-name-part taxon-name-part-type="species" reg="lazanyiae">lazanyiae</tp:taxon-name-part></tp:taxon-name></italic> sp. nov., ♂ paratype (<named-content xmlns:xlink="http://www.w3.org/1999/xlink" content-type="dwc:institutional_code" xlink:type="simple">SMNG</named-content>) <bold>A</bold> hypoproct (basal corners broken off), ventral view <bold>B</bold> right leg 1, mesal view <bold>C</bold> right flange of pleurotergum 7, ventro-lateral view <bold>D</bold> right opisthomere, mesal, somewhat oral view. Scale bars: 0.2 mm (<bold>D</bold>), 0.1 mm (<bold>A–C</bold>). Abbreviations: <bold><italic><abbrev xmlns:xlink="http://www.w3.org/1999/xlink" xlink:title="apical outgrowth" id="ABBRID0EIZFM" xlink:type="simple">ao</abbrev></italic></bold> apical outgrowth of basoposterior process, <bold><italic>aol</italic></bold> lamellar part of basoposterior process’ apical outgrowth, <bold><italic><abbrev xmlns:xlink="http://www.w3.org/1999/xlink" xlink:title="flagellum channel" id="ABBRID0ERZFM" xlink:type="simple">fc</abbrev></italic></bold> flagellum channel, <bold><italic>g</italic></bold> (supposed) gonocoxal gland, <bold><italic>ml</italic></bold> mesomeroidal lobe, <bold><italic>s</italic></bold> solenomere, <bold><italic>sc</italic></bold> seminal channel, <bold><italic><abbrev xmlns:xlink="http://www.w3.org/1999/xlink" xlink:title="spiniform filaments" id="ABBRID0ED1FM" xlink:type="simple">sf</abbrev></italic></bold> spiniform filaments, <bold><italic><abbrev xmlns:xlink="http://www.w3.org/1999/xlink" xlink:title="lamella of solenomere" id="ABBRID0EJ1FM" xlink:type="simple">sl</abbrev></italic></bold> mesal lobe of solenomere.</p></caption><graphic xmlns:xlink="http://www.w3.org/1999/xlink" xlink:href="zookeys-1058-001-g029.jpg" position="float" orientation="portrait" xlink:type="simple" id="oo_581964.jpg"><uri content-type="original_file" xlink:type="simple">https://binary.pensoft.net/fig/581964</uri></graphic></fig></tp:treatment-sec></tp:taxon-treatment>
