# Supplementary material for: The millipede tribe Brachyiulini in the Caucasus (Diplopoda, Julida, Julidae)
Source: Zookeys. 2021 Aug 30;1058:1–127. doi: 10.3897/zookeys.1058.68628 (PMC8421324; doi:10.3897/zookeys.1058.68628)
Supplement: XML Treatment for Omobrachyiulus lazanyiae [file zookeys.1058.68628-treatment35.xml]

<!DOCTYPE tp:taxon-treatment
  PUBLIC "-//TaxonX//DTD Taxonomic Treatment Publishing DTD v0 20100105//EN" "tax-treatment-NSO.dtd">
<tp:taxon-treatment xmlns:tp="http://www.plazi.org/taxpub"><tp:treatment-meta><kwd-group><label>Taxon classification</label><kwd><named-content xmlns:xlink="http://www.w3.org/1999/xlink" content-type="kingdom">Animalia</named-content></kwd><kwd><named-content xmlns:xlink="http://www.w3.org/1999/xlink" content-type="order">Julida</named-content></kwd><kwd><named-content xmlns:xlink="http://www.w3.org/1999/xlink" content-type="family">Julidae</named-content></kwd></kwd-group><mixed-citation publication-type="journal"><person-group><name><surname>Vagalinski</surname><given-names>Boyan</given-names></name><name><surname>Golovatch</surname><given-names>Sergei I.</given-names></name></person-group><article-title>The millipede tribe <tp:taxon-name><tp:taxon-name-part taxon-name-part-type="tribe">Brachyiulini</tp:taxon-name-part></tp:taxon-name> in the Caucasus (<tp:taxon-name><tp:taxon-name-part taxon-name-part-type="class">Diplopoda</tp:taxon-name-part></tp:taxon-name>, <tp:taxon-name><tp:taxon-name-part taxon-name-part-type="order">Julida</tp:taxon-name-part></tp:taxon-name>, <tp:taxon-name><tp:taxon-name-part taxon-name-part-type="family">Julidae</tp:taxon-name-part></tp:taxon-name>)</article-title><source>Zookeys</source><day>30</day><month>8</month><year>2021</year><volume>1058</volume><fpage>1</fpage><lpage>127</lpage><pub-id pub-id-type="doi">10.3897/zookeys.1058.68628</pub-id></mixed-citation></tp:treatment-meta><tp:nomenclature><tp:taxon-name>
            <object-id xmlns:xlink="http://www.w3.org/1999/xlink" content-type="arpha" xlink:type="simple">8D3A3547-0ECB-560C-AEFE-46BE165E424C</object-id>
            <tp:taxon-name-part taxon-name-part-type="genus" reg="Omobrachyiulus">Omobrachyiulus</tp:taxon-name-part>
            <tp:taxon-name-part taxon-name-part-type="species" reg="lazanyiae">lazanyiae</tp:taxon-name-part>
            <object-id xmlns:xlink="http://www.w3.org/1999/xlink" content-type="zoobank" xlink:type="simple">http://zoobank.org/FC2D5C93-5638-4EFD-83E6-202BD97D03E4</object-id>
          </tp:taxon-name><tp:taxon-authority>Vagalinski</tp:taxon-authority><tp:taxon-status xmlns:xlink="http://www.w3.org/1999/xlink" xlink:type="simple">sp. nov.</tp:taxon-status><xref ref-type="fig" rid="F28">Figs 28</xref><xref ref-type="fig" rid="F29">, 29</xref><xref ref-type="fig" rid="F30">, 30</xref></tp:nomenclature><tp:treatment-sec sec-type="material" id="SECID0EIMFM"><title>Material examined</title><p><bold>(<named-content xmlns:xlink="http://www.w3.org/1999/xlink" content-type="dwc:institutional_code" xlink:type="simple">SMNG</named-content>). <italic>Holotype</italic></bold>: ♂ (in two pieces, gonopods, leg 6 and a mid-body leg dissected), Georgia, <abbrev xmlns:xlink="http://www.w3.org/1999/xlink" xlink:title="Autonomous Republic" id="ABBRID0EXMFM" xlink:type="simple">AR</abbrev> Abkhazia, Gulripsh Distr., 6 km E of Tsebelda, right bank of Jampali River, Cave Nizhnyaya Shakuranskaya, 8–9.XI.1987, N. Myuge leg. <bold><italic>Paratype</italic></bold>: 1 ♂ (in head, collum, rings 2–3, ring 4, rings 7–8, and rest of body; leg pair 1, leg 7, a mid-body leg, right flange of ring 7, and hypoproct dissected; opisthomeres and one promere prepared for <abbrev xmlns:xlink="http://www.w3.org/1999/xlink" xlink:title="scanning electron microscopy" id="ABBRID0E5MFM" xlink:type="simple">SEM</abbrev>), same collecting data as for holotype.</p></tp:treatment-sec><tp:treatment-sec sec-type="diagnosis" id="SECID0ECNFM"><title>Diagnosis.</title><p>A species of <italic><tp:taxon-name><tp:taxon-name-part taxon-name-part-type="genus" reg="Omobrachyiulus">Omobrachyiulus</tp:taxon-name-part></tp:taxon-name></italic> most similar to <italic><tp:taxon-name><tp:taxon-name-part taxon-name-part-type="genus" reg="Omobrachyiulus">O.</tp:taxon-name-part><tp:taxon-name-part taxon-name-part-type="species" reg="implicitus">implicitus</tp:taxon-name-part></tp:taxon-name></italic> and <italic><tp:taxon-name><tp:taxon-name-part taxon-name-part-type="genus" reg="Omobrachyiulus">O.</tp:taxon-name-part><tp:taxon-name-part taxon-name-part-type="species" reg="fasciatus">fasciatus</tp:taxon-name-part></tp:taxon-name></italic> sp. nov. by the overall shape of the promere, the weakly developed basoposterior process and mesomeroidal lobe of the opisthomere, and the broad, collar- or scarf-shaped, apical outgrowth of the basoposterior process, having a characteristic, wrinkled, lamellar part, partially covering the mesal side of the solenomere. Differs from those two species mainly by the solenomere which is apically slender (not clavate as in <italic><tp:taxon-name><tp:taxon-name-part taxon-name-part-type="genus" reg="Omobrachyiulus">O.</tp:taxon-name-part><tp:taxon-name-part taxon-name-part-type="species" reg="fasciatus">fasciatus</tp:taxon-name-part></tp:taxon-name></italic> sp. nov.), divided in two parallel, tightly contiguous (not strongly diverging as in <italic><tp:taxon-name><tp:taxon-name-part taxon-name-part-type="genus" reg="Omobrachyiulus">O.</tp:taxon-name-part><tp:taxon-name-part taxon-name-part-type="species" reg="implicitus">implicitus</tp:taxon-name-part></tp:taxon-name></italic>) branches, subapically on mesal side bearing a minute lobe with several denticles, protruding perpendicular to the main axis of the solenomere.</p></tp:treatment-sec><tp:treatment-sec sec-type="Name" id="SECID0E5RFM"><title>Name.</title><p>Honours the friend and long-term collaborator of the first author, Eszter Lazányi, a diplopodologist from the Hungarian Natural History Museum, Budapest, Hungary, whose scientific contributions mostly focus on the tribe <tp:taxon-name><tp:taxon-name-part taxon-name-part-type="tribe">Brachyiulini</tp:taxon-name-part></tp:taxon-name> as well.</p></tp:treatment-sec><tp:treatment-sec sec-type="description" id="SECID0ENTFM"><title>Description.</title><p><bold><italic>Measurements</italic>:</bold> holotype ♂ in S IX, 41+2+T, L = 12 mm, H = 0.95 mm; paratype ♂ in S IX, 42+1+T, L = 12.5 mm, H = 0.9 mm.</p><p><bold><italic>Colouration</italic></bold> (strongly faded from the ethanol conservation) (Fig. <xref ref-type="fig" rid="F28">28A</xref>): mostly brownish beige; head and collum with the usual pattern; prozonae dorsally with two dark transverse stripes, one in frontal section and the other next to pro-metazonal suture, the former broader; a dark washed spot in front of ozopores; metazonae uniformly light brown-beige; dorsum with a blackish axial line.</p><fig id="F28" position="float" orientation="portrait"><object-id xmlns:xlink="http://www.w3.org/1999/xlink" content-type="doi" xlink:type="simple">10.3897/zookeys.1058.68628.figure28</object-id><object-id xmlns:xlink="http://www.w3.org/1999/xlink" content-type="arpha" xlink:type="simple">F1BD0466-99B0-521E-9FAB-5D7D01035106</object-id><label>Figure 28.</label><caption><p><italic><tp:taxon-name><tp:taxon-name-part taxon-name-part-type="genus" reg="Omobrachyiulus">Omobrachyiulus</tp:taxon-name-part><tp:taxon-name-part taxon-name-part-type="species" reg="lazanyiae">lazanyiae</tp:taxon-name-part></tp:taxon-name></italic> sp. nov., ♂ holotype <bold>A</bold> head and body rings 1–3, lateral, slightly dorsal view <bold>B</bold> telson, lateral view. Not to scale.</p></caption><graphic xmlns:xlink="http://www.w3.org/1999/xlink" xlink:href="zookeys-1058-001-g028.jpg" position="float" orientation="portrait" xlink:type="simple" id="oo_581963.jpg"><uri content-type="original_file" xlink:type="simple">https://binary.pensoft.net/fig/581963</uri></graphic></fig><p><bold><italic>External structures</italic>:</bold> Eye patches in adults consisting of 20–30 ommatidia arranged in unclear vertical rows. Vertigial, supralabral, and labral setae: two, four (one ♂ with five), and 16, respectively. Antennae (in Fig. <xref ref-type="fig" rid="F28">28A</xref>) 1.1–1.2 × as long as head in males; antennomere 2 &gt; 3 ≥ 4 = 5. Gnathochilarium with a very small promentum separating both lamellae linguales over ca. 1/4 of their length, each latter with four setae in a longitudinal row. Collum completely smooth, with just one or two faint longitudinal grooves near posterolateral corners.</p><p>Body rings not vaulted. Prozonae with very short, shallow, scattered, longitudinal striae in posterior parts. Metazonae moderately deeply striated, n<italic><sub>Schub</sub></italic> = 7 or 8; metazonal setae from 1/2 (in frontal and mid-body rings) to 2/3 (in caudalmost rings) of metazonal length. Ozopores set tightly behind pro-metazonal suture in more anterior rings, moved slightly backwards, to ca. half their diameter behind the suture in more posterior rings, sutures being gently sinuous in front of ozopores. Tarsus of mid-body legs ca. 1.3 × as long as tibia and ca. 3 × as long as apical claw.</p><p><bold><italic>Telson</italic></bold> (Fig. <xref ref-type="fig" rid="F28">28B</xref>): Epiproct rather long (approximately reaching the level of longest paraproctal setae), straight, ending bluntly without distinct hyaline tip; bearing several long setae. Hypoproct (Fig. <xref ref-type="fig" rid="F29">29A</xref>) rounded subtrapezoidal, ventrally with two distal paramedian setae; slightly protruding past caudal margin of paraprocts. Paraprocts sparsely setose.</p><fig id="F29" position="float" orientation="portrait"><object-id xmlns:xlink="http://www.w3.org/1999/xlink" content-type="doi" xlink:type="simple">10.3897/zookeys.1058.68628.figure29</object-id><object-id xmlns:xlink="http://www.w3.org/1999/xlink" content-type="arpha" xlink:type="simple">23DD59E0-2868-5882-8E1B-D56BF6F314BE</object-id><label>Figure 29.</label><caption><p><italic><tp:taxon-name><tp:taxon-name-part taxon-name-part-type="genus" reg="Omobrachyiulus">Omobrachyiulus</tp:taxon-name-part><tp:taxon-name-part taxon-name-part-type="species" reg="lazanyiae">lazanyiae</tp:taxon-name-part></tp:taxon-name></italic> sp. nov., ♂ paratype (<named-content xmlns:xlink="http://www.w3.org/1999/xlink" content-type="dwc:institutional_code" xlink:type="simple">SMNG</named-content>) <bold>A</bold> hypoproct (basal corners broken off), ventral view <bold>B</bold> right leg 1, mesal view <bold>C</bold> right flange of pleurotergum 7, ventro-lateral view <bold>D</bold> right opisthomere, mesal, somewhat oral view. Scale bars: 0.2 mm (<bold>D</bold>), 0.1 mm (<bold>A–C</bold>). Abbreviations: <bold><italic><abbrev xmlns:xlink="http://www.w3.org/1999/xlink" xlink:title="apical outgrowth" id="ABBRID0EIZFM" xlink:type="simple">ao</abbrev></italic></bold> apical outgrowth of basoposterior process, <bold><italic>aol</italic></bold> lamellar part of basoposterior process’ apical outgrowth, <bold><italic><abbrev xmlns:xlink="http://www.w3.org/1999/xlink" xlink:title="flagellum channel" id="ABBRID0ERZFM" xlink:type="simple">fc</abbrev></italic></bold> flagellum channel, <bold><italic>g</italic></bold> (supposed) gonocoxal gland, <bold><italic>ml</italic></bold> mesomeroidal lobe, <bold><italic>s</italic></bold> solenomere, <bold><italic>sc</italic></bold> seminal channel, <bold><italic><abbrev xmlns:xlink="http://www.w3.org/1999/xlink" xlink:title="spiniform filaments" id="ABBRID0ED1FM" xlink:type="simple">sf</abbrev></italic></bold> spiniform filaments, <bold><italic><abbrev xmlns:xlink="http://www.w3.org/1999/xlink" xlink:title="lamella of solenomere" id="ABBRID0EJ1FM" xlink:type="simple">sl</abbrev></italic></bold> mesal lobe of solenomere.</p></caption><graphic xmlns:xlink="http://www.w3.org/1999/xlink" xlink:href="zookeys-1058-001-g029.jpg" position="float" orientation="portrait" xlink:type="simple" id="oo_581964.jpg"><uri content-type="original_file" xlink:type="simple">https://binary.pensoft.net/fig/581964</uri></graphic></fig><p><bold><italic>Male sexual characters</italic>:</bold> Mandibular stipites (in Fig. <xref ref-type="fig" rid="F28">28A</xref>) rather weakly expanded, forming a narrowly rounded anterior corner. Leg pair 1 (Fig. <xref ref-type="fig" rid="F29">29B</xref>) markedly slender, slightly converging hooks with minute pointed tarsal remnants in the paratype (black arrow), the latter being absent in the holotype. Leg pair 2 somewhat shorter than following pairs. Adhesive pads as in <italic><tp:taxon-name><tp:taxon-name-part taxon-name-part-type="genus" reg="Omobrachyiulus">O.</tp:taxon-name-part><tp:taxon-name-part taxon-name-part-type="species" reg="fasciatus">fasciatus</tp:taxon-name-part></tp:taxon-name></italic> sp. nov. Ventral protrusions of pleurotergum 7 (Fig. <xref ref-type="fig" rid="F29">29C</xref>) similar to those in <italic><tp:taxon-name><tp:taxon-name-part taxon-name-part-type="genus" reg="Omobrachyiulus">O.</tp:taxon-name-part><tp:taxon-name-part taxon-name-part-type="species" reg="fasciatus">fasciatus</tp:taxon-name-part></tp:taxon-name></italic> sp. nov., but insignificantly widening distally.</p><p><bold><italic>Gonopods</italic></bold> (Figs <xref ref-type="fig" rid="F29">29D</xref>, <xref ref-type="fig" rid="F30">30</xref>): Promere (Fig. <xref ref-type="fig" rid="F30">30A</xref>) rather stout, subequal to opisthomere, broadest at base, insignificantly tapering towards a broadly rounded apex; caudal surface with a pronounced median ridge, a deep and broad median groove, a small, but deep distal groove near lateral margin, and a rather weakly pronounced distolateral lobe. Opisthomere (Figs <xref ref-type="fig" rid="F29">29D</xref>, <xref ref-type="fig" rid="F30">30B–E</xref>) relatively slender; basoposterior process similar to that in <italic><tp:taxon-name><tp:taxon-name-part taxon-name-part-type="genus" reg="Omobrachyiulus">O.</tp:taxon-name-part><tp:taxon-name-part taxon-name-part-type="species" reg="fasciatus">fasciatus</tp:taxon-name-part></tp:taxon-name></italic> sp. nov., but with a broader apical outgrowth surrounding the proximal part of solenomere from all sides except frontally, and having a less strongly developed lamellar part; a (presumably) anterior process present as a small slender leaf running tightly contiguous with the basal part of solenomere; mesomeroidal lobe moderately pronounced, without an apicolateral part; mesal side mostly as in <italic><tp:taxon-name><tp:taxon-name-part taxon-name-part-type="genus" reg="Omobrachyiulus">O.</tp:taxon-name-part><tp:taxon-name-part taxon-name-part-type="species" reg="fasciatus">fasciatus</tp:taxon-name-part></tp:taxon-name></italic> sp. nov., but with somewhat shorter spiniform filaments at flagellum channel; basal section of seminal channel densely micro-spiculate; solenomere slender, gently sigmoid, directed distad; apex divided into two parallel, tightly contiguous branches, the mesal one bearing a minute lobe protruding meso-caudad, with several denticles at margin.</p><fig id="F30" position="float" orientation="portrait"><object-id xmlns:xlink="http://www.w3.org/1999/xlink" content-type="doi" xlink:type="simple">10.3897/zookeys.1058.68628.figure30</object-id><object-id xmlns:xlink="http://www.w3.org/1999/xlink" content-type="arpha" xlink:type="simple">630B7426-9D6D-5EFB-92B1-31CF8150AA63</object-id><label>Figure 30.</label><caption><p><italic><tp:taxon-name><tp:taxon-name-part taxon-name-part-type="genus" reg="Omobrachyiulus">Omobrachyiulus</tp:taxon-name-part><tp:taxon-name-part taxon-name-part-type="species" reg="lazanyiae">lazanyiae</tp:taxon-name-part></tp:taxon-name></italic> sp. nov., gonopods of ♂ paratype (<named-content xmlns:xlink="http://www.w3.org/1999/xlink" content-type="dwc:institutional_code" xlink:type="simple">SMNG</named-content>) <bold>A</bold> right promere (flagellum broken off), caudal view <bold>B</bold> right opisthomere, mesal view <bold>C</bold> left opisthomere, latero-oral view <bold>D</bold> apical part of right opisthomere, mesal view <bold>E</bold> distal part of left opisthomere, latero-oral view. Scale bars: 0.1 mm (<bold>A–C</bold>), 0.05 mm (<bold>E</bold>), 0.02 mm (<bold>D</bold>). Abbreviations: <bold><italic><abbrev xmlns:xlink="http://www.w3.org/1999/xlink" xlink:title="apical outgrowth" id="ABBRID0EXAGM" xlink:type="simple">ao</abbrev></italic></bold> apical outgrowth of basoposterior process, <bold><italic>aol</italic></bold> lamellar part of basoposterior process’ apical outgrowth, <bold><italic><abbrev xmlns:xlink="http://www.w3.org/1999/xlink" xlink:title="basoposterior process" id="ABBRID0EABGM" xlink:type="simple">bpp</abbrev></italic></bold> basoposterior process, <bold><italic>dg</italic></bold> distal groove, <bold><italic><abbrev xmlns:xlink="http://www.w3.org/1999/xlink" xlink:title="flagellum channel" id="ABBRID0EJBGM" xlink:type="simple">fc</abbrev></italic></bold> flagellum channel, <bold><italic>g</italic></bold> (supposed) gonocoxal gland, <bold><italic><abbrev xmlns:xlink="http://www.w3.org/1999/xlink" xlink:title="median groove" id="ABBRID0ESBGM" xlink:type="simple">mg</abbrev></italic></bold> median groove, <bold><italic>ml</italic></bold> mesomeroidal lobe, <bold><italic><abbrev xmlns:xlink="http://www.w3.org/1999/xlink" xlink:title="median ridge" id="ABBRID0E2BGM" xlink:type="simple">mr</abbrev></italic></bold> median ridge, <bold><italic>s</italic></bold> solenomere, <bold><italic>sc</italic></bold> seminal channel, <bold><italic><abbrev xmlns:xlink="http://www.w3.org/1999/xlink" xlink:title="spiniform filaments" id="ABBRID0EHCGM" xlink:type="simple">sf</abbrev></italic></bold> spiniform filaments, <bold><italic><abbrev xmlns:xlink="http://www.w3.org/1999/xlink" xlink:title="anteromesal sinus" id="ABBRID0ENCGM" xlink:type="simple">si</abbrev></italic></bold> anteromesal sinus, <bold><italic><abbrev xmlns:xlink="http://www.w3.org/1999/xlink" xlink:title="lamella of solenomere" id="ABBRID0ETCGM" xlink:type="simple">sl</abbrev></italic></bold> mesal lobe of solenomere.</p></caption><graphic xmlns:xlink="http://www.w3.org/1999/xlink" xlink:href="zookeys-1058-001-g030.jpg" position="float" orientation="portrait" xlink:type="simple" id="oo_581965.jpg"><uri content-type="original_file" xlink:type="simple">https://binary.pensoft.net/fig/581965</uri></graphic></fig><p><bold><italic>Female sexual characters</italic>:</bold> unknown.</p></tp:treatment-sec><tp:treatment-sec sec-type="distribution" id="SECID0EDDGM"><title>General distribution.</title><p><abbrev xmlns:xlink="http://www.w3.org/1999/xlink" xlink:title="endemic of the southwestern parts of the Greater Caucasus" id="ABBRID0EJDGM" xlink:type="simple">SWGC</abbrev>.</p><sec sec-type="The roseni group" id="SECID0ENDGM"><title>The <italic><tp:taxon-name><tp:taxon-name-part taxon-name-part-type="genus" reg="Opisthomere"/><tp:taxon-name-part taxon-name-part-type="species" reg="roseni">roseni</tp:taxon-name-part></tp:taxon-name></italic> group</title><p><bold>Characterisation.</bold> Both gonopod pairs subequal in height. Promere showing a distinct, deep, distal groove. Opisthomere more or less robust and compact, with a strongly pronounced mesomeroidal lobe, a basoposterior process with a moderately pronounced proximal part in the shape of a lamellar ridge or lobe, ending with an apical outgrowth with a shield-like median part and a more or less pronounced lamellar mesal part turned anteriad, a well-differentiated, freely protruding anterior process of various size and shape, a moderately to very deep anteromesal sinus, a flagellum channel overgrown with rather long and erect spiniform filaments, and a stout, tubular, unipartite solenomere, this being broadened apically and turned more or less anteriad. Vulva with operculum subequal in height to bursa.</p><p>
              <bold>Included species.</bold>
            </p><p><italic><tp:taxon-name><tp:taxon-name-part taxon-name-part-type="genus" reg="Omobrachyiulus">O.</tp:taxon-name-part><tp:taxon-name-part taxon-name-part-type="species" reg="roseni">roseni</tp:taxon-name-part></tp:taxon-name></italic> (Verhoeff, 1921)</p><p><italic><tp:taxon-name><tp:taxon-name-part taxon-name-part-type="genus" reg="Omobrachyiulus">O.</tp:taxon-name-part><tp:taxon-name-part taxon-name-part-type="species" reg="faxifer">faxifer</tp:taxon-name-part></tp:taxon-name></italic> Vagalinski, sp. nov.</p><p><italic><tp:taxon-name><tp:taxon-name-part taxon-name-part-type="genus" reg="Omobrachyiulus">O.</tp:taxon-name-part><tp:taxon-name-part taxon-name-part-type="species" reg="zuevi">zuevi</tp:taxon-name-part></tp:taxon-name></italic> Vagalinski, sp. nov.</p></sec></tp:treatment-sec></tp:taxon-treatment>
