# Supplementary material for: The millipede tribe Brachyiulini in the Caucasus (Diplopoda, Julida, Julidae)
Source: Zookeys. 2021 Aug 30;1058:1–127. doi: 10.3897/zookeys.1058.68628 (PMC8421324; doi:10.3897/zookeys.1058.68628)
Supplement: XML Treatment for Omobrachyiulus roseni [file zookeys.1058.68628-treatment36.xml]

<!DOCTYPE tp:taxon-treatment
  PUBLIC "-//TaxonX//DTD Taxonomic Treatment Publishing DTD v0 20100105//EN" "tax-treatment-NSO.dtd">
<tp:taxon-treatment xmlns:tp="http://www.plazi.org/taxpub"><tp:treatment-meta><kwd-group><label>Taxon classification</label><kwd><named-content xmlns:xlink="http://www.w3.org/1999/xlink" content-type="kingdom">Animalia</named-content></kwd><kwd><named-content xmlns:xlink="http://www.w3.org/1999/xlink" content-type="order">Julida</named-content></kwd><kwd><named-content xmlns:xlink="http://www.w3.org/1999/xlink" content-type="family">Julidae</named-content></kwd></kwd-group><mixed-citation publication-type="journal"><person-group><name><surname>Vagalinski</surname><given-names>Boyan</given-names></name><name><surname>Golovatch</surname><given-names>Sergei I.</given-names></name></person-group><article-title>The millipede tribe <tp:taxon-name><tp:taxon-name-part taxon-name-part-type="tribe">Brachyiulini</tp:taxon-name-part></tp:taxon-name> in the Caucasus (<tp:taxon-name><tp:taxon-name-part taxon-name-part-type="class">Diplopoda</tp:taxon-name-part></tp:taxon-name>, <tp:taxon-name><tp:taxon-name-part taxon-name-part-type="order">Julida</tp:taxon-name-part></tp:taxon-name>, <tp:taxon-name><tp:taxon-name-part taxon-name-part-type="family">Julidae</tp:taxon-name-part></tp:taxon-name>)</article-title><source>Zookeys</source><day>30</day><month>8</month><year>2021</year><volume>1058</volume><fpage>1</fpage><lpage>127</lpage><pub-id pub-id-type="doi">10.3897/zookeys.1058.68628</pub-id></mixed-citation></tp:treatment-meta><tp:nomenclature><tp:taxon-name>
            <object-id xmlns:xlink="http://www.w3.org/1999/xlink" content-type="arpha" xlink:type="simple">05723FAE-CB80-5CE5-A479-BA890DE3DBD4</object-id>
            <tp:taxon-name-part taxon-name-part-type="genus" reg="Omobrachyiulus">Omobrachyiulus</tp:taxon-name-part>
            <tp:taxon-name-part taxon-name-part-type="species" reg="roseni">roseni</tp:taxon-name-part>
          </tp:taxon-name><tp:taxon-authority>(Verhoeff, 1921)</tp:taxon-authority><xref ref-type="fig" rid="F31">Fig. 31</xref><tp:nomenclature-citation-list><tp:nomenclature-citation><tp:taxon-name>
                <tp:taxon-name-part taxon-name-part-type="genus" reg="Brachyiulus">Brachyiulus</tp:taxon-name-part>
                <tp:taxon-name-part taxon-name-part-type="species" reg="roseni">roseni</tp:taxon-name-part>
              </tp:taxon-name><comment>Verhoeff, 1921: 44–45, figs 8, 9.</comment></tp:nomenclature-citation><tp:nomenclature-citation><tp:taxon-name>
                <tp:taxon-name-part taxon-name-part-type="genus" reg="Chromatoiulus">Chromatoiulus</tp:taxon-name-part>
                <tp:taxon-name-part taxon-name-part-type="species" reg="roseni">roseni</tp:taxon-name-part>
              </tp:taxon-name><comment>: <xref ref-type="bibr" rid="B63">Lohmander 1936</xref>: 148; <xref ref-type="bibr" rid="B54">Lang 1959</xref>: 1791.</comment></tp:nomenclature-citation><tp:nomenclature-citation><tp:taxon-name>
                <tp:taxon-name-part taxon-name-part-type="genus" reg="Omobrachyiulus">Omobrachyiulus</tp:taxon-name-part>
                <tp:taxon-name-part taxon-name-part-type="species" reg="roseni">roseni</tp:taxon-name-part>
              </tp:taxon-name><comment>: <xref ref-type="bibr" rid="B85">Vagalinski and Lazányi 2018</xref>: 100.</comment></tp:nomenclature-citation></tp:nomenclature-citation-list></tp:nomenclature><tp:treatment-sec sec-type="material" id="SECID0EVIGM"><title>Material examined.</title><p><bold><italic>Syntype</italic></bold> slide (gonopods, flange of male body ring 7) (<named-content xmlns:xlink="http://www.w3.org/1999/xlink" content-type="dwc:institutional_code" xlink:type="simple">ZMB</named-content> 13622; Verhoeff prep. 3794). <bold>Russia</bold>: Republic of Adygea: 1 ♂ (<named-content xmlns:xlink="http://www.w3.org/1999/xlink" content-type="dwc:institutional_code" xlink:type="simple">SMNG</named-content> 33579), Mount Shibaba, 21.V.2004, K. Voigtländer leg.; 4 ♂♂, 1 ♀ (<named-content xmlns:xlink="http://www.w3.org/1999/xlink" content-type="dwc:institutional_code" xlink:type="simple">SMNG</named-content> 33575), at Sakhray River, 20.V.2004, K. Voigtländer leg.; 2 ♂♂, 5 ♀♀, 7 juv. (<named-content xmlns:xlink="http://www.w3.org/1999/xlink" content-type="dwc:institutional_code" xlink:type="simple">SMNG</named-content> 33576), same collecting data.</p></tp:treatment-sec><tp:treatment-sec sec-type="diagnosis" id="SECID0EWJGM"><title>Diagnosis.</title><p>A species of <italic><tp:taxon-name><tp:taxon-name-part taxon-name-part-type="genus" reg="Omobrachyiulus">Omobrachyiulus</tp:taxon-name-part></tp:taxon-name></italic> morphologically very similar to <italic><tp:taxon-name><tp:taxon-name-part taxon-name-part-type="genus" reg="Omobrachyiulus">O.</tp:taxon-name-part><tp:taxon-name-part taxon-name-part-type="species" reg="zuevi">zuevi</tp:taxon-name-part></tp:taxon-name></italic> sp. nov. Differing from the latter species by having generally more slender and less strongly embossed gonopods, and by certain details of opisthomere structure, as follows: anterior process well-developed, linguiform, clearly visible from most aspects, vs. the same being vestigial, visible only in oral and oral-mesal views in <italic><tp:taxon-name><tp:taxon-name-part taxon-name-part-type="genus" reg="Omobrachyiulus">O.</tp:taxon-name-part><tp:taxon-name-part taxon-name-part-type="species" reg="zuevi">zuevi</tp:taxon-name-part></tp:taxon-name></italic> sp. nov.; mesomeroidal lobe with a rather weakly developed apicolateral part, vs. the same being massive, nearly reaching the level of the solenomere in <italic><tp:taxon-name><tp:taxon-name-part taxon-name-part-type="genus" reg="Omobrachyiulus">O.</tp:taxon-name-part><tp:taxon-name-part taxon-name-part-type="species" reg="zuevi">zuevi</tp:taxon-name-part></tp:taxon-name></italic> sp. nov.; solenomere apically only moderately enlarged, with a soft sigmoid process directed basad, vs. the same ending with a very broad, flower-like apex in <italic><tp:taxon-name><tp:taxon-name-part taxon-name-part-type="genus" reg="Omobrachyiulus">O.</tp:taxon-name-part><tp:taxon-name-part taxon-name-part-type="species" reg="zuevi">zuevi</tp:taxon-name-part></tp:taxon-name></italic> sp. nov.</p></tp:treatment-sec><tp:treatment-sec sec-type="Descriptive notes" id="SECID0EFNGM"><title>Descriptive notes.</title><p>Length 11–12 mm, height 0.8–0.9 mm. Labral setae: 16. Promentum of gnathochilarium separating both lamellae linguales almost halfway; stipites parabasally each with a row of short, stiff setae, similar to the condition seen in <italic><tp:taxon-name><tp:taxon-name-part taxon-name-part-type="genus" reg="Omobrachyiulus">O.</tp:taxon-name-part><tp:taxon-name-part taxon-name-part-type="species" reg="ponticus">ponticus</tp:taxon-name-part></tp:taxon-name></italic> sp. nov. Tarsus of mid-body legs somewhat shorter than tibia and ca. 3 × as long as apical claw. Leg pair 1 parallel hooks; ventral lobes of ring 7 protruding entirely from metazona.</p><fig id="F31" position="float" orientation="portrait"><object-id xmlns:xlink="http://www.w3.org/1999/xlink" content-type="doi" xlink:type="simple">10.3897/zookeys.1058.68628.figure31</object-id><object-id xmlns:xlink="http://www.w3.org/1999/xlink" content-type="arpha" xlink:type="simple">99E7DA56-070C-5C1F-A0A2-330D2C4ACAF8</object-id><label>Figure 31.</label><caption><p><italic><tp:taxon-name><tp:taxon-name-part taxon-name-part-type="genus" reg="Omobrachyiulus">Omobrachyiulus</tp:taxon-name-part><tp:taxon-name-part taxon-name-part-type="species" reg="roseni">roseni</tp:taxon-name-part></tp:taxon-name></italic> (Verhoeff, 1921), gonopods of ♂ from Mount Shibaba, Adygea, Russia (<named-content xmlns:xlink="http://www.w3.org/1999/xlink" content-type="dwc:institutional_code" xlink:type="simple">SMNG</named-content>) <bold>A</bold> right opisthomere, meso-oral view <bold>B</bold> same, oral-mesal view <bold>C</bold> distal part of the same aspect. Scale bars: 0.1 mm (<bold>A, B</bold>), 0.05 mm (<bold>C</bold>). Abbreviations: <bold><italic><abbrev xmlns:xlink="http://www.w3.org/1999/xlink" xlink:title="anterior process" id="ABBRID0EMPGM" xlink:type="simple">ap</abbrev></italic></bold> anterior process, <bold><italic>ml</italic></bold> mesomeroidal lobe, <bold><italic>s</italic></bold> solenomere, <bold><italic>sp</italic></bold> sigmoid process of solenomere.</p></caption><graphic xmlns:xlink="http://www.w3.org/1999/xlink" xlink:href="zookeys-1058-001-g031.jpg" position="float" orientation="portrait" xlink:type="simple" id="oo_581966.jpg"><uri content-type="original_file" xlink:type="simple">https://binary.pensoft.net/fig/581966</uri></graphic></fig><p>All remaining external somatic characters as in <italic><tp:taxon-name><tp:taxon-name-part taxon-name-part-type="genus" reg="Omobrachyiulus">O.</tp:taxon-name-part><tp:taxon-name-part taxon-name-part-type="species" reg="zuevi">zuevi</tp:taxon-name-part></tp:taxon-name></italic> sp. nov.</p></tp:treatment-sec><tp:treatment-sec sec-type="Previous records from the Caucasus" id="SECID0ELQGM"><title>Previous records from the Caucasus.</title><p><bold>Russia</bold>: Republic of Adygea, 40 km NE of Mount Oshten, at an influx of Belaya River [some 20 km S of Maykop] (type locality).</p></tp:treatment-sec><tp:treatment-sec sec-type="distribution" id="SECID0E4QGM"><title>General distribution.</title><p><abbrev xmlns:xlink="http://www.w3.org/1999/xlink" xlink:title="endemic to western Ciscaucasia" id="ABBRID0EDRGM" xlink:type="simple">WCIS</abbrev>.</p></tp:treatment-sec><tp:treatment-sec sec-type="remarks" id="SECID0EHRGM"><title>Remark.</title><p>The gonopods of the presently examined near-topotypic males show no differences from those seen on the syntype slide.</p></tp:treatment-sec><ref-list><ref id="B63"><mixed-citation xmlns:xlink="http://www.w3.org/1999/xlink" xlink:type="simple"><person-group><name name-style="western"><surname>Lohmander</surname><given-names>H</given-names></name></person-group> (<year>1936</year>) Über die Diplopoden des Kaukasusgebietes. Göteborgs Kungliga Vetenskaps- och Vitterhets-Samhälles Handlingar, Ser. 5B, 5(1): 1–196.</mixed-citation></ref><ref id="B54"><mixed-citation xmlns:xlink="http://www.w3.org/1999/xlink" xlink:type="simple"><person-group><name name-style="western"><surname>Lang</surname><given-names>J</given-names></name></person-group> (<year>1959</year>) <article-title>[To the knowledge of millipedes (<tp:taxon-name><tp:taxon-name-part taxon-name-part-type="class">Diplopoda</tp:taxon-name-part></tp:taxon-name>) of the USSR territory].</article-title><source>Zoologicheskii zhurnal</source><volume>38</volume>(<issue>12</issue>): <fpage>1790</fpage>–<lpage>1796</lpage>. [In Russian, a summary in English]</mixed-citation></ref><ref id="B85"><mixed-citation xmlns:xlink="http://www.w3.org/1999/xlink" xlink:type="simple"><person-group><name name-style="western"><surname>Vagalinski</surname><given-names>B</given-names></name><name name-style="western"><surname>Lazányi</surname><given-names>E</given-names></name></person-group> (<year>2018</year>) <article-title>Revision of the millipede tribe <tp:taxon-name><tp:taxon-name-part taxon-name-part-type="tribe">Brachyiulini</tp:taxon-name-part></tp:taxon-name> Verhoeff, 1909 (<tp:taxon-name><tp:taxon-name-part taxon-name-part-type="class">Diplopoda</tp:taxon-name-part></tp:taxon-name>: <tp:taxon-name><tp:taxon-name-part taxon-name-part-type="order">Julida</tp:taxon-name-part></tp:taxon-name>: <tp:taxon-name><tp:taxon-name-part taxon-name-part-type="family">Julidae</tp:taxon-name-part></tp:taxon-name>), with descriptions of new taxa.</article-title><source>Zootaxa</source><volume>4421</volume>(<issue>1</issue>): <fpage>001</fpage>–<lpage>142</lpage>. <ext-link xlink:type="simple" ext-link-type="doi" xlink:href="10.11646/zootaxa.4421.1.1">https://doi.org/10.11646/zootaxa.4421.1.1</ext-link></mixed-citation></ref></ref-list></tp:taxon-treatment>
