# Supplementary material for: The millipede tribe Brachyiulini in the Caucasus (Diplopoda, Julida, Julidae)
Source: Zookeys. 2021 Aug 30;1058:1–127. doi: 10.3897/zookeys.1058.68628 (PMC8421324; doi:10.3897/zookeys.1058.68628)
Supplement: XML Treatment for Omobrachyiulus faxifer [file zookeys.1058.68628-treatment37.xml]

<!DOCTYPE tp:taxon-treatment
  PUBLIC "-//TaxonX//DTD Taxonomic Treatment Publishing DTD v0 20100105//EN" "tax-treatment-NSO.dtd">
<tp:taxon-treatment xmlns:tp="http://www.plazi.org/taxpub"><tp:treatment-meta><kwd-group><label>Taxon classification</label><kwd><named-content xmlns:xlink="http://www.w3.org/1999/xlink" content-type="kingdom">Animalia</named-content></kwd><kwd><named-content xmlns:xlink="http://www.w3.org/1999/xlink" content-type="order">Julida</named-content></kwd><kwd><named-content xmlns:xlink="http://www.w3.org/1999/xlink" content-type="family">Julidae</named-content></kwd></kwd-group><mixed-citation publication-type="journal"><person-group><name><surname>Vagalinski</surname><given-names>Boyan</given-names></name><name><surname>Golovatch</surname><given-names>Sergei I.</given-names></name></person-group><article-title>The millipede tribe <tp:taxon-name><tp:taxon-name-part taxon-name-part-type="tribe">Brachyiulini</tp:taxon-name-part></tp:taxon-name> in the Caucasus (<tp:taxon-name><tp:taxon-name-part taxon-name-part-type="class">Diplopoda</tp:taxon-name-part></tp:taxon-name>, <tp:taxon-name><tp:taxon-name-part taxon-name-part-type="order">Julida</tp:taxon-name-part></tp:taxon-name>, <tp:taxon-name><tp:taxon-name-part taxon-name-part-type="family">Julidae</tp:taxon-name-part></tp:taxon-name>)</article-title><source>Zookeys</source><day>30</day><month>8</month><year>2021</year><volume>1058</volume><fpage>1</fpage><lpage>127</lpage><pub-id pub-id-type="doi">10.3897/zookeys.1058.68628</pub-id></mixed-citation></tp:treatment-meta><tp:nomenclature><tp:taxon-name>
            <object-id xmlns:xlink="http://www.w3.org/1999/xlink" content-type="arpha" xlink:type="simple">832812E1-2F0F-5812-80A0-D8C5645CE0F2</object-id>
            <tp:taxon-name-part taxon-name-part-type="genus" reg="Omobrachyiulus">Omobrachyiulus</tp:taxon-name-part>
            <tp:taxon-name-part taxon-name-part-type="species" reg="faxifer">faxifer</tp:taxon-name-part>
            <object-id xmlns:xlink="http://www.w3.org/1999/xlink" content-type="zoobank" xlink:type="simple">http://zoobank.org/7FF26D0F-F0A9-40F4-B4E0-77110770EB04</object-id>
          </tp:taxon-name><tp:taxon-authority>Vagalinski</tp:taxon-authority><tp:taxon-status xmlns:xlink="http://www.w3.org/1999/xlink" xlink:type="simple">sp. nov.</tp:taxon-status><xref ref-type="fig" rid="F32">Figs 32</xref><xref ref-type="fig" rid="F33">, 33</xref><xref ref-type="fig" rid="F34">, 34</xref></tp:nomenclature><tp:treatment-sec sec-type="material" id="SECID0EUTGM"><title>Material examined</title><p><bold>(all from Russia): <italic>Holotype</italic></bold>: ♂ (unbroken) (<abbrev xmlns:xlink="http://www.w3.org/1999/xlink" content-type="institution" xlink:title="Zoological Museum, State University of Moscow, Moscow, Russia" id="ABBRID0E5TGM" xlink:type="simple">ZMUM</abbrev>), Republic of Adygea, Caucasian Biosphere Nature Reserve, Lagonaki Plateau, Azishskiy Pass, subalpine meadow, pitfall traps, 26.VIII–23.IX.2013, Yu. Chumachenko leg. <bold><italic>Paratypes</italic></bold>: 1 ♂ (<named-content xmlns:xlink="http://www.w3.org/1999/xlink" content-type="dwc:institutional_code" xlink:type="simple">SMNG</named-content>) (in 2 pieces, with dissected gonopods), Stavropol, Tamanskaya Dacha Forest, near Komsomolskiy Reservoir, <named-content xmlns:xlink="http://www.w3.org/1999/xlink" content-type="dwc:verbatimCoordinates" xlink:type="simple"><named-content content-type="geo-json" specific-use="{&#34;type&#34;:&#34;Point&#34;,&#34;coordinates&#34;:[41.956700,45.048100]}" id="NCID0EOUGM" xlink:type="simple">45.0481°N, 41.9567°E</named-content></named-content>, 530 m a.s.l., <italic><tp:taxon-name><tp:taxon-name-part taxon-name-part-type="genus" reg="Quercus">Quercus</tp:taxon-name-part></tp:taxon-name></italic>, <italic><tp:taxon-name><tp:taxon-name-part taxon-name-part-type="genus" reg="Carpinus">Carpinus</tp:taxon-name-part></tp:taxon-name></italic>, <italic><tp:taxon-name><tp:taxon-name-part taxon-name-part-type="genus" reg="Acer">Acer</tp:taxon-name-part></tp:taxon-name></italic>, etc., 22.VIII.2012, F. Walther leg.; 1 ♂ (<named-content xmlns:xlink="http://www.w3.org/1999/xlink" content-type="dwc:institutional_code" xlink:type="simple">SMNG</named-content> 34143) (in 3 pieces, with dissected gonopods), Republic of Adygea, Shestakova Meadow, <named-content xmlns:xlink="http://www.w3.org/1999/xlink" content-type="dwc:verbatimCoordinates" xlink:type="simple"><named-content content-type="geo-json" specific-use="{&#34;type&#34;:&#34;Point&#34;,&#34;coordinates&#34;:[40.390278,44.032222]}" id="NCID0EQVGM" xlink:type="simple">44°01'56"N, 40°23'25"E</named-content></named-content>, grassy area with sparse <italic><tp:taxon-name><tp:taxon-name-part taxon-name-part-type="genus" reg="Fagus">Fagus</tp:taxon-name-part></tp:taxon-name></italic> and <italic><tp:taxon-name><tp:taxon-name-part taxon-name-part-type="genus" reg="Betula">Betula</tp:taxon-name-part></tp:taxon-name></italic> next to a brook, pitfall traps, 24–25.VIII.2005, K. Voigtländer leg.; 2 ♂♂ (<abbrev xmlns:xlink="http://www.w3.org/1999/xlink" content-type="institution" xlink:title="Zoological Museum, State University of Moscow, Moscow, Russia" id="ABBRID0EDWGM" xlink:type="simple">ZMUM</abbrev>) (one in 2, the other in 3 pieces, with dissected gonopods), 1 ♂ (unbroken) (<named-content xmlns:xlink="http://www.w3.org/1999/xlink" content-type="dwc:institutional_code" xlink:type="simple">NHMD</named-content>), same collecting data as for holotype; 1 ♂ (<abbrev xmlns:xlink="http://www.w3.org/1999/xlink" content-type="institution" xlink:title="Zoological Museum, State University of Moscow, Moscow, Russia" id="ABBRID0EWWGM" xlink:type="simple">ZMUM</abbrev>) (in head to collum and 4 pieces, gonopods and penis dissected), 1 juv. (<abbrev xmlns:xlink="http://www.w3.org/1999/xlink" content-type="institution" xlink:title="Zoological Museum, State University of Moscow, Moscow, Russia" id="ABBRID0E2WGM" xlink:type="simple">ZMUM</abbrev>), Republic of Adygea, Caucasian Biosphere Nature Reserve, Lagonaki Plateau, Instruktorskaya Cleft, forest, pitfall traps, 23.VIII–11.IX.2013, Yu. Chumachenko leg.; 2 ♂♂ (<abbrev xmlns:xlink="http://www.w3.org/1999/xlink" content-type="institution" xlink:title="Zoological Museum, State University of Moscow, Moscow, Russia" id="ABBRID0EAXGM" xlink:type="simple">ZMUM</abbrev>) (one in two pieces with dissected gonopods, the other in head, collum to ring 2, ring 3 to ring 6, and rest of body, gonopods prepared for <abbrev xmlns:xlink="http://www.w3.org/1999/xlink" xlink:title="scanning electron microscopy" id="ABBRID0EOXGM" xlink:type="simple">SEM</abbrev>), Stavropol, Mamayskiy Forest, 31.III.2013, R. Zuev leg.; 1 ♂ (<named-content xmlns:xlink="http://www.w3.org/1999/xlink" content-type="dwc:institutional_code" xlink:type="simple">NMNHS</named-content>) (in two pieces with dissected gonopods), Stavropol, Tamanskaya Dacha Forest, 10.IX.2013, R.V. Zuev leg.; 1 ♂ (<abbrev xmlns:xlink="http://www.w3.org/1999/xlink" content-type="institution" xlink:title="Zoological Museum, State University of Moscow, Moscow, Russia" id="ABBRID0EXXGM" xlink:type="simple">ZMUM</abbrev>) (in 2 pieces with dissected gonopods), 3 adult ♀♀ (<abbrev xmlns:xlink="http://www.w3.org/1999/xlink" content-type="institution" xlink:title="Zoological Museum, State University of Moscow, Moscow, Russia" id="ABBRID0E3XGM" xlink:type="simple">ZMUM</abbrev>) (two unbroken, one in 2 pieces with dissected vulvae), 2 subadult ♀♀ (<abbrev xmlns:xlink="http://www.w3.org/1999/xlink" content-type="institution" xlink:title="Zoological Museum, State University of Moscow, Moscow, Russia" id="ABBRID0EBYGM" xlink:type="simple">ZMUM</abbrev>), Stavropol, Tamanskaya Dacha Forest, <italic><tp:taxon-name><tp:taxon-name-part taxon-name-part-type="genus" reg="Quercus">Quercus</tp:taxon-name-part></tp:taxon-name></italic>, <italic><tp:taxon-name><tp:taxon-name-part taxon-name-part-type="genus" reg="Acer">Acer</tp:taxon-name-part></tp:taxon-name></italic>, <italic><tp:taxon-name><tp:taxon-name-part taxon-name-part-type="genus" reg="Carpinus">Carpinus</tp:taxon-name-part></tp:taxon-name></italic>, 01.VI.2014, R.V. Zuev leg.</p></tp:treatment-sec><tp:treatment-sec sec-type="diagnosis" id="SECID0E2YGM"><title>Diagnosis.</title><p>A species of <italic><tp:taxon-name><tp:taxon-name-part taxon-name-part-type="genus" reg="Omobrachyiulus">Omobrachyiulus</tp:taxon-name-part></tp:taxon-name></italic> differing from congeners mainly by the apically strongly enlarged and hollow solenomere, postero-apically bearing a fine, pointed, sigmoid process, and by the well-developed lateral lobe of the opisthomere ending with a pointed process which is turned anteriad.</p></tp:treatment-sec><tp:treatment-sec sec-type="Name" id="SECID0ED1GM"><title>Name.</title><p>Meaning torch-bearer in Latin, after the resemblance of the solenomere to a burning torch, the flame being represented by a fine apical sigmoid process. Noun in apposition.</p></tp:treatment-sec><tp:treatment-sec sec-type="description" id="SECID0EE2GM"><title>Description.</title><p><bold><italic>Measurements</italic>:</bold> holotype ♂ in S IX, 42+1+T, H = 1.1 mm, L = 18.5 mm; paratype ♂♂ in S VIII–IX, 40–43+1+T, L = 15–19 mm, H = 1.05–1.3 mm; paratype ♀♀ in S VIII–IX, 42–45+0–1+T, L = 15–21 mm; H = 1.5–1.8 mm.</p><p><bold><italic>Colouration</italic></bold> (Fig. <xref ref-type="fig" rid="F32">32</xref>): Head and collum with the usual pattern; prozonae brown-beige, dorsally with a narrow, dark grey, transverse band near pro-metazonal suture, and with a blackish spot in front of ozopores; metazonae brownish, darker in anterior section, light ochre-brown at hind margin; dorsum with a continuous, blackish, axial line; pre-anal ring dark brown, paraprocts lighter brown-beige.</p><fig id="F32" position="float" orientation="portrait"><object-id xmlns:xlink="http://www.w3.org/1999/xlink" content-type="doi" xlink:type="simple">10.3897/zookeys.1058.68628.figure32</object-id><object-id xmlns:xlink="http://www.w3.org/1999/xlink" content-type="arpha" xlink:type="simple">E784D9F6-B3ED-5EAC-82BC-662347DF07C2</object-id><label>Figure 32.</label><caption><p><italic><tp:taxon-name><tp:taxon-name-part taxon-name-part-type="genus" reg="Omobrachyiulus">Omobrachyiulus</tp:taxon-name-part><tp:taxon-name-part taxon-name-part-type="species" reg="faxifer">faxifer</tp:taxon-name-part></tp:taxon-name></italic> sp. nov., ♂ holotype (<bold>A</bold>) and ♂ paratype from Lagonaki Plateau, Adygea, Russia (ZMUC) (<bold>B</bold>) <bold>A</bold> habitus, mostly lateral view <bold>B</bold> head and collum, lateral, slightly frontal view <bold>C</bold> telson, lateral view. Not to scale.</p></caption><graphic xmlns:xlink="http://www.w3.org/1999/xlink" xlink:href="zookeys-1058-001-g032.jpg" position="float" orientation="portrait" xlink:type="simple" id="oo_581967.jpg"><uri content-type="original_file" xlink:type="simple">https://binary.pensoft.net/fig/581967</uri></graphic></fig><p><bold><italic>External structures</italic>:</bold> Eye patches in adults consisting of 22–35 well-pronounced ommatidia mostly arranged in easily countable vertical rows. Vertigial, supralabral, and labral setae: two, four, and 22–28, respectively. Antennae (in Fig. <xref ref-type="fig" rid="F32">32B</xref>) 1.6–1.7 × as long as head in males and 1.3–1.4 × in females; antennomere 2 &gt; 5 ≥ 3 ≥ 4 &gt; 6. Gnathochilarium with a relatively large promentum separating both lamellae linguales nearly halfway, each latter with two or three setae in a longitudinal row. Collum mostly smooth, with only tree or four striae near posterolateral corners.</p><p>Body rings gently vaulted. Prozonae with very short, fine, mostly purely longitudinal striae in posterior sections. Metazonae rather deeply striated, n<italic><sub>Schub</sub></italic> = 6 or 7 in males and 7 or 8 in females; metazonal setae 1/2–2/3 of metazonal length. Ozopores touching or set barely behind pro-metazonal sutures along entire body; sutures not sinuous in front of ozopores. Tarsus of mid-body legs equal to, to slightly longer than, tibia, and ca. 3 × as long as apical claw.</p><p><bold><italic>Telson</italic></bold> (Fig. <xref ref-type="fig" rid="F32">32C</xref>): Epiproct mostly straight, distally slightly turned ventrad, wedge- rather than roof-like, ending with an indistinct, blunt, hyaline tip reaching the level of longest anal setae. Hypoproct (Fig. <xref ref-type="fig" rid="F33">33A</xref>) in males broad trapezoidal with broadly rounded corners, margin coarse, sometimes forming three small blunt denticles, considerably protruding past rear margin of paraprocts; same being broader, with an always smooth margin, barely protruding behind rear margin of paraprocts. Paraprocts covered with relatively sparse long setae; without distinct rows of shorter setae along caudal margins.</p><fig id="F33" position="float" orientation="portrait"><object-id xmlns:xlink="http://www.w3.org/1999/xlink" content-type="doi" xlink:type="simple">10.3897/zookeys.1058.68628.figure33</object-id><object-id xmlns:xlink="http://www.w3.org/1999/xlink" content-type="arpha" xlink:type="simple">87A30834-A9E2-5228-BD44-CD872DC73580</object-id><label>Figure 33.</label><caption><p><italic><tp:taxon-name><tp:taxon-name-part taxon-name-part-type="genus" reg="Omobrachyiulus">Omobrachyiulus</tp:taxon-name-part><tp:taxon-name-part taxon-name-part-type="species" reg="faxifer">faxifer</tp:taxon-name-part></tp:taxon-name></italic> sp. nov., ♂ paratypes from Lagonaki Plateau, Adygea, Russia (<abbrev xmlns:xlink="http://www.w3.org/1999/xlink" content-type="institution" xlink:title="Zoological Museum, State University of Moscow, Moscow, Russia" id="ABBRID0EO6GM" xlink:type="simple">ZMUM</abbrev>) (<bold>A–D</bold>) and Mamayskiy Forest, Stavropol, Russia (<abbrev xmlns:xlink="http://www.w3.org/1999/xlink" content-type="institution" xlink:title="Zoological Museum, State University of Moscow, Moscow, Russia" id="ABBRID0EV6GM" xlink:type="simple">ZMUM</abbrev>) (<bold>E</bold>), and ♀ paratype (<bold>F</bold>) from Tamanskaya Dacha Forest, Stavropol, Russia (<abbrev xmlns:xlink="http://www.w3.org/1999/xlink" content-type="institution" xlink:title="Zoological Museum, State University of Moscow, Moscow, Russia" id="ABBRID0E56GM" xlink:type="simple">ZMUM</abbrev>) <bold>A</bold> hypoproct, ventral view <bold>B</bold> leg 2 <bold>C</bold> left flange of pleurotergum 7, ventro-lateral view <bold>D</bold> penis, caudal view <bold>E</bold> left opisthomere, oral-mesal view <bold>F</bold> right vulva, caudal view. Scale bars: 0.2 mm (<bold>A, C, D</bold>), 0.1 mm (<bold>B, E, F</bold>). Abbreviations: <bold><italic><abbrev xmlns:xlink="http://www.w3.org/1999/xlink" xlink:title="apical outgrowth" id="ABBRID0EVAHM" xlink:type="simple">ao</abbrev></italic></bold> apical outgrowth of basoposterior process, <bold><italic><abbrev xmlns:xlink="http://www.w3.org/1999/xlink" xlink:title="basoposterior process" id="ABBRID0E2AHM" xlink:type="simple">bpp</abbrev></italic></bold> basoposterior process, <bold><italic><abbrev xmlns:xlink="http://www.w3.org/1999/xlink" xlink:title="central tube" id="ABBRID0EBBHM" xlink:type="simple">ct</abbrev></italic></bold> central tube <bold><italic><abbrev xmlns:xlink="http://www.w3.org/1999/xlink" xlink:title="flagellum channel" id="ABBRID0EHBHM" xlink:type="simple">fc</abbrev></italic></bold> flagellum channel, <bold><italic>g</italic></bold> (supposed) gonocoxal gland, <bold><italic>lh</italic></bold> horn-like process of lateral lobe, <bold><italic>ml</italic></bold> mesomeroidal lobe, <bold><italic><abbrev xmlns:xlink="http://www.w3.org/1999/xlink" xlink:title="posterior ampulla" id="ABBRID0EWBHM" xlink:type="simple">pa</abbrev></italic></bold> posterior ampulla <bold><italic><abbrev xmlns:xlink="http://www.w3.org/1999/xlink" xlink:title="posterior tube" id="ABBRID0E3BHM" xlink:type="simple">pt</abbrev></italic></bold> posterior tube <bold><italic>s</italic></bold> solenomere, <bold><italic>sc</italic></bold> seminal channel, <bold><italic><abbrev xmlns:xlink="http://www.w3.org/1999/xlink" xlink:title="spiniform filaments" id="ABBRID0EICHM" xlink:type="simple">sf</abbrev></italic></bold> spiniform filaments, <bold><italic><abbrev xmlns:xlink="http://www.w3.org/1999/xlink" xlink:title="anteromesal sinus" id="ABBRID0EOCHM" xlink:type="simple">si</abbrev></italic></bold> anteromesal sinus, <bold><italic>sp</italic></bold> sigmoid process of solenomere.</p></caption><graphic xmlns:xlink="http://www.w3.org/1999/xlink" xlink:href="zookeys-1058-001-g033.jpg" position="float" orientation="portrait" xlink:type="simple" id="oo_581968.jpg"><uri content-type="original_file" xlink:type="simple">https://binary.pensoft.net/fig/581968</uri></graphic></fig><p><bold><italic>Male sexual characters</italic>:</bold> Mandibular stipites (in Fig. <xref ref-type="fig" rid="F32">32B</xref>) considerably expanded, forming a distinct, blunt or narrowly rounded, anteroventral corner. Leg pair 1 compact, parallel hooks, slightly turned mesad. Legs 2 (Fig. <xref ref-type="fig" rid="F33">33B</xref>) and following pairs ventrally with well-developed crested adhesive pads, postfemoral ones vanishing in caudal third of body; femora 2 basoventrally with small bumps (black arrow), femora of other legs without modifications. Pleurotergum 7 ventrally forming broad shovel-like lobes (Fig. <xref ref-type="fig" rid="F33">33C</xref>) originating mostly from metazona, directed ventromesad, touching one another behind gonopods. Penis (Fig. <xref ref-type="fig" rid="F33">33D</xref>) nearly as long as broad, compressed antero-caudally, with short diverging apical lobes ending in rather large terminal lamellae directed distad.</p><p><bold><italic>Gonopods</italic></bold> (Figs <xref ref-type="fig" rid="F33">33E</xref>, <xref ref-type="fig" rid="F34">34</xref>): Promere (Fig. <xref ref-type="fig" rid="F34">34A</xref>) as high as opisthomere, broadest at base, abruptly narrowing after an incision at lateral margin’s mid-proximal section; lateral margin distally slightly convex, mesal one very gently sigmoid; apex broad, with a nearly rectangular meso-apical corner; caudal surface with a strongly pronounced median ridge, a deep and very narrow median groove, and a deep, rounded, distal groove; flagellum somewhat longer than height of promere, apically bearing blunt denticles directed basad, arranged in two or three transverse rows. Opisthomere (Figs <xref ref-type="fig" rid="F33">33E</xref>, <xref ref-type="fig" rid="F34">34B–F</xref>) moderately elongated; basoposterior process moderately developed, its apical outgrowth large, forming two parts: a smaller median one, and a larger mesal one bent strongly basofrontad, covering the basomesal side of solenomere like a hood; both parts distally with several small conical denticles; an anterior process absent; mesomeroidal lobe well-developed, narrow, ridge-like in its proximal part, distally widening in a pyramidal structure with a distinct apex; lateral side with a well-developed ridge-like lobe apically forming a pointed horn-like process bent frontad; mesal side with a relatively large, subtriangular lobe (presumably gonocoxal gland), and a shallow, indistinct, anteromesal sinus; moderately long, erect, spiniform filaments present over most of flagellum channel; solenomere unipartite, apically clavate and deeply hollow, with a fine sigmoid apical process.</p><fig id="F34" position="float" orientation="portrait"><object-id xmlns:xlink="http://www.w3.org/1999/xlink" content-type="doi" xlink:type="simple">10.3897/zookeys.1058.68628.figure34</object-id><object-id xmlns:xlink="http://www.w3.org/1999/xlink" content-type="arpha" xlink:type="simple">C4EBA087-3098-5B16-AC40-9FCC8D464BB3</object-id><label>Figure 34.</label><caption><p><italic><tp:taxon-name><tp:taxon-name-part taxon-name-part-type="genus" reg="Omobrachyiulus">Omobrachyiulus</tp:taxon-name-part><tp:taxon-name-part taxon-name-part-type="species" reg="faxifer">faxifer</tp:taxon-name-part></tp:taxon-name></italic> sp. nov., gonopods of ♂ paratype from Mamayskiy Forest, Stavropol, Russia (<abbrev xmlns:xlink="http://www.w3.org/1999/xlink" content-type="institution" xlink:title="Zoological Museum, State University of Moscow, Moscow, Russia" id="ABBRID0ETFHM" xlink:type="simple">ZMUM</abbrev>) <bold>A</bold> left promere (somewhat damaged in proximal part), caudal view <bold>B</bold> apical part of flagellum <bold>C</bold> left opisthomere, mesal view <bold>D</bold> right opisthomere, lateral view <bold>E</bold> distal part of left opisthomere, mesal view <bold>F</bold> distal part of right opisthomere, lateral view. Scale bars: 0.1 mm (<bold>A, C, D</bold>), 0.05 mm (<bold>E, F</bold>), 0.01 mm (<bold>B</bold>). Abbreviations: <bold><italic><abbrev xmlns:xlink="http://www.w3.org/1999/xlink" xlink:title="apical outgrowth" id="ABBRID0EMGHM" xlink:type="simple">ao</abbrev></italic></bold> apical outgrowth of basoposterior process, <bold><italic><abbrev xmlns:xlink="http://www.w3.org/1999/xlink" xlink:title="basoposterior process" id="ABBRID0ESGHM" xlink:type="simple">bpp</abbrev></italic></bold> basoposterior process, <bold><italic>dg</italic></bold> distal groove, <bold><italic>f</italic></bold> flagellum, <bold><italic><abbrev xmlns:xlink="http://www.w3.org/1999/xlink" xlink:title="flagellum channel" id="ABBRID0E5GHM" xlink:type="simple">fc</abbrev></italic></bold> flagellum channel, <bold><italic>g</italic></bold> (supposed) gonocoxal gland, <bold><italic>lh</italic></bold> horn-like process of lateral lobe, <bold><italic><abbrev xmlns:xlink="http://www.w3.org/1999/xlink" xlink:title="lateral process" id="ABBRID0EKHHM" xlink:type="simple">lp</abbrev></italic></bold> lateral lobe, <bold><italic><abbrev xmlns:xlink="http://www.w3.org/1999/xlink" xlink:title="median groove" id="ABBRID0EQHHM" xlink:type="simple">mg</abbrev></italic></bold> median groove, <bold><italic>ml</italic></bold> mesomeroidal lobe, <bold><italic><abbrev xmlns:xlink="http://www.w3.org/1999/xlink" xlink:title="median ridge" id="ABBRID0EZHHM" xlink:type="simple">mr</abbrev></italic></bold> median ridge, <bold><italic>s</italic></bold> solenomere, <bold><italic><abbrev xmlns:xlink="http://www.w3.org/1999/xlink" xlink:title="anteromesal sinus" id="ABBRID0ECIHM" xlink:type="simple">si</abbrev></italic></bold> anteromesal sinus, <bold><italic>sp</italic></bold> sigmoid process of solenomere.</p></caption><graphic xmlns:xlink="http://www.w3.org/1999/xlink" xlink:href="zookeys-1058-001-g034.jpg" position="float" orientation="portrait" xlink:type="simple" id="oo_581969.jpg"><uri content-type="original_file" xlink:type="simple">https://binary.pensoft.net/fig/581969</uri></graphic></fig><p><bold><italic>Female sexual characters</italic>:</bold> Vulva (Fig. <xref ref-type="fig" rid="F33">33F</xref>) rather short and compact, symmetrical; operculum slightly higher than bursa, both bursa and operculum ending up with broad and rather short hyaline protrusions; setation dense throughout. Receptaculum seminis consisting of a very large, sack-shaped, central tube, and a very long, narrow, somewhat folded, posterior tube leading to a nearly spherical posterior ampulla.</p></tp:treatment-sec><tp:treatment-sec sec-type="distribution" id="SECID0EZIHM"><title>General distribution.</title><p><abbrev xmlns:xlink="http://www.w3.org/1999/xlink" xlink:title="endemic to the northwestern parts of the Greater Caucasus" id="ABBRID0E6IHM" xlink:type="simple">NWGC</abbrev>-<abbrev xmlns:xlink="http://www.w3.org/1999/xlink" xlink:title="endemic to western Ciscaucasia" id="ABBRID0EDJHM" xlink:type="simple">WCIS</abbrev>.</p></tp:treatment-sec></tp:taxon-treatment>
