# Supplementary material for: The millipede tribe Brachyiulini in the Caucasus (Diplopoda, Julida, Julidae)
Source: Zookeys. 2021 Aug 30;1058:1–127. doi: 10.3897/zookeys.1058.68628 (PMC8421324; doi:10.3897/zookeys.1058.68628)
Supplement: XML Treatment for Omobrachyiulus sevangensis [file zookeys.1058.68628-treatment39.xml]

<!DOCTYPE tp:taxon-treatment
  PUBLIC "-//TaxonX//DTD Taxonomic Treatment Publishing DTD v0 20100105//EN" "tax-treatment-NSO.dtd">
<tp:taxon-treatment xmlns:tp="http://www.plazi.org/taxpub"><tp:treatment-meta><kwd-group><label>Taxon classification</label><kwd><named-content xmlns:xlink="http://www.w3.org/1999/xlink" content-type="kingdom">Animalia</named-content></kwd><kwd><named-content xmlns:xlink="http://www.w3.org/1999/xlink" content-type="order">Julida</named-content></kwd><kwd><named-content xmlns:xlink="http://www.w3.org/1999/xlink" content-type="family">Julidae</named-content></kwd></kwd-group><mixed-citation publication-type="journal"><person-group><name><surname>Vagalinski</surname><given-names>Boyan</given-names></name><name><surname>Golovatch</surname><given-names>Sergei I.</given-names></name></person-group><article-title>The millipede tribe <tp:taxon-name><tp:taxon-name-part taxon-name-part-type="tribe">Brachyiulini</tp:taxon-name-part></tp:taxon-name> in the Caucasus (<tp:taxon-name><tp:taxon-name-part taxon-name-part-type="class">Diplopoda</tp:taxon-name-part></tp:taxon-name>, <tp:taxon-name><tp:taxon-name-part taxon-name-part-type="order">Julida</tp:taxon-name-part></tp:taxon-name>, <tp:taxon-name><tp:taxon-name-part taxon-name-part-type="family">Julidae</tp:taxon-name-part></tp:taxon-name>)</article-title><source>Zookeys</source><day>30</day><month>8</month><year>2021</year><volume>1058</volume><fpage>1</fpage><lpage>127</lpage><pub-id pub-id-type="doi">10.3897/zookeys.1058.68628</pub-id></mixed-citation></tp:treatment-meta><tp:nomenclature><tp:taxon-name>
            <object-id xmlns:xlink="http://www.w3.org/1999/xlink" content-type="arpha" xlink:type="simple">BD441442-676D-5FF9-87B3-6DC206601CDE</object-id>
            <tp:taxon-name-part taxon-name-part-type="genus" reg="Omobrachyiulus">Omobrachyiulus</tp:taxon-name-part>
            <tp:taxon-name-part taxon-name-part-type="species" reg="sevangensis">sevangensis</tp:taxon-name-part>
          </tp:taxon-name><tp:taxon-authority>(Lohmander, 1932)</tp:taxon-authority><tp:taxon-status xmlns:xlink="http://www.w3.org/1999/xlink" xlink:type="simple">comb. nov.</tp:taxon-status><tp:nomenclature-citation-list><tp:nomenclature-citation><tp:taxon-name>
                <tp:taxon-name-part taxon-name-part-type="genus" reg="Chromatoiulus">Chromatoiulus</tp:taxon-name-part>
                <tp:taxon-name-part taxon-name-part-type="species" reg="sevangensis">sevangensis</tp:taxon-name-part>
              </tp:taxon-name><comment>Lohmander, 1932: 178–180, fig. 9.</comment></tp:nomenclature-citation><tp:nomenclature-citation><tp:taxon-name><tp:taxon-name-part taxon-name-part-type="genus" reg="Chromatoiulus">Chromatoiulus</tp:taxon-name-part> (<tp:taxon-name-part taxon-name-part-type="subgenus" reg="Armeniobrachyiulus">Armeniobrachyiulus</tp:taxon-name-part>) <tp:taxon-name-part taxon-name-part-type="species" reg="sevangensis">sevangensis</tp:taxon-name-part></tp:taxon-name><comment>: <xref ref-type="bibr" rid="B63">Lohmander 1936</xref>: 146, figs 123–125; <xref ref-type="bibr" rid="B54">Lang 1959</xref>: 1791.</comment></tp:nomenclature-citation><tp:nomenclature-citation><tp:taxon-name>
                <tp:taxon-name-part taxon-name-part-type="genus" reg="Megaphyllum">Megaphyllum</tp:taxon-name-part>
                <tp:taxon-name-part taxon-name-part-type="uncertainty-rank">cf.</tp:taxon-name-part>
                <tp:taxon-name-part taxon-name-part-type="species" reg="sevangense">sevangense</tp:taxon-name-part>
              </tp:taxon-name><comment>: <xref ref-type="bibr" rid="B19">Enghoff 2006</xref>: 184.</comment></tp:nomenclature-citation><tp:nomenclature-citation><tp:taxon-name>
                <tp:taxon-name-part taxon-name-part-type="genus" reg="Megaphyllum"/>
              </tp:taxon-name><comment>“<tp:taxon-name><tp:taxon-name-part taxon-name-part-type="genus" reg="Megaphyllum">Megaphyllum</tp:taxon-name-part></tp:taxon-name>” <tp:taxon-name><tp:taxon-name-part taxon-name-part-type="genus" reg="Megaphyllum"/><tp:taxon-name-part taxon-name-part-type="species" reg="sevangense">sevangense</tp:taxon-name-part></tp:taxon-name>: <xref ref-type="bibr" rid="B85">Vagalinski and Lazányi 2018</xref>: 121. </comment></tp:nomenclature-citation></tp:nomenclature-citation-list></tp:nomenclature><tp:treatment-sec sec-type="material" id="SECID0EKHIM"><title>Material examined.</title><p><bold>Armenia</bold>: Elenovka [Sevan], 2 ♂♂ (<named-content xmlns:xlink="http://www.w3.org/1999/xlink" content-type="dwc:institutional_code" xlink:type="simple">ZIN</named-content>) (gonopods dissected, not in the vial), 4 ♀♀ (vulvae dissected, not in the vial), 10.VIII.1932, A. Schelkovnikov leg.</p></tp:treatment-sec><tp:treatment-sec sec-type="diagnosis" id="SECID0EJIIM"><title>Diagnosis.</title><p>A species of <italic><tp:taxon-name><tp:taxon-name-part taxon-name-part-type="genus" reg="Omobrachyiulus">Omobrachyiulus</tp:taxon-name-part></tp:taxon-name></italic> most simillar to <italic><tp:taxon-name><tp:taxon-name-part taxon-name-part-type="genus" reg="Omobrachyiulus">O.</tp:taxon-name-part><tp:taxon-name-part taxon-name-part-type="species" reg="kvavadzei">kvavadzei</tp:taxon-name-part></tp:taxon-name></italic> sp. nov., <italic><tp:taxon-name><tp:taxon-name-part taxon-name-part-type="genus" reg="Omobrachyiulus">O.</tp:taxon-name-part><tp:taxon-name-part taxon-name-part-type="species" reg="ponticus">ponticus</tp:taxon-name-part></tp:taxon-name></italic> sp. nov., and <italic><tp:taxon-name><tp:taxon-name-part taxon-name-part-type="genus" reg="Omobrachyiulus">O.</tp:taxon-name-part><tp:taxon-name-part taxon-name-part-type="species" reg="trochiloides">trochiloides</tp:taxon-name-part></tp:taxon-name></italic> sp. nov. in gonopod structure, as well as in the shape of the male telson. Differs from these species mostly by details of the opisthomere: from <italic><tp:taxon-name><tp:taxon-name-part taxon-name-part-type="genus" reg="Omobrachyiulus">O.</tp:taxon-name-part><tp:taxon-name-part taxon-name-part-type="species" reg="kvavadzei">kvavadzei</tp:taxon-name-part></tp:taxon-name></italic> sp. nov. by the significantly lower position of the mesomeroidal lobe devoid of a distinct apicolateral part; from <italic><tp:taxon-name><tp:taxon-name-part taxon-name-part-type="genus" reg="Omobrachyiulus">O.</tp:taxon-name-part><tp:taxon-name-part taxon-name-part-type="species" reg="ponticus">ponticus</tp:taxon-name-part></tp:taxon-name></italic> sp. nov. by both the anterior process and the apical outgrowth of the basoposterior process being subequal to, rather than considerably exceeded by, the solenomere; and from <italic><tp:taxon-name><tp:taxon-name-part taxon-name-part-type="genus" reg="Omobrachyiulus">O.</tp:taxon-name-part><tp:taxon-name-part taxon-name-part-type="species" reg="trochiloides">trochiloides</tp:taxon-name-part></tp:taxon-name></italic> sp. nov. by having a much more obscure, poorly differentiated basoposterior process ending in an unciform, rather than a fine rod-like, apical outgrowth.</p></tp:treatment-sec><tp:treatment-sec sec-type="Previous records from the Caucasus" id="SECID0EJNIM"><title>Previous records from the Caucasus.</title><p><bold>Armenia</bold>: Sevan (type locality); ?<bold>Turkey</bold>: vil. Artvin, above Göktaş (<xref ref-type="bibr" rid="B19">Enghoff 2006</xref>).</p></tp:treatment-sec><tp:treatment-sec sec-type="distribution" id="SECID0EBOIM"><title>General distribution.</title><p><abbrev xmlns:xlink="http://www.w3.org/1999/xlink" xlink:title="endemic to the Lesser Caucasus" id="ABBRID0EHOIM" xlink:type="simple">LECA</abbrev>.</p></tp:treatment-sec><tp:treatment-sec sec-type="remarks" id="SECID0ELOIM"><title>Remarks.</title><p>Until now, the systematic position of this species has been doubtful. <xref ref-type="bibr" rid="B63">Lohmander (1936)</xref> treated it as the sole member of <tp:taxon-name><tp:taxon-name-part taxon-name-part-type="genus" reg="Armeniobrachyiulus">Armeniobrachyiulus</tp:taxon-name-part></tp:taxon-name> Lohmander, 1936, a subgenus of <tp:taxon-name><tp:taxon-name-part taxon-name-part-type="genus" reg="Megaphyllum">Megaphyllum</tp:taxon-name-part></tp:taxon-name> (= <italic><tp:taxon-name><tp:taxon-name-part taxon-name-part-type="genus" reg="Chromatoiulus">Chromatoiulus</tp:taxon-name-part></tp:taxon-name></italic> auct.). In that same publication he emphasised the similarity of the gonopod conformation in <italic><tp:taxon-name><tp:taxon-name-part taxon-name-part-type="genus" reg="Megaphyllum"/><tp:taxon-name-part taxon-name-part-type="species" reg="sevangense">sevangense</tp:taxon-name-part></tp:taxon-name></italic> to that of members of <italic><tp:taxon-name><tp:taxon-name-part taxon-name-part-type="genus" reg="Omobrachyiulus">Omobrachyiulus</tp:taxon-name-part></tp:taxon-name></italic> (at that time a subgenus of <italic><tp:taxon-name><tp:taxon-name-part taxon-name-part-type="genus" reg="Megaphyllum">Megaphyllum</tp:taxon-name-part></tp:taxon-name></italic>), which implied that the two subgenera were closely related. <xref ref-type="bibr" rid="B85">Vagalinski and Lazányi (2018)</xref> elevated <italic><tp:taxon-name><tp:taxon-name-part taxon-name-part-type="genus" reg="Omobrachyiulus">Omobrachyiulus</tp:taxon-name-part></tp:taxon-name></italic> to a full genus and stated that examination of material of <italic><tp:taxon-name><tp:taxon-name-part taxon-name-part-type="genus" reg="Megaphyllum"/><tp:taxon-name-part taxon-name-part-type="species" reg="sevangense">sevangense</tp:taxon-name-part></tp:taxon-name></italic> was necessary in order to reveal its generic affiliation.</p><p>Unfortunately, the presently examined material has previously been dissected and lacks both male and female copulatory organs. However, the newly described species <italic><tp:taxon-name><tp:taxon-name-part taxon-name-part-type="genus" reg="Omobrachyiulus">Omobrachyiulus</tp:taxon-name-part><tp:taxon-name-part taxon-name-part-type="species" reg="kvavadzei">kvavadzei</tp:taxon-name-part></tp:taxon-name></italic> sp. nov., <italic><tp:taxon-name><tp:taxon-name-part taxon-name-part-type="genus" reg="Omobrachyiulus">O.</tp:taxon-name-part><tp:taxon-name-part taxon-name-part-type="species" reg="ponticus">ponticus</tp:taxon-name-part></tp:taxon-name></italic> sp. nov., and <italic><tp:taxon-name><tp:taxon-name-part taxon-name-part-type="genus" reg="Omobrachyiulus">O.</tp:taxon-name-part><tp:taxon-name-part taxon-name-part-type="species" reg="trochiloides">trochiloides</tp:taxon-name-part></tp:taxon-name></italic> sp. nov. undoubtedly belong to the same species group, together with <italic><tp:taxon-name><tp:taxon-name-part taxon-name-part-type="genus" reg="Megaphyllum"/><tp:taxon-name-part taxon-name-part-type="species" reg="sevangense">sevangense</tp:taxon-name-part></tp:taxon-name></italic>. Thus, the latter is treated here as a member of <italic><tp:taxon-name><tp:taxon-name-part taxon-name-part-type="genus" reg="Omobrachyiulus">Omobrachyiulus</tp:taxon-name-part></tp:taxon-name></italic>. We refrain from the usage of the subgenus <tp:taxon-name><tp:taxon-name-part taxon-name-part-type="genus" reg="Armeniobrachyiulus">Armeniobrachyiulus</tp:taxon-name-part></tp:taxon-name> for reasons explained in the Remarks section under <tp:taxon-name><tp:taxon-name-part taxon-name-part-type="genus" reg="Omobrachyiulus">O.</tp:taxon-name-part><tp:taxon-name-part taxon-name-part-type="species" reg="kvavadzei">kvavadzei</tp:taxon-name-part></tp:taxon-name> sp. nov.</p><p>Given the general trend for narrow endemism within the <italic><tp:taxon-name><tp:taxon-name-part taxon-name-part-type="genus" reg="Omobrachyiulus"/><tp:taxon-name-part taxon-name-part-type="species" reg="sevangensis">sevangensis</tp:taxon-name-part></tp:taxon-name></italic> group and the big distance between Sevan, Armenia (the type locality of <italic><tp:taxon-name><tp:taxon-name-part taxon-name-part-type="genus" reg="Omobrachyiulus">O.</tp:taxon-name-part><tp:taxon-name-part taxon-name-part-type="species" reg="sevangensis">sevangensis</tp:taxon-name-part></tp:taxon-name></italic>) and the province of Artvin, Turkey, the latter record of “<italic><tp:taxon-name><tp:taxon-name-part taxon-name-part-type="genus" reg="Megaphyllum">Megaphyllum</tp:taxon-name-part><tp:taxon-name-part taxon-name-part-type="uncertainty-rank">cf.</tp:taxon-name-part><tp:taxon-name-part taxon-name-part-type="species" reg="sevangense">sevangense</tp:taxon-name-part></tp:taxon-name></italic>” (Enghoff, 2006) may also refer to another closely related, yet undescribed species.</p></tp:treatment-sec><ref-list><ref id="B63"><mixed-citation xmlns:xlink="http://www.w3.org/1999/xlink" xlink:type="simple"><person-group><name name-style="western"><surname>Lohmander</surname><given-names>H</given-names></name></person-group> (<year>1936</year>) Über die Diplopoden des Kaukasusgebietes. Göteborgs Kungliga Vetenskaps- och Vitterhets-Samhälles Handlingar, Ser. 5B, 5(1): 1–196.</mixed-citation></ref><ref id="B54"><mixed-citation xmlns:xlink="http://www.w3.org/1999/xlink" xlink:type="simple"><person-group><name name-style="western"><surname>Lang</surname><given-names>J</given-names></name></person-group> (<year>1959</year>) <article-title>[To the knowledge of millipedes (<tp:taxon-name><tp:taxon-name-part taxon-name-part-type="class">Diplopoda</tp:taxon-name-part></tp:taxon-name>) of the USSR territory].</article-title><source>Zoologicheskii zhurnal</source><volume>38</volume>(<issue>12</issue>): <fpage>1790</fpage>–<lpage>1796</lpage>. [In Russian, a summary in English]</mixed-citation></ref><ref id="B19"><mixed-citation xmlns:xlink="http://www.w3.org/1999/xlink" xlink:type="simple"><person-group><name name-style="western"><surname>Enghoff</surname><given-names>H</given-names></name></person-group> (<year>2006</year>) <article-title>The millipedes of Turkey (<tp:taxon-name><tp:taxon-name-part taxon-name-part-type="class">Diplopoda</tp:taxon-name-part></tp:taxon-name>).</article-title><source>Steenstrupia</source><volume>29</volume>(<issue>2</issue>): <fpage>175</fpage>–<lpage>198</lpage>.</mixed-citation></ref><ref id="B85"><mixed-citation xmlns:xlink="http://www.w3.org/1999/xlink" xlink:type="simple"><person-group><name name-style="western"><surname>Vagalinski</surname><given-names>B</given-names></name><name name-style="western"><surname>Lazányi</surname><given-names>E</given-names></name></person-group> (<year>2018</year>) <article-title>Revision of the millipede tribe <tp:taxon-name><tp:taxon-name-part taxon-name-part-type="tribe">Brachyiulini</tp:taxon-name-part></tp:taxon-name> Verhoeff, 1909 (<tp:taxon-name><tp:taxon-name-part taxon-name-part-type="class">Diplopoda</tp:taxon-name-part></tp:taxon-name>: <tp:taxon-name><tp:taxon-name-part taxon-name-part-type="order">Julida</tp:taxon-name-part></tp:taxon-name>: <tp:taxon-name><tp:taxon-name-part taxon-name-part-type="family">Julidae</tp:taxon-name-part></tp:taxon-name>), with descriptions of new taxa.</article-title><source>Zootaxa</source><volume>4421</volume>(<issue>1</issue>): <fpage>001</fpage>–<lpage>142</lpage>. <ext-link xlink:type="simple" ext-link-type="doi" xlink:href="10.11646/zootaxa.4421.1.1">https://doi.org/10.11646/zootaxa.4421.1.1</ext-link></mixed-citation></ref></ref-list></tp:taxon-treatment>
