# Supplementary material for: The millipede tribe Brachyiulini in the Caucasus (Diplopoda, Julida, Julidae)
Source: Zookeys. 2021 Aug 30;1058:1–127. doi: 10.3897/zookeys.1058.68628 (PMC8421324; doi:10.3897/zookeys.1058.68628)
Supplement: XML Treatment for Omobrachyiulus kvavadzei [file zookeys.1058.68628-treatment40.xml]

<!DOCTYPE tp:taxon-treatment
  PUBLIC "-//TaxonX//DTD Taxonomic Treatment Publishing DTD v0 20100105//EN" "tax-treatment-NSO.dtd">
<tp:taxon-treatment xmlns:tp="http://www.plazi.org/taxpub"><tp:treatment-meta><kwd-group><label>Taxon classification</label><kwd><named-content xmlns:xlink="http://www.w3.org/1999/xlink" content-type="kingdom">Animalia</named-content></kwd><kwd><named-content xmlns:xlink="http://www.w3.org/1999/xlink" content-type="order">Julida</named-content></kwd><kwd><named-content xmlns:xlink="http://www.w3.org/1999/xlink" content-type="family">Julidae</named-content></kwd></kwd-group><mixed-citation publication-type="journal"><person-group><name><surname>Vagalinski</surname><given-names>Boyan</given-names></name><name><surname>Golovatch</surname><given-names>Sergei I.</given-names></name></person-group><article-title>The millipede tribe <tp:taxon-name><tp:taxon-name-part taxon-name-part-type="tribe">Brachyiulini</tp:taxon-name-part></tp:taxon-name> in the Caucasus (<tp:taxon-name><tp:taxon-name-part taxon-name-part-type="class">Diplopoda</tp:taxon-name-part></tp:taxon-name>, <tp:taxon-name><tp:taxon-name-part taxon-name-part-type="order">Julida</tp:taxon-name-part></tp:taxon-name>, <tp:taxon-name><tp:taxon-name-part taxon-name-part-type="family">Julidae</tp:taxon-name-part></tp:taxon-name>)</article-title><source>Zookeys</source><day>30</day><month>8</month><year>2021</year><volume>1058</volume><fpage>1</fpage><lpage>127</lpage><pub-id pub-id-type="doi">10.3897/zookeys.1058.68628</pub-id></mixed-citation></tp:treatment-meta><tp:nomenclature><tp:taxon-name>
            <object-id xmlns:xlink="http://www.w3.org/1999/xlink" content-type="arpha" xlink:type="simple">7F9BC6CC-0166-5AA2-9E71-859147F6DC59</object-id>
            <tp:taxon-name-part taxon-name-part-type="genus" reg="Omobrachyiulus">Omobrachyiulus</tp:taxon-name-part>
            <tp:taxon-name-part taxon-name-part-type="species" reg="kvavadzei">kvavadzei</tp:taxon-name-part>
            <object-id xmlns:xlink="http://www.w3.org/1999/xlink" content-type="zoobank" xlink:type="simple">http://zoobank.org/0CE7BE2B-7943-4116-BBB2-1C1A5792CC6A</object-id>
          </tp:taxon-name><tp:taxon-authority>Vagalinski</tp:taxon-authority><tp:taxon-status xmlns:xlink="http://www.w3.org/1999/xlink" xlink:type="simple">sp. nov.</tp:taxon-status><xref ref-type="fig" rid="F38">Figs 38</xref><xref ref-type="fig" rid="F39">, 39</xref><xref ref-type="fig" rid="F40">, 40</xref></tp:nomenclature><tp:treatment-sec sec-type="material" id="SECID0EF2IM"><title>Material examined</title><p><bold>(all from Georgia). <italic>Holotype</italic></bold>: ♂ (unbroken) (<abbrev xmlns:xlink="http://www.w3.org/1999/xlink" content-type="institution" xlink:title="Zoological Museum, State University of Moscow, Moscow, Russia" id="ABBRID0EP2IM" xlink:type="simple">ZMUM</abbrev>), <abbrev xmlns:xlink="http://www.w3.org/1999/xlink" xlink:title="Autonomous Republic" id="ABBRID0EU2IM" xlink:type="simple">AR</abbrev> Ajara, Kintrishi Nature Reserve, mouth of Khekpara River, 2.X.1984, E. Kvavadze leg. <bold><italic>Paratypes</italic></bold>: 8 ♂♂ (<abbrev xmlns:xlink="http://www.w3.org/1999/xlink" content-type="institution" xlink:title="Zoological Museum, State University of Moscow, Moscow, Russia" id="ABBRID0E22IM" xlink:type="simple">ZMUM</abbrev>) (five unbroken, one in head to ring 3, ring 4 to pleurotergum 7, and rest of body, with dissected penis and gonopods, one in head to pleurotergum 7 and rest of body, gonopods dissected, one broken in 2 pieces, one in 3 pieces), 1 ♂ (<named-content xmlns:xlink="http://www.w3.org/1999/xlink" content-type="dwc:institutional_code" xlink:type="simple">NHMD</named-content>) (unbroken), 1 ♂ (<named-content xmlns:xlink="http://www.w3.org/1999/xlink" content-type="dwc:institutional_code" xlink:type="simple">NMNHS</named-content>) (unbroken), 1 ♂ (<abbrev xmlns:xlink="http://www.w3.org/1999/xlink" content-type="institution" xlink:title="Institute of Biodiversity and Ecosystem Research, Sofia, Bulgaria" id="ABBRID0EK3IM" xlink:type="simple">IBER</abbrev>) (unbroken), 8 ♀♀ (<abbrev xmlns:xlink="http://www.w3.org/1999/xlink" content-type="institution" xlink:title="Zoological Museum, State University of Moscow, Moscow, Russia" id="ABBRID0EP3IM" xlink:type="simple">ZMUM</abbrev>) (six unbroken,two in 2 pieces, one in head to ring 3 and rest of body, one in 2 pieces, head missing), 1 ♀ (<named-content xmlns:xlink="http://www.w3.org/1999/xlink" content-type="dwc:institutional_code" xlink:type="simple">NHMD</named-content>) (unbroken), 1 ♀ (<named-content xmlns:xlink="http://www.w3.org/1999/xlink" content-type="dwc:institutional_code" xlink:type="simple">NMNHS</named-content>) (unbroken), 1 ♀ (<abbrev xmlns:xlink="http://www.w3.org/1999/xlink" content-type="institution" xlink:title="Institute of Biodiversity and Ecosystem Research, Sofia, Bulgaria" id="ABBRID0E53IM" xlink:type="simple">IBER</abbrev>) (unbroken), 2 juv. (<abbrev xmlns:xlink="http://www.w3.org/1999/xlink" content-type="institution" xlink:title="Zoological Museum, State University of Moscow, Moscow, Russia" id="ABBRID0ED4IM" xlink:type="simple">ZMUM</abbrev>), same collecting data as for holotype; 1 ♂ (in head to ring 6 and rest of body), 4 ♀♀ (one broken in two pieces, the rest unbroken) (<abbrev xmlns:xlink="http://www.w3.org/1999/xlink" content-type="institution" xlink:title="Zoological Museum, State University of Moscow, Moscow, Russia" id="ABBRID0ER4IM" xlink:type="simple">ZMUM</abbrev>), <abbrev xmlns:xlink="http://www.w3.org/1999/xlink" xlink:title="Autonomous Republic" id="ABBRID0EW4IM" xlink:type="simple">AR</abbrev> Ajara, Kintrishi Reserve, Zeraboseli, 450–600 m a. s. l., deciduous forest, litter and under stones, 13.X.1981, <abbrev xmlns:xlink="http://www.w3.org/1999/xlink" xlink:title="Sergei I. Golovatch" id="ABBRID0ED5IM" xlink:type="simple">SIG</abbrev> leg.; 4 ♂♂ (one in head to ring 6 + rest of body, gonopods dissected; one broken in two pieces, the rest unbroken), 2 ♀♀ (one broken in two pieces, the other unbroken), 2 juv. (<abbrev xmlns:xlink="http://www.w3.org/1999/xlink" content-type="institution" xlink:title="Zoological Museum, State University of Moscow, Moscow, Russia" id="ABBRID0EZ5IM" xlink:type="simple">ZMUM</abbrev>), same area, 800 m a. s. l., same date and collector; 1 ♂ (in leg to ring 6 and rest of body, gonopods dissected), 2 ♀♀ (one in 2 pieces, the other unbroken), 1 juv. (<abbrev xmlns:xlink="http://www.w3.org/1999/xlink" content-type="institution" xlink:title="Zoological Museum, State University of Moscow, Moscow, Russia" id="ABBRID0EH6IM" xlink:type="simple">ZMUM</abbrev>), <abbrev xmlns:xlink="http://www.w3.org/1999/xlink" xlink:title="Autonomous Republic" id="ABBRID0EM6IM" xlink:type="simple">AR</abbrev> Ajara, Batumi Botanical Garden, 13.X.1978, <abbrev xmlns:xlink="http://www.w3.org/1999/xlink" xlink:title="Sergei I. Golovatch" id="ABBRID0EQ6IM" xlink:type="simple">SIG</abbrev> leg.; 1 ♂ (<abbrev xmlns:xlink="http://www.w3.org/1999/xlink" content-type="institution" xlink:title="Zoological Museum, State University of Moscow, Moscow, Russia" id="ABBRID0EU6IM" xlink:type="simple">ZMUM</abbrev>) (in head to ring 6, pleurotergum 7 to ring 9, and rest of body, opisthomeres and left promere prepared for <abbrev xmlns:xlink="http://www.w3.org/1999/xlink" xlink:title="scanning electron microscopy" id="ABBRID0EZ6IM" xlink:type="simple">SEM</abbrev>), <abbrev xmlns:xlink="http://www.w3.org/1999/xlink" xlink:title="Autonomous Republic" id="ABBRID0E46IM" xlink:type="simple">AR</abbrev> Ajara, E of Kobuleti, 3 km SE of Chakhati, deciduous forest, near a spring, litter and under stones, 14.X.1981, <abbrev xmlns:xlink="http://www.w3.org/1999/xlink" xlink:title="Sergei I. Golovatch" id="ABBRID0EKAJM" xlink:type="simple">SIG</abbrev> leg.; 1 ♂ (<abbrev xmlns:xlink="http://www.w3.org/1999/xlink" content-type="institution" xlink:title="Zoological Museum, State University of Moscow, Moscow, Russia" id="ABBRID0EOAJM" xlink:type="simple">ZMUM</abbrev>) (in head to pleurotergum 7 and rest of body, gonopods dissected), Samtskhe-Javakheti, 15 km W of Adigeni, <italic>Abieas</italic>, <italic><tp:taxon-name><tp:taxon-name-part taxon-name-part-type="genus" reg="Picea">Picea</tp:taxon-name-part></tp:taxon-name></italic>, <italic><tp:taxon-name><tp:taxon-name-part taxon-name-part-type="genus" reg="Fagus">Fagus</tp:taxon-name-part></tp:taxon-name></italic>, <italic><tp:taxon-name><tp:taxon-name-part taxon-name-part-type="genus" reg="Acer">Acer</tp:taxon-name-part></tp:taxon-name></italic> etc. forest, 1500–1700 m, litter, logs, under stones, 14–15.V.1983, <abbrev xmlns:xlink="http://www.w3.org/1999/xlink" xlink:title="Sergei I. Golovatch" id="ABBRID0EYBJM" xlink:type="simple">SIG</abbrev> leg.</p></tp:treatment-sec><tp:treatment-sec sec-type="Non-types" id="SECID0E3BJM"><title>Non-types</title><p>(<abbrev xmlns:xlink="http://www.w3.org/1999/xlink" content-type="institution" xlink:title="Zoological Museum, State University of Moscow, Moscow, Russia" id="ABBRID0ECCJM" xlink:type="simple">ZMUM</abbrev>): 1 ♂, 7 ♀♀ (<abbrev xmlns:xlink="http://www.w3.org/1999/xlink" content-type="institution" xlink:title="Zoological Museum, State University of Moscow, Moscow, Russia" id="ABBRID0EHCJM" xlink:type="simple">ZMUM</abbrev>) (all fragmented in 2 or more pieces), Georgia, <abbrev xmlns:xlink="http://www.w3.org/1999/xlink" xlink:title="Autonomous Republic" id="ABBRID0EMCJM" xlink:type="simple">AR</abbrev> Ajara, Kintrishi Nature Reserve, Zeraboseli, 450–600 m a. s. l., 1–3.VI.1981, <abbrev xmlns:xlink="http://www.w3.org/1999/xlink" xlink:title="Sergei I. Golovatch" id="ABBRID0EQCJM" xlink:type="simple">SIG</abbrev> and J. Martens leg.</p></tp:treatment-sec><tp:treatment-sec sec-type="diagnosis" id="SECID0EUCJM"><title>Diagnosis.</title><p>A species of <italic><tp:taxon-name><tp:taxon-name-part taxon-name-part-type="genus" reg="Omobrachyiulus">Omobrachyiulus</tp:taxon-name-part></tp:taxon-name></italic> most similar to <italic><tp:taxon-name><tp:taxon-name-part taxon-name-part-type="genus" reg="Omobrachyiulus">O.</tp:taxon-name-part><tp:taxon-name-part taxon-name-part-type="species" reg="sevangensis">sevangensis</tp:taxon-name-part></tp:taxon-name></italic> comb. nov., <italic><tp:taxon-name><tp:taxon-name-part taxon-name-part-type="genus" reg="Omobrachyiulus">O.</tp:taxon-name-part><tp:taxon-name-part taxon-name-part-type="species" reg="ponticus">ponticus</tp:taxon-name-part></tp:taxon-name></italic> sp. nov., and <italic><tp:taxon-name><tp:taxon-name-part taxon-name-part-type="genus" reg="Omobrachyiulus">O.</tp:taxon-name-part><tp:taxon-name-part taxon-name-part-type="species" reg="trochiloides">trochiloides</tp:taxon-name-part></tp:taxon-name></italic> sp. nov. in gonopod structure, as well as in the shape of the male telson. Differs from all these species mainly by the opisthomere having a bifid anterior process and a better developed, higher mesomeroidal lobe ending with a distinct apicolateral part.</p></tp:treatment-sec><tp:treatment-sec sec-type="Name" id="SECID0E4EJM"><title>Name.</title><p>In memory of Eristo Kvavadze (1940–2013), a specialist in earthworms and biological control, the collector of the bulk of the material of this new species.</p></tp:treatment-sec><tp:treatment-sec sec-type="description" id="SECID0E5FJM"><title>Description.</title><p><bold><italic>Measurements</italic>:</bold> holotype ♂ in S IX, 40+1+T, L = 15.5 mm, H = 1.05 mm; paratypes in S VIII–IX, 39–42+1–2+T, L = 13–16.5 mm and 19–24 mm, H = 1–1.1 mm and 1.4–1.6 mm, in males and females, respectively.</p><p><bold><italic>Colouration</italic></bold> (after &gt; 30 years in alcohol) (Fig. <xref ref-type="fig" rid="F38">38</xref>): Head light brown with the usual dark band between eye patches; collum light brown, margins darker; Prozonae dark brown, becoming greyish on more posterior rings, with numerous lighter spots, dorsally with a blackish transverse stripe; metazonae anteriorly dark brown, lighter at hind margins; dorsum without axial line; whole body lighter on ventral side; pre-anal ring dark brown, paraprocts lighter.</p><fig id="F38" position="float" orientation="portrait"><object-id xmlns:xlink="http://www.w3.org/1999/xlink" content-type="doi" xlink:type="simple">10.3897/zookeys.1058.68628.figure38</object-id><object-id xmlns:xlink="http://www.w3.org/1999/xlink" content-type="arpha" xlink:type="simple">36884770-89C6-5252-84F6-1FA37CD40C14</object-id><label>Figure 38.</label><caption><p><italic><tp:taxon-name><tp:taxon-name-part taxon-name-part-type="genus" reg="Omobrachyiulus">Omobrachyiulus</tp:taxon-name-part><tp:taxon-name-part taxon-name-part-type="species" reg="kvavadzei">kvavadzei</tp:taxon-name-part></tp:taxon-name></italic> sp. nov., ♂ holotype (<bold>A</bold>) and ♂ paratype from near mouth of Khekpara River, <abbrev xmlns:xlink="http://www.w3.org/1999/xlink" xlink:title="Autonomous Republic" id="ABBRID0ESHJM" xlink:type="simple">AR</abbrev> Ajara, Georgia (<abbrev xmlns:xlink="http://www.w3.org/1999/xlink" content-type="institution" xlink:title="Zoological Museum, State University of Moscow, Moscow, Russia" id="ABBRID0EWHJM" xlink:type="simple">ZMUM</abbrev>) (<bold>B, C</bold>) <bold>A</bold> habitus <bold>B</bold> head and body rings 1–4 <bold>C</bold> telson, lateral views. Not to scale.</p></caption><graphic xmlns:xlink="http://www.w3.org/1999/xlink" xlink:href="zookeys-1058-001-g038.jpg" position="float" orientation="portrait" xlink:type="simple" id="oo_581973.jpg"><uri content-type="original_file" xlink:type="simple">https://binary.pensoft.net/fig/581973</uri></graphic></fig><p><bold><italic>External structures</italic>:</bold> Eye patches in adults consisting of 30–35 ommatidia arranged in easily countable vertical rows. Vertigial, supralabral, and labral setae: two, four, and 15, respectively. Antennae (in Fig. <xref ref-type="fig" rid="F38">38A</xref>) ca. 1.5 × as long as head in males and 1.3 × in females; antennomere 5 &gt; 2 &gt; 4 &gt; 3 &gt; 6. Gnathochilarium with promentum almost separating lamellae linguales halfway, each latter with three or four setae in a longitudinal row. Collum smooth, with only several small, shallow, oval grooves near posterolateral corners.</p><p>Body rings very gently vaulted. Prozonae with scattered, short and shallow, mostly parallel longitudinal striae. Metazonae relatively deeply striated, n<italic><sub>Schub</sub></italic> = 6 or 7 (males) and 7 or 8 (females); metazonal setae ca. 3/4 metazonal length in most rings, this ratio becoming 1:1 in caudalmost rings. Ozopores placed right in pro-metazonal suture in first several rings, gradually taking a more posterior position to ~ 1/2 of their diameter behind suture in caudalmost rings; sutures gently sinuous in front of ozopores in only some rings. Tarsus of mid-body legs 1.3–1.5 × as long as tibia and 3.5–5 × as long as apical claw.</p><p><bold><italic>Telson</italic></bold> (Fig. <xref ref-type="fig" rid="F38">38C</xref>): Epiproct very long, ending in a pointed hyaline tip turned slightly to considerably ventrad, surpassing the longest paraproctal setae in males, just reaching their level in females. Hypoproct (Fig. <xref ref-type="fig" rid="F39">39A</xref>) relatively small, tridentate in males, with the teeth protruding behind rear contour of paraprocts; rounded, completely concealed under paraprocts in females; ventral surface with six submarginal setae. Paraprocts sparsely to moderately densely setose, without distinct rows of shorter setae along caudal margins.</p><fig id="F39" position="float" orientation="portrait"><object-id xmlns:xlink="http://www.w3.org/1999/xlink" content-type="doi" xlink:type="simple">10.3897/zookeys.1058.68628.figure39</object-id><object-id xmlns:xlink="http://www.w3.org/1999/xlink" content-type="arpha" xlink:type="simple">9C613B52-A0CC-5FF2-93EE-D6CE9C53ABE2</object-id><label>Figure 39.</label><caption><p><italic><tp:taxon-name><tp:taxon-name-part taxon-name-part-type="genus" reg="Omobrachyiulus">Omobrachyiulus</tp:taxon-name-part><tp:taxon-name-part taxon-name-part-type="species" reg="kvavadzei">kvavadzei</tp:taxon-name-part></tp:taxon-name></italic> sp. nov., ♂ (<bold>A–F</bold>) and ♀ (<bold>H</bold>) paratypes from near mouth of Khekpara River, <abbrev xmlns:xlink="http://www.w3.org/1999/xlink" xlink:title="Autonomous Republic" id="ABBRID0EHLJM" xlink:type="simple">AR</abbrev> Ajara, Georgia, and ♂ paratype from Zeraboseli, <abbrev xmlns:xlink="http://www.w3.org/1999/xlink" xlink:title="Autonomous Republic" id="ABBRID0ELLJM" xlink:type="simple">AR</abbrev> Ajara, Georgia (<abbrev xmlns:xlink="http://www.w3.org/1999/xlink" content-type="institution" xlink:title="Zoological Museum, State University of Moscow, Moscow, Russia" id="ABBRID0EPLJM" xlink:type="simple">ZMUM</abbrev>) (<bold>G</bold>) <bold>A</bold> hypoproct, ventral view <bold>B</bold> leg 7 <bold>C</bold> right flange of pleurotergum 7, ventro-lateral view <bold>D</bold> penis, caudal view <bold>E</bold> right gonopods, mesal view <bold>F</bold> right opisthomere, caudo-lateral view <bold>G</bold> distal part of right opisthomere, mesal view <bold>H</bold> right vulva, caudo-lateral view. Scale bars: 0.1 mm (<bold>A</bold>), 0.2 mm (<bold>B–H</bold>). Abbreviations: <bold><italic>al</italic></bold> apicolateral part of mesomeroidal lobe, <bold><italic><abbrev xmlns:xlink="http://www.w3.org/1999/xlink" xlink:title="apical outgrowth" id="ABBRID0EPMJM" xlink:type="simple">ao</abbrev></italic></bold> apical outgrowth of basoposterior process, <bold><italic><abbrev xmlns:xlink="http://www.w3.org/1999/xlink" xlink:title="central tube" id="ABBRID0EVMJM" xlink:type="simple">ct</abbrev></italic></bold> central tube, <bold><italic>dt</italic></bold> distal tip of anterior process <bold><italic>f</italic></bold> flagellum, <bold><italic><abbrev xmlns:xlink="http://www.w3.org/1999/xlink" xlink:title="operculum" id="ABBRID0EBNJM" xlink:type="simple">op</abbrev></italic></bold> operculum, <bold><italic><abbrev xmlns:xlink="http://www.w3.org/1999/xlink" xlink:title="posterior ampulla" id="ABBRID0EHNJM" xlink:type="simple">pa</abbrev></italic></bold> posterior ampulla, <bold><italic><abbrev xmlns:xlink="http://www.w3.org/1999/xlink" xlink:title="posterior tube" id="ABBRID0ENNJM" xlink:type="simple">pt</abbrev></italic></bold> posterior tube <bold><italic>s</italic></bold> solenomere, <bold><italic><abbrev xmlns:xlink="http://www.w3.org/1999/xlink" xlink:title="spiniform filaments" id="ABBRID0EWNJM" xlink:type="simple">sf</abbrev></italic></bold> spiniform filaments, <bold><italic><abbrev xmlns:xlink="http://www.w3.org/1999/xlink" xlink:title="anteromesal sinus" id="ABBRID0E3NJM" xlink:type="simple">si</abbrev></italic></bold> anteromesal sinus, <bold><italic>tp</italic></bold> proximal tip of anterior process.</p></caption><graphic xmlns:xlink="http://www.w3.org/1999/xlink" xlink:href="zookeys-1058-001-g039.jpg" position="float" orientation="portrait" xlink:type="simple" id="oo_581974.jpg"><uri content-type="original_file" xlink:type="simple">https://binary.pensoft.net/fig/581974</uri></graphic></fig><p><bold><italic>Male sexual characters</italic>:</bold> Mandibular stipites (in Fig. <xref ref-type="fig" rid="F38">38B</xref>) considerably expanded, protruding mostly anteriad, forming a broadly rounded anterior corner. Leg pair 1 compact rounded hooks, somewhat turned against one another. Leg pair 2 and several following pairs (Fig. <xref ref-type="fig" rid="F39">39B</xref>) with crested adhesive pads, and with a small weakly pronounced bump proximally on femur (black arrow); tibial pads reduced posteriad, but still present until last leg pair, postfemoral ones completely disappearing in last several pairs. Pleurotergum 7 ventrally forming shovel-like lobes (Fig. <xref ref-type="fig" rid="F39">39C</xref>) originating from the zone around pro-metazonal suture, protruding mostly ventrad, completely concealing opisthomeres from lateral view. Penis (Fig. <xref ref-type="fig" rid="F39">39D</xref>) antero-caudally strongly compressed, with diverging apical lobes; terminal lamellae not differentiated.</p><p><bold><italic>Gonopods</italic></bold> (Figs <xref ref-type="fig" rid="F39">39G–F</xref>, <xref ref-type="fig" rid="F40">40A–E</xref>): In situ mostly concealed in gonopodal sinus, only apical part of promeres visible, approximately reaching the level of pleurotergal protrusions of pleurotergum 7, opisthomeres fully concealed between promeres and pleurotergal protrusions. Promere (Fig. <xref ref-type="fig" rid="F40">40A, p</xref> in Fig. <xref ref-type="fig" rid="F39">39E</xref>) slightly higher than opisthomere, mesal margin mostly straight, lateral margin parallel to the former in proximal section, distally slanting towards a narrowly rounded apex; caudal surface with a short, strongly pronounced, median ridge, a very short and narrow median groove, and a rounded, micro-squamous, distomesal lobe directed caudad; flagellum slightly longer than height of promere. Opisthomere (Figs <xref ref-type="fig" rid="F39">39G–F</xref>, <xref ref-type="fig" rid="F40">40B–E</xref>) relatively slender; basoposterior process weakly pronounced, ending in a tapering apical outgrowth with its tip turned anteriad; anterior process shaped as an elongated lobe running parallel to <abbrev xmlns:xlink="http://www.w3.org/1999/xlink" xlink:title="central body of opisthomere" id="ABBRID0EERJM" xlink:type="simple">CBO</abbrev>, distally forked into two fine, pointed tips: a shorter, proximal one, and a longer, distal one, the former with a minute lamella at base; mesomeroidal lobe rather weakly pronounced, ending in an apicolateral part with slightly jagged edge bent anteriad; mesal side with a broad and deep anteromesal sinus, and (apparently) without a lobe at base; solenomere unipartite, straight, apically hollow; a row of rather small spiniform filaments along proximal section of flagellum channel.</p><fig id="F40" position="float" orientation="portrait"><object-id xmlns:xlink="http://www.w3.org/1999/xlink" content-type="doi" xlink:type="simple">10.3897/zookeys.1058.68628.figure40</object-id><object-id xmlns:xlink="http://www.w3.org/1999/xlink" content-type="arpha" xlink:type="simple">28FEC458-70C8-5DD4-80C0-4A544BB08BE1</object-id><label>Figure 40.</label><caption><p><italic><tp:taxon-name><tp:taxon-name-part taxon-name-part-type="genus" reg="Omobrachyiulus">Omobrachyiulus</tp:taxon-name-part><tp:taxon-name-part taxon-name-part-type="species" reg="kvavadzei">kvavadzei</tp:taxon-name-part></tp:taxon-name></italic> sp. nov., gonopods of ♂ paratype from near Chakhati, <abbrev xmlns:xlink="http://www.w3.org/1999/xlink" xlink:title="Autonomous Republic" id="ABBRID0EESJM" xlink:type="simple">AR</abbrev> Ajara, Georgia (<abbrev xmlns:xlink="http://www.w3.org/1999/xlink" content-type="institution" xlink:title="Zoological Museum, State University of Moscow, Moscow, Russia" id="ABBRID0EISJM" xlink:type="simple">ZMUM</abbrev>) <bold>A</bold> left promere, caudal view (flagellum broken off near base) <bold>B</bold> right opisthomere (with flagellum in its channel), mesal view <bold>C</bold> left opisthomere, latero-caudal view <bold>D</bold> distal part of the same aspect <bold>E</bold> distal part of right opisthomere (with flagellum tip protruding out of its channel), mesal view. Scale bars: 0.1 mm (<bold>A–C</bold>), 0.05 mm (<bold>D, E</bold>). Abbreviations: <bold><italic>al</italic></bold> apicolateral part of mesomeroidal lobe, <bold><italic><abbrev xmlns:xlink="http://www.w3.org/1999/xlink" xlink:title="apical outgrowth" id="ABBRID0EJTJM" xlink:type="simple">ao</abbrev></italic></bold> apical outgrowth of basoposterior process, <bold><italic><abbrev xmlns:xlink="http://www.w3.org/1999/xlink" xlink:title="anterior process" id="ABBRID0EPTJM" xlink:type="simple">ap</abbrev></italic></bold> anterior process, <bold><italic><abbrev xmlns:xlink="http://www.w3.org/1999/xlink" xlink:title="basoposterior process" id="ABBRID0EVTJM" xlink:type="simple">bpp</abbrev></italic></bold> basoposterior process, <bold><italic>dml</italic></bold> distomesal lobe, <bold><italic>dt</italic></bold> distal tip of anterior process, <bold><italic>f</italic></bold> flagellum, <bold><italic><abbrev xmlns:xlink="http://www.w3.org/1999/xlink" xlink:title="flagellum channel" id="ABBRID0EEUJM" xlink:type="simple">fc</abbrev></italic></bold> flagellum channel, <bold><italic>g</italic></bold> (supposed) gonocoxal gland, <bold><italic><abbrev xmlns:xlink="http://www.w3.org/1999/xlink" xlink:title="median groove" id="ABBRID0ENUJM" xlink:type="simple">mg</abbrev></italic></bold> median groove, <bold><italic>ml</italic></bold> mesomeroidal lobe, <bold><italic><abbrev xmlns:xlink="http://www.w3.org/1999/xlink" xlink:title="median ridge" id="ABBRID0EWUJM" xlink:type="simple">mr</abbrev></italic></bold> median ridge, <bold><italic>s</italic></bold> solenomere, <bold><italic><abbrev xmlns:xlink="http://www.w3.org/1999/xlink" xlink:title="spiniform filaments" id="ABBRID0E6UJM" xlink:type="simple">sf</abbrev></italic></bold> spiniform filaments, <bold><italic><abbrev xmlns:xlink="http://www.w3.org/1999/xlink" xlink:title="anteromesal sinus" id="ABBRID0EFVJM" xlink:type="simple">si</abbrev></italic></bold> anteromesal sinus, <bold><italic>tp</italic></bold> proximal tip of anterior process.</p></caption><graphic xmlns:xlink="http://www.w3.org/1999/xlink" xlink:href="zookeys-1058-001-g040.jpg" position="float" orientation="portrait" xlink:type="simple" id="oo_581975.jpg"><uri content-type="original_file" xlink:type="simple">https://binary.pensoft.net/fig/581975</uri></graphic></fig><p><bold><italic>Female sexual characters</italic>:</bold> Leg pairs 1 and 2 somewhat thicker than, and ca. as long as, following legs. Vulva (Fig. <xref ref-type="fig" rid="F39">39H</xref>) relatively elongated; bursa symmetrical, with a strongly obtuse postero-apical margin; side sclerites apically ending up in small hyaline protrusions; operculum significantly higher than bursa, distally thickened and bent somewhat anteriad, with a rounded apical margin, caudal surface laterally ending up with two pointed hyaline protrusions; whole bursa sparsely setose, operculum with only several setae in distal part. Receptaculum seminis consisting of a short finger-shaped central tube, and a mostly straight posterior tube of same gauge, ending in a medium-size ovoid posterior ampulla.</p></tp:treatment-sec><tp:treatment-sec sec-type="remarks" id="SECID0E3VJM"><title>Remarks.</title><p>As already mentioned under the Remarks section referring to <italic><tp:taxon-name><tp:taxon-name-part taxon-name-part-type="genus" reg="Omobrachyiulus">Omobrachyiulus</tp:taxon-name-part><tp:taxon-name-part taxon-name-part-type="species" reg="sevangensis">sevangensis</tp:taxon-name-part></tp:taxon-name></italic> comb. nov., <xref ref-type="bibr" rid="B63">Lohmander (1936)</xref> emphasised the peculiar gonopod morphology of that species to justify the erection of the monotypic subgenus <tp:taxon-name><tp:taxon-name-part taxon-name-part-type="genus" reg="Omobrachyiulus"/><tp:taxon-name-part taxon-name-part-type="subgenus" reg="Armeniobrachyiulus">Armeniobrachyiulus</tp:taxon-name-part></tp:taxon-name> of the genus <italic><tp:taxon-name><tp:taxon-name-part taxon-name-part-type="genus" reg="Megaphyllum">Megaphyllum</tp:taxon-name-part></tp:taxon-name></italic> (<italic><tp:taxon-name><tp:taxon-name-part taxon-name-part-type="genus" reg="Chromatoiulus">Chromatoiulus</tp:taxon-name-part></tp:taxon-name></italic> auctt.) in that same paper. <italic><tp:taxon-name><tp:taxon-name-part taxon-name-part-type="genus" reg="Omobrachyiulus">O.</tp:taxon-name-part><tp:taxon-name-part taxon-name-part-type="species" reg="kvavadzei">kvavadzei</tp:taxon-name-part></tp:taxon-name></italic> sp. nov., despite sharing obvious gonopod similarities with <italic><tp:taxon-name><tp:taxon-name-part taxon-name-part-type="genus" reg="Omobrachyiulus">O.</tp:taxon-name-part><tp:taxon-name-part taxon-name-part-type="species" reg="sevangensis">sevangensis</tp:taxon-name-part></tp:taxon-name></italic> comb. nov., differs in having a more vertically developed mesomeroidal lobe and only partly lamellar anterior process of the opisthomere, which sets it closer to the “typical” members of <italic><tp:taxon-name><tp:taxon-name-part taxon-name-part-type="genus" reg="Omobrachyiulus">Omobrachyiulus</tp:taxon-name-part></tp:taxon-name></italic>. For that reason, we prefer to refrain from the usage of the subgenus <tp:taxon-name><tp:taxon-name-part taxon-name-part-type="genus" reg="Omobrachyiulus"/><tp:taxon-name-part taxon-name-part-type="subgenus" reg="Armeniobrachyiulus">Armeniobrachyiulus</tp:taxon-name-part></tp:taxon-name>, and treat <italic><tp:taxon-name><tp:taxon-name-part taxon-name-part-type="genus" reg="Omobrachyiulus">O.</tp:taxon-name-part><tp:taxon-name-part taxon-name-part-type="species" reg="sevangensis">sevangensis</tp:taxon-name-part></tp:taxon-name></italic> and its three most similar congeners under the <italic><tp:taxon-name><tp:taxon-name-part taxon-name-part-type="genus" reg="Omobrachyiulus"/><tp:taxon-name-part taxon-name-part-type="species" reg="sevangensis">sevangensis</tp:taxon-name-part></tp:taxon-name></italic> species group.</p></tp:treatment-sec><tp:treatment-sec sec-type="distribution" id="SECID0EY3JM"><title>General distribution.</title><p><abbrev xmlns:xlink="http://www.w3.org/1999/xlink" xlink:title="endemic to the Lesser Caucasus" id="ABBRID0E53JM" xlink:type="simple">LECA</abbrev>.</p></tp:treatment-sec><ref-list><ref id="B63"><mixed-citation xmlns:xlink="http://www.w3.org/1999/xlink" xlink:type="simple"><person-group><name name-style="western"><surname>Lohmander</surname><given-names>H</given-names></name></person-group> (<year>1936</year>) Über die Diplopoden des Kaukasusgebietes. Göteborgs Kungliga Vetenskaps- och Vitterhets-Samhälles Handlingar, Ser. 5B, 5(1): 1–196.</mixed-citation></ref></ref-list></tp:taxon-treatment>
