# Supplementary material for: The millipede tribe Brachyiulini in the Caucasus (Diplopoda, Julida, Julidae)
Source: Zookeys. 2021 Aug 30;1058:1–127. doi: 10.3897/zookeys.1058.68628 (PMC8421324; doi:10.3897/zookeys.1058.68628)
Supplement: XML Treatment for Omobrachyiulus ponticus [file zookeys.1058.68628-treatment41.xml]

<!DOCTYPE tp:taxon-treatment
  PUBLIC "-//TaxonX//DTD Taxonomic Treatment Publishing DTD v0 20100105//EN" "tax-treatment-NSO.dtd">
<tp:taxon-treatment xmlns:tp="http://www.plazi.org/taxpub"><tp:treatment-meta><kwd-group><label>Taxon classification</label><kwd><named-content xmlns:xlink="http://www.w3.org/1999/xlink" content-type="kingdom">Animalia</named-content></kwd><kwd><named-content xmlns:xlink="http://www.w3.org/1999/xlink" content-type="order">Julida</named-content></kwd><kwd><named-content xmlns:xlink="http://www.w3.org/1999/xlink" content-type="family">Julidae</named-content></kwd></kwd-group><mixed-citation publication-type="journal"><person-group><name><surname>Vagalinski</surname><given-names>Boyan</given-names></name><name><surname>Golovatch</surname><given-names>Sergei I.</given-names></name></person-group><article-title>The millipede tribe <tp:taxon-name><tp:taxon-name-part taxon-name-part-type="tribe">Brachyiulini</tp:taxon-name-part></tp:taxon-name> in the Caucasus (<tp:taxon-name><tp:taxon-name-part taxon-name-part-type="class">Diplopoda</tp:taxon-name-part></tp:taxon-name>, <tp:taxon-name><tp:taxon-name-part taxon-name-part-type="order">Julida</tp:taxon-name-part></tp:taxon-name>, <tp:taxon-name><tp:taxon-name-part taxon-name-part-type="family">Julidae</tp:taxon-name-part></tp:taxon-name>)</article-title><source>Zookeys</source><day>30</day><month>8</month><year>2021</year><volume>1058</volume><fpage>1</fpage><lpage>127</lpage><pub-id pub-id-type="doi">10.3897/zookeys.1058.68628</pub-id></mixed-citation></tp:treatment-meta><tp:nomenclature><tp:taxon-name>
            <object-id xmlns:xlink="http://www.w3.org/1999/xlink" content-type="arpha" xlink:type="simple">FA33AAF8-20C6-5286-AECF-2C84C63A72A7</object-id>
            <tp:taxon-name-part taxon-name-part-type="genus" reg="Omobrachyiulus">Omobrachyiulus</tp:taxon-name-part>
            <tp:taxon-name-part taxon-name-part-type="species" reg="ponticus">ponticus</tp:taxon-name-part>
            <object-id xmlns:xlink="http://www.w3.org/1999/xlink" content-type="zoobank" xlink:type="simple">http://zoobank.org/5F4E33FA-A9FF-445F-B33A-27BC59971AB5</object-id>
          </tp:taxon-name><tp:taxon-authority>Vagalinski</tp:taxon-authority><tp:taxon-status xmlns:xlink="http://www.w3.org/1999/xlink" xlink:type="simple">sp. nov.</tp:taxon-status><xref ref-type="fig" rid="F41">Figs 41</xref><xref ref-type="fig" rid="F42">, 42</xref><xref ref-type="fig" rid="F43">, 43</xref></tp:nomenclature><tp:treatment-sec sec-type="material" id="SECID0EX5JM"><title>Material examined</title><p><bold>(<abbrev xmlns:xlink="http://www.w3.org/1999/xlink" content-type="institution" xlink:title="Zoological Museum, State University of Moscow, Moscow, Russia" id="ABBRID0E65JM" xlink:type="simple">ZMUM</abbrev>). <italic>Holotype</italic></bold>: ♂ (in head, collum to ring 3, ring 4 to ring 6, and rest of body; leg pair 1, penis, right leg 3, gonopods, left flange of pleurotergum 7, and a mid-body leg dissected) (<abbrev xmlns:xlink="http://www.w3.org/1999/xlink" content-type="institution" xlink:title="Zoological Museum, State University of Moscow, Moscow, Russia" id="ABBRID0EG6JM" xlink:type="simple">ZMUM</abbrev>), Georgia, <abbrev xmlns:xlink="http://www.w3.org/1999/xlink" xlink:title="Autonomous Republic" id="ABBRID0EL6JM" xlink:type="simple">AR</abbrev> Abkhazia, Pitsunda-Myussera Nature Reserve, Myussera part, 20–130 m, mixed deciduous forest (<italic><tp:taxon-name><tp:taxon-name-part taxon-name-part-type="genus" reg="Castanea">Castanea</tp:taxon-name-part></tp:taxon-name></italic>, <italic><tp:taxon-name><tp:taxon-name-part taxon-name-part-type="genus" reg="Alnus">Alnus</tp:taxon-name-part></tp:taxon-name></italic>, etc.), litter, under bark and stones, 8–10.IV.1983, <abbrev xmlns:xlink="http://www.w3.org/1999/xlink" xlink:title="Sergei I. Golovatch" id="ABBRID0EGAKM" xlink:type="simple">SIG</abbrev> leg. <bold><italic>Paratypes</italic></bold>: 2 ♀♀ (one unbroken, the other in head to ring 3 and rest of body, right vulva dissected), same collecting data as of the holotype.</p></tp:treatment-sec><tp:treatment-sec sec-type="diagnosis" id="SECID0E6AKM"><title>Diagnosis.</title><p>A species of <italic><tp:taxon-name><tp:taxon-name-part taxon-name-part-type="genus" reg="Omobrachyiulus">Omobrachyiulus</tp:taxon-name-part></tp:taxon-name></italic> most similar to <italic><tp:taxon-name><tp:taxon-name-part taxon-name-part-type="genus" reg="Omobrachyiulus">O.</tp:taxon-name-part><tp:taxon-name-part taxon-name-part-type="species" reg="sevangensis">sevangensis</tp:taxon-name-part></tp:taxon-name></italic> (Lohmander, 1936) comb. nov., <italic><tp:taxon-name><tp:taxon-name-part taxon-name-part-type="genus" reg="Omobrachyiulus">O.</tp:taxon-name-part><tp:taxon-name-part taxon-name-part-type="species" reg="kvavadzei">kvavadzei</tp:taxon-name-part></tp:taxon-name></italic> sp. nov., and <italic><tp:taxon-name><tp:taxon-name-part taxon-name-part-type="genus" reg="Omobrachyiulus">O.</tp:taxon-name-part><tp:taxon-name-part taxon-name-part-type="species" reg="trochiloides">trochiloides</tp:taxon-name-part></tp:taxon-name></italic> sp. nov.; sharing with O. <italic><tp:taxon-name><tp:taxon-name-part taxon-name-part-type="genus" reg="Omobrachyiulus"/><tp:taxon-name-part taxon-name-part-type="species" reg="sevangensis">sevangensis</tp:taxon-name-part></tp:taxon-name></italic> and <italic><tp:taxon-name><tp:taxon-name-part taxon-name-part-type="genus" reg="Omobrachyiulus">O.</tp:taxon-name-part><tp:taxon-name-part taxon-name-part-type="species" reg="trochiloides">trochiloides</tp:taxon-name-part></tp:taxon-name></italic> sp. nov. the presence of a lamellar ridge-like anterior process of the opisthomere. Differs from the former species by the presence of a distinct, rounded, apicolateral part of the mesomeroidal lobe of the opisthomere, as well as by the solenomere considerably outreaching both anterior process and apical outgrowth of the basoposterior process, and from the latter species by the much more obscure, poorly differentiated basoposterior process ending in an unciform, rather than a fine rod-like, apical outgrowth. Resembling <italic><tp:taxon-name><tp:taxon-name-part taxon-name-part-type="genus" reg="Omobrachyiulus">O.</tp:taxon-name-part><tp:taxon-name-part taxon-name-part-type="species" reg="kvavadzei">kvavadzei</tp:taxon-name-part></tp:taxon-name></italic> sp. nov. mostly by the promere having a distomesal lobe and by the mesomeroidal lobe of the opisthomere bearing an apicolateral part, but differing in other gonopod characters included in the tabular key to the <italic><tp:taxon-name><tp:taxon-name-part taxon-name-part-type="genus" reg="Omobrachyiulus"/><tp:taxon-name-part taxon-name-part-type="species" reg="sevangensis">sevangensis</tp:taxon-name-part></tp:taxon-name></italic> group (Table <xref ref-type="table" rid="T2">2</xref>).</p><table-wrap id="T2" position="float" orientation="portrait"><label>Table 2.</label><caption><p>Key to the species of the <italic><tp:taxon-name><tp:taxon-name-part taxon-name-part-type="genus" reg="Omobrachyiulus">Omobrachyiulus</tp:taxon-name-part><tp:taxon-name-part taxon-name-part-type="species" reg="sevangensis">sevangensis</tp:taxon-name-part></tp:taxon-name></italic> group.</p></caption><table id="TID0EEGGK" rules="all"><tbody><tr><th rowspan="1" colspan="1">Character</th><th rowspan="1" colspan="1"><italic><tp:taxon-name><tp:taxon-name-part taxon-name-part-type="genus" reg="Omobrachyiulus">O.</tp:taxon-name-part><tp:taxon-name-part taxon-name-part-type="species" reg="sevangensis">sevangensis</tp:taxon-name-part></tp:taxon-name></italic> comb. nov.</th><th rowspan="1" colspan="1"><italic><tp:taxon-name><tp:taxon-name-part taxon-name-part-type="genus" reg="Omobrachyiulus">O.</tp:taxon-name-part><tp:taxon-name-part taxon-name-part-type="species" reg="kvavadzei">kvavadzei</tp:taxon-name-part></tp:taxon-name></italic> sp. nov.</th><th rowspan="1" colspan="1"><italic><tp:taxon-name><tp:taxon-name-part taxon-name-part-type="genus" reg="Omobrachyiulus">O.</tp:taxon-name-part><tp:taxon-name-part taxon-name-part-type="species" reg="ponticus">ponticus</tp:taxon-name-part></tp:taxon-name></italic> sp. nov.</th><th rowspan="1" colspan="1"><italic><tp:taxon-name><tp:taxon-name-part taxon-name-part-type="genus" reg="Omobrachyiulus">O.</tp:taxon-name-part><tp:taxon-name-part taxon-name-part-type="species" reg="trochiloides">trochiloides</tp:taxon-name-part></tp:taxon-name></italic> sp. nov.</th></tr><tr><td rowspan="1" colspan="1">apical outgrowth of basoposterior process</td><td rowspan="1" colspan="1">rather slender, distally tapering, pointing disto-frontad</td><td rowspan="1" colspan="1">stout, distally tapering, apex abruptly bent frontad (Figs <xref ref-type="fig" rid="F39">39G–F</xref>, <xref ref-type="fig" rid="F40">40B–E</xref>)</td><td rowspan="1" colspan="1">stout, distally tapering, pointing disto-frontad (Fig. <xref ref-type="fig" rid="F43">43A, C–E</xref>)</td><td rowspan="1" colspan="1">very fine and slender, pointing disto-frontad (Fig. <xref ref-type="fig" rid="F46">46B–E</xref>)</td></tr><tr><td rowspan="1" colspan="1">mesomeroidal lobe</td><td rowspan="1" colspan="1">weakly pronounced, without apicolateral part</td><td rowspan="1" colspan="1">rather weakly pronounced, with an apicolateral part pointing frontad (Figs <xref ref-type="fig" rid="F39">39G</xref>, <xref ref-type="fig" rid="F40">40B–E</xref>)</td><td rowspan="1" colspan="1">moderately pronounced, with an apicolateral part pointing frontad (Fig. <xref ref-type="fig" rid="F43">43C–E</xref>)</td><td rowspan="1" colspan="1">strongly pronounced, without apicolateral part (Fig. <xref ref-type="fig" rid="F46">46B</xref>)</td></tr><tr><td rowspan="1" colspan="1">anterior process</td><td rowspan="1" colspan="1">well-developed lamellar ridge without free apical part</td><td rowspan="1" colspan="1">distally deeply bifurcated, with only a vestigial lamella (Figs <xref ref-type="fig" rid="F39">39G</xref>, <xref ref-type="fig" rid="F40">40B, E</xref>)</td><td rowspan="1" colspan="1">well-developed lamellar ridge with free apical part (Fig. <xref ref-type="fig" rid="F43">43C–E</xref>)</td><td rowspan="1" colspan="1">well-developed lamellar ridge without free apical part (Fig. <xref ref-type="fig" rid="F46">46B–E</xref>)</td></tr><tr><td rowspan="1" colspan="1">solenomere</td><td rowspan="1" colspan="1">rather stout, unipartite, apically shortly bifurcate</td><td rowspan="1" colspan="1">rather stout, unipartite, apically hollow (Figs <xref ref-type="fig" rid="F39">39G, F</xref>, <xref ref-type="fig" rid="F40">40C, D</xref>)</td><td rowspan="1" colspan="1">slender, bipartite (Fig. <xref ref-type="fig" rid="F43">43C, E</xref>)</td><td rowspan="1" colspan="1">slender, unipartite (Fig. <xref ref-type="fig" rid="F46">46B–E</xref>)</td></tr></tbody></table></table-wrap></tp:treatment-sec><tp:treatment-sec sec-type="Name" id="SECID0EYPKM"><title>Name.</title><p>After the Greek name of the Black Sea, Pontos Euxeinos, to emphasise the type locality of the new species at the eastern coast of that sea. Adjective.</p></tp:treatment-sec><tp:treatment-sec sec-type="description" id="SECID0ELRKM"><title>Description.</title><p><bold><italic>Measurements</italic>:</bold> holotype ♂ in S VII, 35+1+T, L = 10 mm, H = 0.9 mm; paratype ♀♀ in S VII–VIII, 34–35+2+T, L = 11.5–12 mm, H = 1.2–1.35 mm.</p><p><bold><italic>Colouration</italic></bold> (Fig. <xref ref-type="fig" rid="F41">41A</xref>): Head and collum with the usual colour pattern; body gradually lighter from dorsal to ventral side; prozonae grey, dorsally with a transverse dark brown stripe near pro-metazonal suture; metazonae light brown-beige; dorsum with a continuous whitish axial line.</p><fig id="F41" position="float" orientation="portrait"><object-id xmlns:xlink="http://www.w3.org/1999/xlink" content-type="doi" xlink:type="simple">10.3897/zookeys.1058.68628.figure41</object-id><object-id xmlns:xlink="http://www.w3.org/1999/xlink" content-type="arpha" xlink:type="simple">10B2CC2E-525A-5265-9A0C-A8FC5917959E</object-id><label>Figure 41.</label><caption><p><italic><tp:taxon-name><tp:taxon-name-part taxon-name-part-type="genus" reg="Omobrachyiulus">Omobrachyiulus</tp:taxon-name-part><tp:taxon-name-part taxon-name-part-type="species" reg="ponticus">ponticus</tp:taxon-name-part></tp:taxon-name></italic> sp. nov. <bold>A</bold> habitus of ♀ paratype, lateral, slightly dorsal view <bold>B</bold> telson of ♂ holotype, lateral view. Not to scale.</p></caption><graphic xmlns:xlink="http://www.w3.org/1999/xlink" xlink:href="zookeys-1058-001-g041.jpg" position="float" orientation="portrait" xlink:type="simple" id="oo_581976.jpg"><uri content-type="original_file" xlink:type="simple">https://binary.pensoft.net/fig/581976</uri></graphic></fig><p><bold><italic>External structures</italic>:</bold> Eye patches in adults consisting of 20–23 relatively large, clearly convex ommatidia arranged in mostly easily recognisable vertical rows. Vertigial, supralabral, and labral setae: two, four, and 17, respectively. Antennae ca. 1.4 × as long as head in males and 1.1–1.15 × in females; antennomere 2 &gt; 5 &gt; 4 ≥ 3 &gt; 6. Gnathochilarium with a conspicuously large promentum separating lamellae linguales &gt; halfway, the latter with three or four setae in a longitudinal row; stipites in males parabasally each with a longitudinal row of several setae, non-setose in females. Collum smooth, with a single deep groove running along entire lateral margin.</p><p>Body rings somewhat vaulted. Prozonae with scattered, very short and shallow, longitudinal grooves. Metazonae rather deeply striated, n<italic><sub>Schub</sub></italic> = 6 or 7; metazonal setae relatively short, ca. 2/5 of (in more anterior rings), to equal to (in more posterior rings), metazonal length, arranged in very dense whorls. Ozopores placed right in pro-metazonal suture in more anterior rings, and tightly behind suture in more posterior ones; sutures not being sinuous in front of ozopores. Tarsus of mid-body legs 1.3 × as long as tibia and 3.8 × as long as apical claw.</p><p><bold><italic>Telson</italic></bold> (Fig. <xref ref-type="fig" rid="F41">41B</xref>): Epiproct very long (considerably surpassing the longest paraproctal setae in males, somewhat less pronounced in females), straight, distally bent ventrad, ending with a pointed hyaline tip; with a few setae. Hypoproct in males narrowly trapezoidal, tridentate, the teeth blunt, protruding behind rear contour of paraprocts; the same being narrowly rounded in females. Paraprocts rather sparsely setose, without distinct row of shorter setae along caudal margins.</p><p><bold><italic>Male sexual characters</italic>:</bold> Mandibular stipites rather weakly expanded, forming a rounded ventro-anterior corner. Leg pair 1 (Fig. <xref ref-type="fig" rid="F42">42A</xref>) considerably converging (turned against one another) hooks with slender tibial outgrowths. Leg pair 2 and following pairs with crested adhesive pads, both tibial and postfemoral ones gradually reduced towards telson, but still visible after mid-body; femora of pairs 3–7 with an oval groove in the centre of a bulge. Pleurotergum 7 ventrally forming broadly rounded lobes (Fig. <xref ref-type="fig" rid="F42">42B</xref>) originating from the zone around pro-metazonal suture, protruding mesoventrad behind gonopods. Penis (42C) very small, subquadrate, without apical lobes and with very short, rounded, terminal lamellae directed distolaterad.</p><fig id="F42" position="float" orientation="portrait"><object-id xmlns:xlink="http://www.w3.org/1999/xlink" content-type="doi" xlink:type="simple">10.3897/zookeys.1058.68628.figure42</object-id><object-id xmlns:xlink="http://www.w3.org/1999/xlink" content-type="arpha" xlink:type="simple">5C358612-BD4F-5B1D-8A5A-DC69B2927CC4</object-id><label>Figure 42.</label><caption><p><italic><tp:taxon-name><tp:taxon-name-part taxon-name-part-type="genus" reg="Omobrachyiulus">Omobrachyiulus</tp:taxon-name-part><tp:taxon-name-part taxon-name-part-type="species" reg="ponticus">ponticus</tp:taxon-name-part></tp:taxon-name></italic> sp. nov., ♂ holotype (<bold>A–C</bold>) and ♀ paratype (<bold>D, E</bold>) <bold>A</bold> leg pair 1, caudal view <bold>B</bold> left flange of pleurotergum 7, ventro-lateral view <bold>C</bold> penis, caudal view <bold>D</bold> right vulva, lateral view (receptaculum seminis seen by transparency, but drawn with solid lines for emphasis; setae omitted) <bold>E</bold> same, caudal view. Scale bars: 0.2 mm (<bold>D</bold>), 0.1 mm (<bold>A–C, E</bold>). Abbreviations: <bold><italic><abbrev xmlns:xlink="http://www.w3.org/1999/xlink" xlink:title="central tube" id="ABBRID0EXXKM" xlink:type="simple">ct</abbrev></italic></bold> central tube, <bold><italic><abbrev xmlns:xlink="http://www.w3.org/1999/xlink" xlink:title="operculum" id="ABBRID0E4XKM" xlink:type="simple">op</abbrev></italic></bold> operculum, <bold><italic><abbrev xmlns:xlink="http://www.w3.org/1999/xlink" xlink:title="posterior ampulla" id="ABBRID0EDYKM" xlink:type="simple">pa</abbrev></italic></bold> posterior ampulla, <bold><italic><abbrev xmlns:xlink="http://www.w3.org/1999/xlink" xlink:title="posterior tube" id="ABBRID0EJYKM" xlink:type="simple">pt</abbrev></italic></bold> posterior tube.</p></caption><graphic xmlns:xlink="http://www.w3.org/1999/xlink" xlink:href="zookeys-1058-001-g042.jpg" position="float" orientation="portrait" xlink:type="simple" id="oo_581977.jpg"><uri content-type="original_file" xlink:type="simple">https://binary.pensoft.net/fig/581977</uri></graphic></fig><p><bold><italic>Gonopods</italic></bold> (Fig. <xref ref-type="fig" rid="F43">43</xref>): Promere (Fig. <xref ref-type="fig" rid="F43">43B, p</xref> in Fig. <xref ref-type="fig" rid="F43">43A</xref>) slightly exceeded in height by solenomere, slender, with nearly symmetrical mesal and lateral margins joining in a narrow, blunt apex; median ridge short and strongly pronounced; a well-developed distomesal lobe. Opisthomere slender; basoposterior process weakly pronounced, ending in a tapering apical outgrowth turned slightly anteriad; anterior process shaped as a micro-serrate lamellar ridge with a freely protruding, tapering, apical part; mesomeroidal lobe with a moderately pronounced basal part, flattened distally and ending in an apicolateral part being very similar in shape to that in <italic><tp:taxon-name><tp:taxon-name-part taxon-name-part-type="genus" reg="Omobrachyiulus">O.</tp:taxon-name-part><tp:taxon-name-part taxon-name-part-type="species" reg="kvavadzei">kvavadzei</tp:taxon-name-part></tp:taxon-name></italic> sp. nov.; solenomere deeply divided into two fine, slender, parallel branches: an anterior and a posterior one, the latter being slightly longer than the former; spiniform filaments along flagellum channel either absent or too small and slanting to be detected by light microscopy.</p><fig id="F43" position="float" orientation="portrait"><object-id xmlns:xlink="http://www.w3.org/1999/xlink" content-type="doi" xlink:type="simple">10.3897/zookeys.1058.68628.figure43</object-id><object-id xmlns:xlink="http://www.w3.org/1999/xlink" content-type="arpha" xlink:type="simple">89E3CAF4-4029-558E-A452-B207AB9A670E</object-id><label>Figure 43.</label><caption><p><italic><tp:taxon-name><tp:taxon-name-part taxon-name-part-type="genus" reg="Omobrachyiulus">Omobrachyiulus</tp:taxon-name-part><tp:taxon-name-part taxon-name-part-type="species" reg="ponticus">ponticus</tp:taxon-name-part></tp:taxon-name></italic> sp. nov., gonopods of ♂ holotype <bold>A</bold> left gonopods, mesal view <bold>B</bold> right promere, caudal view <bold>C</bold> right opisthomere, mesal view <bold>D</bold> same, caudo-lateral view <bold>E</bold> distal part of the same aspect. Scale bars: 0.1 mm. Abbreviations: <bold><italic>abs</italic></bold> anterior branch of solenomere, <bold><italic>al</italic></bold> apicolateral part of mesomeroidal lobe, <bold><italic><abbrev xmlns:xlink="http://www.w3.org/1999/xlink" xlink:title="apical outgrowth" id="ABBRID0E22KM" xlink:type="simple">ao</abbrev></italic></bold> apical outgrowth of basoposterior process, <bold><italic><abbrev xmlns:xlink="http://www.w3.org/1999/xlink" xlink:title="anterior process" id="ABBRID0EB3KM" xlink:type="simple">ap</abbrev></italic></bold> anterior process, <bold><italic><abbrev xmlns:xlink="http://www.w3.org/1999/xlink" xlink:title="basoposterior process" id="ABBRID0EH3KM" xlink:type="simple">bpp</abbrev></italic></bold> basoposterior process, <bold><italic>dml</italic></bold> distomesal lobe, <bold><italic>f</italic></bold> flagellum, <bold><italic><abbrev xmlns:xlink="http://www.w3.org/1999/xlink" xlink:title="flagellum channel" id="ABBRID0ET3KM" xlink:type="simple">fc</abbrev></italic></bold> flagellum channel, <bold><italic>ml</italic></bold> mesomeroidal lobe, <bold><italic><abbrev xmlns:xlink="http://www.w3.org/1999/xlink" xlink:title="median ridge" id="ABBRID0E33KM" xlink:type="simple">mr</abbrev></italic></bold> median ridge, <bold><italic>p</italic></bold> promere, <bold><italic>pbs</italic></bold> posterior branch of solenomere, <bold><italic>s</italic></bold> solenomere.</p></caption><graphic xmlns:xlink="http://www.w3.org/1999/xlink" xlink:href="zookeys-1058-001-g043.jpg" position="float" orientation="portrait" xlink:type="simple" id="oo_581978.jpg"><uri content-type="original_file" xlink:type="simple">https://binary.pensoft.net/fig/581978</uri></graphic></fig><p><bold><italic>Female sexual characters</italic>:</bold> Leg pairs 1 and 2 somewhat shorter, first also thicker, than following legs. Vulva (Fig. <xref ref-type="fig" rid="F42">42D, E</xref>) rather slender, similarly shaped to that of <italic><tp:taxon-name><tp:taxon-name-part taxon-name-part-type="genus" reg="Omobrachyiulus">O.</tp:taxon-name-part><tp:taxon-name-part taxon-name-part-type="species" reg="kvavadzei">kvavadzei</tp:taxon-name-part></tp:taxon-name></italic> sp. nov., the main difference being the less strongly slanting apex of bursa, and the smaller, apically positioned opening in <italic><tp:taxon-name><tp:taxon-name-part taxon-name-part-type="genus" reg="Omobrachyiulus">O.</tp:taxon-name-part><tp:taxon-name-part taxon-name-part-type="species" reg="ponticus">ponticus</tp:taxon-name-part></tp:taxon-name></italic> sp. nov.; both bursa and operculum moderately densely covered with long setae. Receptaculum seminis consisting of a short finger-shaped central tube, and a long, spirally twisted, posterior tube ending in an ovoid posterior ampulla with a minute pocket at bottom.</p></tp:treatment-sec><tp:treatment-sec sec-type="distribution" id="SECID0EK6KM"><title>General distribution.</title><p><abbrev xmlns:xlink="http://www.w3.org/1999/xlink" xlink:title="endemic of the southwestern parts of the Greater Caucasus" id="ABBRID0EQ6KM" xlink:type="simple">SWGC</abbrev>.</p></tp:treatment-sec><tp:treatment-sec><!--Section generated to contain objects referenced in tp:taxon-treatment.--><fig id="F39" position="float" orientation="portrait"><object-id xmlns:xlink="http://www.w3.org/1999/xlink" content-type="doi" xlink:type="simple">10.3897/zookeys.1058.68628.figure39</object-id><object-id xmlns:xlink="http://www.w3.org/1999/xlink" content-type="arpha" xlink:type="simple">9C613B52-A0CC-5FF2-93EE-D6CE9C53ABE2</object-id><label>Figure 39.</label><caption><p><italic><tp:taxon-name><tp:taxon-name-part taxon-name-part-type="genus" reg="Omobrachyiulus">Omobrachyiulus</tp:taxon-name-part><tp:taxon-name-part taxon-name-part-type="species" reg="kvavadzei">kvavadzei</tp:taxon-name-part></tp:taxon-name></italic> sp. nov., ♂ (<bold>A–F</bold>) and ♀ (<bold>H</bold>) paratypes from near mouth of Khekpara River, <abbrev xmlns:xlink="http://www.w3.org/1999/xlink" xlink:title="Autonomous Republic" id="ABBRID0EHLJM" xlink:type="simple">AR</abbrev> Ajara, Georgia, and ♂ paratype from Zeraboseli, <abbrev xmlns:xlink="http://www.w3.org/1999/xlink" xlink:title="Autonomous Republic" id="ABBRID0ELLJM" xlink:type="simple">AR</abbrev> Ajara, Georgia (<abbrev xmlns:xlink="http://www.w3.org/1999/xlink" content-type="institution" xlink:title="Zoological Museum, State University of Moscow, Moscow, Russia" id="ABBRID0EPLJM" xlink:type="simple">ZMUM</abbrev>) (<bold>G</bold>) <bold>A</bold> hypoproct, ventral view <bold>B</bold> leg 7 <bold>C</bold> right flange of pleurotergum 7, ventro-lateral view <bold>D</bold> penis, caudal view <bold>E</bold> right gonopods, mesal view <bold>F</bold> right opisthomere, caudo-lateral view <bold>G</bold> distal part of right opisthomere, mesal view <bold>H</bold> right vulva, caudo-lateral view. Scale bars: 0.1 mm (<bold>A</bold>), 0.2 mm (<bold>B–H</bold>). Abbreviations: <bold><italic>al</italic></bold> apicolateral part of mesomeroidal lobe, <bold><italic><abbrev xmlns:xlink="http://www.w3.org/1999/xlink" xlink:title="apical outgrowth" id="ABBRID0EPMJM" xlink:type="simple">ao</abbrev></italic></bold> apical outgrowth of basoposterior process, <bold><italic><abbrev xmlns:xlink="http://www.w3.org/1999/xlink" xlink:title="central tube" id="ABBRID0EVMJM" xlink:type="simple">ct</abbrev></italic></bold> central tube, <bold><italic>dt</italic></bold> distal tip of anterior process <bold><italic>f</italic></bold> flagellum, <bold><italic><abbrev xmlns:xlink="http://www.w3.org/1999/xlink" xlink:title="operculum" id="ABBRID0EBNJM" xlink:type="simple">op</abbrev></italic></bold> operculum, <bold><italic><abbrev xmlns:xlink="http://www.w3.org/1999/xlink" xlink:title="posterior ampulla" id="ABBRID0EHNJM" xlink:type="simple">pa</abbrev></italic></bold> posterior ampulla, <bold><italic><abbrev xmlns:xlink="http://www.w3.org/1999/xlink" xlink:title="posterior tube" id="ABBRID0ENNJM" xlink:type="simple">pt</abbrev></italic></bold> posterior tube <bold><italic>s</italic></bold> solenomere, <bold><italic><abbrev xmlns:xlink="http://www.w3.org/1999/xlink" xlink:title="spiniform filaments" id="ABBRID0EWNJM" xlink:type="simple">sf</abbrev></italic></bold> spiniform filaments, <bold><italic><abbrev xmlns:xlink="http://www.w3.org/1999/xlink" xlink:title="anteromesal sinus" id="ABBRID0E3NJM" xlink:type="simple">si</abbrev></italic></bold> anteromesal sinus, <bold><italic>tp</italic></bold> proximal tip of anterior process.</p></caption><graphic xmlns:xlink="http://www.w3.org/1999/xlink" xlink:href="zookeys-1058-001-g039.jpg" position="float" orientation="portrait" xlink:type="simple" id="oo_581974.jpg"><uri content-type="original_file" xlink:type="simple">https://binary.pensoft.net/fig/581974</uri></graphic></fig><fig id="F40" position="float" orientation="portrait"><object-id xmlns:xlink="http://www.w3.org/1999/xlink" content-type="doi" xlink:type="simple">10.3897/zookeys.1058.68628.figure40</object-id><object-id xmlns:xlink="http://www.w3.org/1999/xlink" content-type="arpha" xlink:type="simple">28FEC458-70C8-5DD4-80C0-4A544BB08BE1</object-id><label>Figure 40.</label><caption><p><italic><tp:taxon-name><tp:taxon-name-part taxon-name-part-type="genus" reg="Omobrachyiulus">Omobrachyiulus</tp:taxon-name-part><tp:taxon-name-part taxon-name-part-type="species" reg="kvavadzei">kvavadzei</tp:taxon-name-part></tp:taxon-name></italic> sp. nov., gonopods of ♂ paratype from near Chakhati, <abbrev xmlns:xlink="http://www.w3.org/1999/xlink" xlink:title="Autonomous Republic" id="ABBRID0EESJM" xlink:type="simple">AR</abbrev> Ajara, Georgia (<abbrev xmlns:xlink="http://www.w3.org/1999/xlink" content-type="institution" xlink:title="Zoological Museum, State University of Moscow, Moscow, Russia" id="ABBRID0EISJM" xlink:type="simple">ZMUM</abbrev>) <bold>A</bold> left promere, caudal view (flagellum broken off near base) <bold>B</bold> right opisthomere (with flagellum in its channel), mesal view <bold>C</bold> left opisthomere, latero-caudal view <bold>D</bold> distal part of the same aspect <bold>E</bold> distal part of right opisthomere (with flagellum tip protruding out of its channel), mesal view. Scale bars: 0.1 mm (<bold>A–C</bold>), 0.05 mm (<bold>D, E</bold>). Abbreviations: <bold><italic>al</italic></bold> apicolateral part of mesomeroidal lobe, <bold><italic><abbrev xmlns:xlink="http://www.w3.org/1999/xlink" xlink:title="apical outgrowth" id="ABBRID0EJTJM" xlink:type="simple">ao</abbrev></italic></bold> apical outgrowth of basoposterior process, <bold><italic><abbrev xmlns:xlink="http://www.w3.org/1999/xlink" xlink:title="anterior process" id="ABBRID0EPTJM" xlink:type="simple">ap</abbrev></italic></bold> anterior process, <bold><italic><abbrev xmlns:xlink="http://www.w3.org/1999/xlink" xlink:title="basoposterior process" id="ABBRID0EVTJM" xlink:type="simple">bpp</abbrev></italic></bold> basoposterior process, <bold><italic>dml</italic></bold> distomesal lobe, <bold><italic>dt</italic></bold> distal tip of anterior process, <bold><italic>f</italic></bold> flagellum, <bold><italic><abbrev xmlns:xlink="http://www.w3.org/1999/xlink" xlink:title="flagellum channel" id="ABBRID0EEUJM" xlink:type="simple">fc</abbrev></italic></bold> flagellum channel, <bold><italic>g</italic></bold> (supposed) gonocoxal gland, <bold><italic><abbrev xmlns:xlink="http://www.w3.org/1999/xlink" xlink:title="median groove" id="ABBRID0ENUJM" xlink:type="simple">mg</abbrev></italic></bold> median groove, <bold><italic>ml</italic></bold> mesomeroidal lobe, <bold><italic><abbrev xmlns:xlink="http://www.w3.org/1999/xlink" xlink:title="median ridge" id="ABBRID0EWUJM" xlink:type="simple">mr</abbrev></italic></bold> median ridge, <bold><italic>s</italic></bold> solenomere, <bold><italic><abbrev xmlns:xlink="http://www.w3.org/1999/xlink" xlink:title="spiniform filaments" id="ABBRID0E6UJM" xlink:type="simple">sf</abbrev></italic></bold> spiniform filaments, <bold><italic><abbrev xmlns:xlink="http://www.w3.org/1999/xlink" xlink:title="anteromesal sinus" id="ABBRID0EFVJM" xlink:type="simple">si</abbrev></italic></bold> anteromesal sinus, <bold><italic>tp</italic></bold> proximal tip of anterior process.</p></caption><graphic xmlns:xlink="http://www.w3.org/1999/xlink" xlink:href="zookeys-1058-001-g040.jpg" position="float" orientation="portrait" xlink:type="simple" id="oo_581975.jpg"><uri content-type="original_file" xlink:type="simple">https://binary.pensoft.net/fig/581975</uri></graphic></fig><fig id="F46" position="float" orientation="portrait"><object-id xmlns:xlink="http://www.w3.org/1999/xlink" content-type="doi" xlink:type="simple">10.3897/zookeys.1058.68628.figure46</object-id><object-id xmlns:xlink="http://www.w3.org/1999/xlink" content-type="arpha" xlink:type="simple">F5947242-C6AF-5E75-A091-4F07E585C8D6</object-id><label>Figure 46.</label><caption><p><italic><tp:taxon-name><tp:taxon-name-part taxon-name-part-type="genus" reg="Omobrachyiulus">Omobrachyiulus</tp:taxon-name-part><tp:taxon-name-part taxon-name-part-type="species" reg="trochiloides">trochiloides</tp:taxon-name-part></tp:taxon-name></italic> sp. nov., gonopods of ♂ paratypes from Baniskhevi Valley, Georgia (<abbrev xmlns:xlink="http://www.w3.org/1999/xlink" content-type="institution" xlink:title="Zoological Museum, State University of Moscow, Moscow, Russia" id="ABBRID0EDTLM" xlink:type="simple">ZMUM</abbrev>) (<bold>A–D</bold>) and from near Nabeglavi, Georgia (<named-content xmlns:xlink="http://www.w3.org/1999/xlink" content-type="dwc:institutional_code" xlink:type="simple">NMNHS</named-content>) (<bold>E</bold>) <bold>A</bold> left promere (flagellum broken off), caudal view <bold>B</bold> right opisthomere, mesal view <bold>C</bold> distal part of the same aspect <bold>D</bold> right opisthomere, lateral, somewhat caudal view <bold>E</bold> distal part of right opisthomere, lateral view. Scale bars: 0.2 mm (<bold>D</bold>), 0.1 mm (<bold>A, B, E</bold>), 0.05 mm (<bold>C</bold>). Abbreviations: <bold><italic><abbrev xmlns:xlink="http://www.w3.org/1999/xlink" xlink:title="apical outgrowth" id="ABBRID0EMULM" xlink:type="simple">ao</abbrev></italic></bold> apical outgrowth of basoposterior process, <bold><italic><abbrev xmlns:xlink="http://www.w3.org/1999/xlink" xlink:title="anterior process" id="ABBRID0ESULM" xlink:type="simple">ap</abbrev></italic></bold> anterior process, <bold><italic><abbrev xmlns:xlink="http://www.w3.org/1999/xlink" xlink:title="basoposterior process" id="ABBRID0EYULM" xlink:type="simple">bpp</abbrev></italic></bold> basoposterior process, <bold><italic>dml</italic></bold> distomesal lobe, <bold><italic>f</italic></bold> flagellum, <bold><italic><abbrev xmlns:xlink="http://www.w3.org/1999/xlink" xlink:title="flagellum channel" id="ABBRID0EEVLM" xlink:type="simple">fc</abbrev></italic></bold> flagellum channel, <bold><italic>ml</italic></bold> mesomeroidal lobe, <bold><italic><abbrev xmlns:xlink="http://www.w3.org/1999/xlink" xlink:title="median ridge" id="ABBRID0ENVLM" xlink:type="simple">mr</abbrev></italic></bold> median ridge, <bold><italic>s</italic></bold> solenomere.</p></caption><graphic xmlns:xlink="http://www.w3.org/1999/xlink" xlink:href="zookeys-1058-001-g046.jpg" position="float" orientation="portrait" xlink:type="simple" id="oo_581981.jpg"><uri content-type="original_file" xlink:type="simple">https://binary.pensoft.net/fig/581981</uri></graphic></fig></tp:treatment-sec></tp:taxon-treatment>
