# Supplementary material for: The millipede tribe Brachyiulini in the Caucasus (Diplopoda, Julida, Julidae)
Source: Zookeys. 2021 Aug 30;1058:1–127. doi: 10.3897/zookeys.1058.68628 (PMC8421324; doi:10.3897/zookeys.1058.68628)
Supplement: XML Treatment for Omobrachyiulus trochiloides [file zookeys.1058.68628-treatment42.xml]

<!DOCTYPE tp:taxon-treatment
  PUBLIC "-//TaxonX//DTD Taxonomic Treatment Publishing DTD v0 20100105//EN" "tax-treatment-NSO.dtd">
<tp:taxon-treatment xmlns:tp="http://www.plazi.org/taxpub"><tp:treatment-meta><kwd-group><label>Taxon classification</label><kwd><named-content xmlns:xlink="http://www.w3.org/1999/xlink" content-type="kingdom">Animalia</named-content></kwd><kwd><named-content xmlns:xlink="http://www.w3.org/1999/xlink" content-type="order">Julida</named-content></kwd><kwd><named-content xmlns:xlink="http://www.w3.org/1999/xlink" content-type="family">Julidae</named-content></kwd></kwd-group><mixed-citation publication-type="journal"><person-group><name><surname>Vagalinski</surname><given-names>Boyan</given-names></name><name><surname>Golovatch</surname><given-names>Sergei I.</given-names></name></person-group><article-title>The millipede tribe <tp:taxon-name><tp:taxon-name-part taxon-name-part-type="tribe">Brachyiulini</tp:taxon-name-part></tp:taxon-name> in the Caucasus (<tp:taxon-name><tp:taxon-name-part taxon-name-part-type="class">Diplopoda</tp:taxon-name-part></tp:taxon-name>, <tp:taxon-name><tp:taxon-name-part taxon-name-part-type="order">Julida</tp:taxon-name-part></tp:taxon-name>, <tp:taxon-name><tp:taxon-name-part taxon-name-part-type="family">Julidae</tp:taxon-name-part></tp:taxon-name>)</article-title><source>Zookeys</source><day>30</day><month>8</month><year>2021</year><volume>1058</volume><fpage>1</fpage><lpage>127</lpage><pub-id pub-id-type="doi">10.3897/zookeys.1058.68628</pub-id></mixed-citation></tp:treatment-meta><tp:nomenclature><tp:taxon-name>
            <object-id xmlns:xlink="http://www.w3.org/1999/xlink" content-type="arpha" xlink:type="simple">A7E646D3-C74A-5A2D-BA1F-2628BA921E6B</object-id>
            <tp:taxon-name-part taxon-name-part-type="genus" reg="Omobrachyiulus">Omobrachyiulus</tp:taxon-name-part>
            <tp:taxon-name-part taxon-name-part-type="species" reg="trochiloides">trochiloides</tp:taxon-name-part>
            <object-id xmlns:xlink="http://www.w3.org/1999/xlink" content-type="zoobank" xlink:type="simple">http://zoobank.org/744C230E-01E6-4B1D-B76F-1EA4AEFF4570</object-id>
          </tp:taxon-name><tp:taxon-authority>Vagalinski</tp:taxon-authority><tp:taxon-status xmlns:xlink="http://www.w3.org/1999/xlink" xlink:type="simple">sp. nov.</tp:taxon-status><xref ref-type="fig" rid="F44">Figs 44</xref><xref ref-type="fig" rid="F45">, 45</xref><xref ref-type="fig" rid="F46">, 46</xref></tp:nomenclature><tp:treatment-sec sec-type="material" id="SECID0EJBLM"><title>Material examined.</title><p><bold><italic>Holotype</italic>:</bold> ♂ (in head to ring 6, pleurotergum 7, and rest of body; distal part of left antenna broken off, gonopods and right flange of pleurotergum 7 on permanent slide) (<abbrev xmlns:xlink="http://www.w3.org/1999/xlink" content-type="institution" xlink:title="Zoological Museum, State University of Moscow, Moscow, Russia" id="ABBRID0EUBLM" xlink:type="simple">ZMUM</abbrev>), Georgia, Borjomi Nature Reserve, Baniskhevi Valley, 800–900 m, <italic><tp:taxon-name><tp:taxon-name-part taxon-name-part-type="genus" reg="Picea">Picea</tp:taxon-name-part></tp:taxon-name></italic>, <italic><tp:taxon-name><tp:taxon-name-part taxon-name-part-type="genus" reg="Fagus">Fagus</tp:taxon-name-part></tp:taxon-name></italic> and <italic><tp:taxon-name><tp:taxon-name-part taxon-name-part-type="genus" reg="Carpinus">Carpinus</tp:taxon-name-part></tp:taxon-name></italic> forest, in litter, logs and under stones, 12 and 16.V.1983, <abbrev xmlns:xlink="http://www.w3.org/1999/xlink" xlink:title="Sergei I. Golovatch" id="ABBRID0EXCLM" xlink:type="simple">SIG</abbrev> leg. <bold><italic>Paratypes</italic></bold>: 1 ♂ (in head to ring 2, ring 3 to ring 6, and rest of body; gonopods prepared for <abbrev xmlns:xlink="http://www.w3.org/1999/xlink" xlink:title="scanning electron microscopy" id="ABBRID0E5CLM" xlink:type="simple">SEM</abbrev>, penis, leg pair 2, leg 11 and mid-body leg on permanent slide) (<abbrev xmlns:xlink="http://www.w3.org/1999/xlink" content-type="institution" xlink:title="Zoological Museum, State University of Moscow, Moscow, Russia" id="ABBRID0ECDLM" xlink:type="simple">ZMUM</abbrev>), 4 adult ♀♀ (one in head to ring 3 + rest of body, left vulva dissected) (<abbrev xmlns:xlink="http://www.w3.org/1999/xlink" content-type="institution" xlink:title="Zoological Museum, State University of Moscow, Moscow, Russia" id="ABBRID0EHDLM" xlink:type="simple">ZMUM</abbrev>), 2 subadult ♀♀ (<abbrev xmlns:xlink="http://www.w3.org/1999/xlink" content-type="institution" xlink:title="Zoological Museum, State University of Moscow, Moscow, Russia" id="ABBRID0EMDLM" xlink:type="simple">ZMUM</abbrev>), same collecting data as of the holotype; 1 ♂ (in head, collum to ring 6, pleurotergum 7 (in pieces), and ring 8 to rest of body; right antenna, leg pair 1, left flange of pleurotergum 7, and a mid-body leg dissected) (<named-content xmlns:xlink="http://www.w3.org/1999/xlink" content-type="dwc:institutional_code" xlink:type="simple">NMNHS</named-content>), 1 adult and 2 subadult ♀♀ (unbroken) (<named-content xmlns:xlink="http://www.w3.org/1999/xlink" content-type="dwc:institutional_code" xlink:type="simple">NMNHS</named-content>), Georgia, Chokhatauri District, near Bakhmaro, 4 km SSE Nabeglavi, 1950–2020 m, <italic><tp:taxon-name><tp:taxon-name-part taxon-name-part-type="genus" reg="Abies">Abies</tp:taxon-name-part><tp:taxon-name-part taxon-name-part-type="species" reg="nordmanniana">nordmanniana</tp:taxon-name-part></tp:taxon-name></italic>, 8.VI.1981, <abbrev xmlns:xlink="http://www.w3.org/1999/xlink" xlink:title="Sergei I. Golovatch" id="ABBRID0EPELM" xlink:type="simple">SIG</abbrev> and J. Martens leg.</p></tp:treatment-sec><tp:treatment-sec sec-type="diagnosis" id="SECID0ETELM"><title>Diagnosis.</title><p>A species of <italic><tp:taxon-name><tp:taxon-name-part taxon-name-part-type="genus" reg="Omobrachyiulus">Omobrachyiulus</tp:taxon-name-part></tp:taxon-name></italic> most simillar to <italic><tp:taxon-name><tp:taxon-name-part taxon-name-part-type="genus" reg="Omobrachyiulus">O.</tp:taxon-name-part><tp:taxon-name-part taxon-name-part-type="species" reg="sevangensis">sevangensis</tp:taxon-name-part></tp:taxon-name></italic> comb. nov., <italic><tp:taxon-name><tp:taxon-name-part taxon-name-part-type="genus" reg="Omobrachyiulus">O.</tp:taxon-name-part><tp:taxon-name-part taxon-name-part-type="species" reg="kvavadzei">kvavadzei</tp:taxon-name-part></tp:taxon-name></italic> sp. nov., and <italic><tp:taxon-name><tp:taxon-name-part taxon-name-part-type="genus" reg="Omobrachyiulus">O.</tp:taxon-name-part><tp:taxon-name-part taxon-name-part-type="species" reg="ponticus">ponticus</tp:taxon-name-part></tp:taxon-name></italic> sp. nov. in gonopod structure, as well as in the shape of the male telson. Easily distinguishable from all these species by the massive, well-differentiated basoposterior process of the opisthomere, ending with a very fine and slender apical outgrowth, as well as by the solenomere being unipartite rather than bifurcated apically.</p></tp:treatment-sec><tp:treatment-sec sec-type="Name" id="SECID0EOHLM"><title>Name.</title><p>Derived from the resemblance of the apical outgrowth of the basoposterior process of the opisthomere to the beak of a hummingbird, family <tp:taxon-name><tp:taxon-name-part taxon-name-part-type="family">Trochilidae</tp:taxon-name-part></tp:taxon-name>. Adjective.</p></tp:treatment-sec><tp:treatment-sec sec-type="description" id="SECID0EGJLM"><title>Description.</title><p><bold><italic>Measurements</italic>:</bold> male holotype in S VIII, 39+2+T, L = 17.5 mm, H = 1.1 mm; male paratypes in S VIII, 37+2+T, L = 12.8 mm, H = 1 mm, and 42+2+T, L = 18 mm, H = 1.2 mm; adult female paratypes in S IX–X, 40–46+0–1+T; L = 21–24 mm, H = 1.4–1.95 mm; subadult female paratypes in S VIII, 36–42+2+T.</p><p><bold><italic>Colouration</italic></bold> (after &gt; 35 years in alcohol) (Fig. <xref ref-type="fig" rid="F44">44</xref>): Head brown with a broad, dark band between ommatidia; collum brown, with a much darker frontal quarter and a dark posterior margin; frontal parts of prozonae light grey to creamy, posterior parts dark grey with some brownish spots; frontal parts of metazonae dark brown, posteriorly light ochre-brown; whole ventral side of body light brownish beige, each prozona ventrolaterally with a large, darker, blurred spot; paraprocts brown-grey, lighter caudally; dorsum with a black axial line; legs yellowish, tibiae and tarsi in males brown.</p><fig id="F44" position="float" orientation="portrait"><object-id xmlns:xlink="http://www.w3.org/1999/xlink" content-type="doi" xlink:type="simple">10.3897/zookeys.1058.68628.figure44</object-id><object-id xmlns:xlink="http://www.w3.org/1999/xlink" content-type="arpha" xlink:type="simple">F44B73D7-8998-53B9-BF75-B72539A06395</object-id><label>Figure 44.</label><caption><p><italic><tp:taxon-name><tp:taxon-name-part taxon-name-part-type="genus" reg="Omobrachyiulus">Omobrachyiulus</tp:taxon-name-part><tp:taxon-name-part taxon-name-part-type="species" reg="trochiloides">trochiloides</tp:taxon-name-part></tp:taxon-name></italic> sp. nov. <bold>A</bold> habitus of ♀ paratype from Baniskhevi Valley, Georgia (<abbrev xmlns:xlink="http://www.w3.org/1999/xlink" content-type="institution" xlink:title="Zoological Museum, State University of Moscow, Moscow, Russia" id="ABBRID0ERKLM" xlink:type="simple">ZMUM</abbrev>) <bold>B</bold> telson of ♂ holotype, lateral view. Not to scale.</p></caption><graphic xmlns:xlink="http://www.w3.org/1999/xlink" xlink:href="zookeys-1058-001-g044.jpg" position="float" orientation="portrait" xlink:type="simple" id="oo_581979.jpg"><uri content-type="original_file" xlink:type="simple">https://binary.pensoft.net/fig/581979</uri></graphic></fig><p><bold><italic>External structures</italic>:</bold> Eye patches in adults consisting of 28–35 ommatidia arranged in easily recognisable vertical rows. Vertigial, supralabral and labral setae: two, four, and 17–20, respectively. Antennae ca. 1.6 × as long as head in males and 1.2 × in females; antennomere 2 &gt; 3 ~ 5 &gt; 4 &gt; 6. Gnathochilarium with a promentum separating lamellae linguales in their proximal 2/5, the latter with three or four setae in a longitudinal row; stipites with a group of short, stiff setae basomedially near the borders with the lamellae. Collum mostly smooth, with four or five very short and shallow striae at posterolateral corners.</p><p>Body rings weakly vaulted. Prozonae with scattered minute grooves. Metazonae rather shallowly striated, n<italic><sub>Schub</sub></italic> = 9 or 10; metazonal setae relatively short (ca. 1/2 of metazonal length) and erect. Ozopores placed right in pro-metazonal suture in first several rings, gradually taking a more posterior position to ~ 1/2 of their diameter in caudalmost rings; sutures not sinuous in front of ozopores. Tarsus of mid-body legs 1.4–1.5 × as long as tibia and 3.6–3.9 × as long as apical claw.</p><p><bold><italic>Telson</italic></bold> (Fig. <xref ref-type="fig" rid="F44">44B</xref>): Epiproct very long, straight to slightly bent ventrad, ending with a pointed hyaline tip turned ventrad, considerably surpassing longest paraproctal setae in both sexes. Hypoproct in males trapezoidal, tridentate, teeth well-developed, robust, protruding behind rear contour of paraprocts; the same being broadly rounded, completely concealed below paraprocts in females; ventral surface with five submarginal setae. Paraprocts moderately densely setose (ca. 20 long setae each side), without distinct rows of shorter setae along caudal margins.</p><p><bold><italic>Male sexual characters</italic>:</bold> Mandibular stipites moderately expanded, protruding ventro-anteriad, forming a broadly rounded anterior corner. Leg pair 1 (Fig. <xref ref-type="fig" rid="F45">45A, B</xref>) compact hooks turned somewhat against one another, bearing minute tarsal remnants (white arrow) in some specimens. Leg pair 2 and following pairs with crested adhesive pads ventrally on tibia and postfemur, these gradually reduced towards telson, completely disappearing in caudalmost legs; femora of legs 3–7 with an oval groove. Pleurotergum 7 ventrally forming large rounded lobes (Fig. <xref ref-type="fig" rid="F45">45C</xref>) originating mostly from metazona, protruding ventromesad behind gonopods. Penis (Fig. <xref ref-type="fig" rid="F45">45D, E</xref>) somewhat longer than broad, strongly compressed anterocaudally, with diverging apical lobes and well-developed, tapering, terminal lamellae.</p><fig id="F45" position="float" orientation="portrait"><object-id xmlns:xlink="http://www.w3.org/1999/xlink" content-type="doi" xlink:type="simple">10.3897/zookeys.1058.68628.figure45</object-id><object-id xmlns:xlink="http://www.w3.org/1999/xlink" content-type="arpha" xlink:type="simple">E75BE215-E861-559E-9AF5-FBF147C3B5F0</object-id><label>Figure 45.</label><caption><p><italic><tp:taxon-name><tp:taxon-name-part taxon-name-part-type="genus" reg="Omobrachyiulus">Omobrachyiulus</tp:taxon-name-part><tp:taxon-name-part taxon-name-part-type="species" reg="trochiloides">trochiloides</tp:taxon-name-part></tp:taxon-name></italic> sp. nov., ♂ (<bold>A, B, D, E</bold>) and ♀ (<bold>F</bold>) paratypes from Baniskhevi Valley, Georgia (<abbrev xmlns:xlink="http://www.w3.org/1999/xlink" content-type="institution" xlink:title="Zoological Museum, State University of Moscow, Moscow, Russia" id="ABBRID0EQOLM" xlink:type="simple">ZMUM</abbrev>), and ♂ paratype from near Nabeglavi, Georgia (<named-content xmlns:xlink="http://www.w3.org/1999/xlink" content-type="dwc:institutional_code" xlink:type="simple">NMNHS</named-content>) (<bold>C</bold>) <bold>A</bold> leg pair 2, caudal view <bold>B</bold> distal part of left leg 1, caudal view <bold>C</bold> left flange of pleurotergum 7, ventro-lateral view <bold>D</bold> penis, caudal view <bold>E</bold> same, lateral view <bold>F</bold> left vulva, caudo-mesal view. Scale bars: 0.1 mm (<bold>A, C</bold>), 0.2 mm (<bold>D–F</bold>), not to scale (<bold>B</bold>). Abbreviations: <bold><italic><abbrev xmlns:xlink="http://www.w3.org/1999/xlink" xlink:title="central tube" id="ABBRID0EQPLM" xlink:type="simple">ct</abbrev></italic></bold> central tube <bold><italic><abbrev xmlns:xlink="http://www.w3.org/1999/xlink" xlink:title="operculum" id="ABBRID0EWPLM" xlink:type="simple">op</abbrev></italic></bold> operculum <bold><italic><abbrev xmlns:xlink="http://www.w3.org/1999/xlink" xlink:title="posterior ampulla" id="ABBRID0E3PLM" xlink:type="simple">pa</abbrev></italic></bold> posterior ampulla <bold><italic><abbrev xmlns:xlink="http://www.w3.org/1999/xlink" xlink:title="posterior tube" id="ABBRID0ECQLM" xlink:type="simple">pt</abbrev></italic></bold> posterior tube.</p></caption><graphic xmlns:xlink="http://www.w3.org/1999/xlink" xlink:href="zookeys-1058-001-g045.jpg" position="float" orientation="portrait" xlink:type="simple" id="oo_581980.jpg"><uri content-type="original_file" xlink:type="simple">https://binary.pensoft.net/fig/581980</uri></graphic></fig><p><bold><italic>Gonopods</italic></bold> (Fig. <xref ref-type="fig" rid="F46">46</xref>): In situ protruding from gonopodal sinus with their apical parts, laterally not concealed by protrusions of pleurotergum 7. Promere (Fig. <xref ref-type="fig" rid="F46">46A</xref>) as high as opisthomere, being conspicuously similar to that of <italic><tp:taxon-name><tp:taxon-name-part taxon-name-part-type="genus" reg="Omobrachyiulus">O.</tp:taxon-name-part><tp:taxon-name-part taxon-name-part-type="species" reg="kvavadzei">kvavadzei</tp:taxon-name-part></tp:taxon-name></italic> sp. nov. and <italic><tp:taxon-name><tp:taxon-name-part taxon-name-part-type="genus" reg="Omobrachyiulus">O.</tp:taxon-name-part><tp:taxon-name-part taxon-name-part-type="species" reg="ponticus">ponticus</tp:taxon-name-part></tp:taxon-name></italic> sp. nov. in overall shape, and particularly in having a short and strongly pronounced median ridge and a distomesal micro-squamous lobe; differing mostly by the broader apex. Opisthomere (Fig. <xref ref-type="fig" rid="F46">46B–E</xref>) rather slender; basoposterior process a well-developed and massive lobe, deeply divided from <abbrev xmlns:xlink="http://www.w3.org/1999/xlink" xlink:title="central body of opisthomere" id="ABBRID0EISLM" xlink:type="simple">CBO</abbrev>, ending in a small, pointed, apical outgrowth bent anteriad; anterior process shaped as a furrowed lamellar ridge, completely fused to <abbrev xmlns:xlink="http://www.w3.org/1999/xlink" xlink:title="central body of opisthomere" id="ABBRID0EMSLM" xlink:type="simple">CBO</abbrev>; mesomeroidal lobe strongly pronounced, positioned at base of opisthomere, without any expanded parts; solenomere markedly slender, somewhat bent posteriad; only a few scattered spiniform filaments near flagellum channel.</p><fig id="F46" position="float" orientation="portrait"><object-id xmlns:xlink="http://www.w3.org/1999/xlink" content-type="doi" xlink:type="simple">10.3897/zookeys.1058.68628.figure46</object-id><object-id xmlns:xlink="http://www.w3.org/1999/xlink" content-type="arpha" xlink:type="simple">F5947242-C6AF-5E75-A091-4F07E585C8D6</object-id><label>Figure 46.</label><caption><p><italic><tp:taxon-name><tp:taxon-name-part taxon-name-part-type="genus" reg="Omobrachyiulus">Omobrachyiulus</tp:taxon-name-part><tp:taxon-name-part taxon-name-part-type="species" reg="trochiloides">trochiloides</tp:taxon-name-part></tp:taxon-name></italic> sp. nov., gonopods of ♂ paratypes from Baniskhevi Valley, Georgia (<abbrev xmlns:xlink="http://www.w3.org/1999/xlink" content-type="institution" xlink:title="Zoological Museum, State University of Moscow, Moscow, Russia" id="ABBRID0EDTLM" xlink:type="simple">ZMUM</abbrev>) (<bold>A–D</bold>) and from near Nabeglavi, Georgia (<named-content xmlns:xlink="http://www.w3.org/1999/xlink" content-type="dwc:institutional_code" xlink:type="simple">NMNHS</named-content>) (<bold>E</bold>) <bold>A</bold> left promere (flagellum broken off), caudal view <bold>B</bold> right opisthomere, mesal view <bold>C</bold> distal part of the same aspect <bold>D</bold> right opisthomere, lateral, somewhat caudal view <bold>E</bold> distal part of right opisthomere, lateral view. Scale bars: 0.2 mm (<bold>D</bold>), 0.1 mm (<bold>A, B, E</bold>), 0.05 mm (<bold>C</bold>). Abbreviations: <bold><italic><abbrev xmlns:xlink="http://www.w3.org/1999/xlink" xlink:title="apical outgrowth" id="ABBRID0EMULM" xlink:type="simple">ao</abbrev></italic></bold> apical outgrowth of basoposterior process, <bold><italic><abbrev xmlns:xlink="http://www.w3.org/1999/xlink" xlink:title="anterior process" id="ABBRID0ESULM" xlink:type="simple">ap</abbrev></italic></bold> anterior process, <bold><italic><abbrev xmlns:xlink="http://www.w3.org/1999/xlink" xlink:title="basoposterior process" id="ABBRID0EYULM" xlink:type="simple">bpp</abbrev></italic></bold> basoposterior process, <bold><italic>dml</italic></bold> distomesal lobe, <bold><italic>f</italic></bold> flagellum, <bold><italic><abbrev xmlns:xlink="http://www.w3.org/1999/xlink" xlink:title="flagellum channel" id="ABBRID0EEVLM" xlink:type="simple">fc</abbrev></italic></bold> flagellum channel, <bold><italic>ml</italic></bold> mesomeroidal lobe, <bold><italic><abbrev xmlns:xlink="http://www.w3.org/1999/xlink" xlink:title="median ridge" id="ABBRID0ENVLM" xlink:type="simple">mr</abbrev></italic></bold> median ridge, <bold><italic>s</italic></bold> solenomere.</p></caption><graphic xmlns:xlink="http://www.w3.org/1999/xlink" xlink:href="zookeys-1058-001-g046.jpg" position="float" orientation="portrait" xlink:type="simple" id="oo_581981.jpg"><uri content-type="original_file" xlink:type="simple">https://binary.pensoft.net/fig/581981</uri></graphic></fig><p><bold><italic>Female sexual characters</italic>:</bold> Leg pairs 1 and 2 somewhat thicker than following legs, leg pair 3 also slightly thicker and somewhat longer than neighbouring pairs. Vulva (Fig. <xref ref-type="fig" rid="F45">45F</xref>) very similar to that in <italic><tp:taxon-name><tp:taxon-name-part taxon-name-part-type="genus" reg="Omobrachyiulus">O.</tp:taxon-name-part><tp:taxon-name-part taxon-name-part-type="species" reg="ponticus">ponticus</tp:taxon-name-part></tp:taxon-name></italic> sp. nov., including the external shape of the bursa, the structure of the receptaculum seminis, and the very high operculum; differs by a larger opening and a smaller central tube in relation to both posterior tube and ampulla.</p></tp:treatment-sec><tp:treatment-sec sec-type="distribution" id="SECID0E3XLM"><title>General distribution.</title><p><abbrev xmlns:xlink="http://www.w3.org/1999/xlink" xlink:title="endemic to the Lesser Caucasus" id="ABBRID0ECYLM" xlink:type="simple">LECA</abbrev>.</p></tp:treatment-sec></tp:taxon-treatment>
