# Supplementary material for: The millipede tribe Brachyiulini in the Caucasus (Diplopoda, Julida, Julidae)
Source: Zookeys. 2021 Aug 30;1058:1–127. doi: 10.3897/zookeys.1058.68628 (PMC8421324; doi:10.3897/zookeys.1058.68628)
Supplement: XML Treatment for Svaniulus [file zookeys.1058.68628-treatment43.xml]

<!DOCTYPE tp:taxon-treatment
  PUBLIC "-//TaxonX//DTD Taxonomic Treatment Publishing DTD v0 20100105//EN" "tax-treatment-NSO.dtd">
<tp:taxon-treatment xmlns:tp="http://www.plazi.org/taxpub"><tp:treatment-meta><kwd-group><label>Taxon classification</label><kwd><named-content xmlns:xlink="http://www.w3.org/1999/xlink" content-type="kingdom">Animalia</named-content></kwd><kwd><named-content xmlns:xlink="http://www.w3.org/1999/xlink" content-type="order">Julida</named-content></kwd><kwd><named-content xmlns:xlink="http://www.w3.org/1999/xlink" content-type="family">Julidae</named-content></kwd></kwd-group><mixed-citation publication-type="journal"><person-group><name><surname>Vagalinski</surname><given-names>Boyan</given-names></name><name><surname>Golovatch</surname><given-names>Sergei I.</given-names></name></person-group><article-title>The millipede tribe <tp:taxon-name><tp:taxon-name-part taxon-name-part-type="tribe">Brachyiulini</tp:taxon-name-part></tp:taxon-name> in the Caucasus (<tp:taxon-name><tp:taxon-name-part taxon-name-part-type="class">Diplopoda</tp:taxon-name-part></tp:taxon-name>, <tp:taxon-name><tp:taxon-name-part taxon-name-part-type="order">Julida</tp:taxon-name-part></tp:taxon-name>, <tp:taxon-name><tp:taxon-name-part taxon-name-part-type="family">Julidae</tp:taxon-name-part></tp:taxon-name>)</article-title><source>Zookeys</source><day>30</day><month>8</month><year>2021</year><volume>1058</volume><fpage>1</fpage><lpage>127</lpage><pub-id pub-id-type="doi">10.3897/zookeys.1058.68628</pub-id></mixed-citation></tp:treatment-meta><tp:nomenclature><label>Genus</label><tp:taxon-name>
            <object-id xmlns:xlink="http://www.w3.org/1999/xlink" content-type="arpha" xlink:type="simple">63312AF7-0C1A-58F9-B18B-247D975052CD</object-id>
            <tp:taxon-name-part taxon-name-part-type="genus" reg="Svaniulus">Svaniulus</tp:taxon-name-part>
            <object-id xmlns:xlink="http://www.w3.org/1999/xlink" content-type="zoobank" xlink:type="simple">http://zoobank.org/7D6816A0-EC6B-40AE-8AB1-1F98B489BB90</object-id>
          </tp:taxon-name><tp:taxon-authority>Vagalinski</tp:taxon-authority><tp:taxon-status xmlns:xlink="http://www.w3.org/1999/xlink" xlink:type="simple">gen. nov.</tp:taxon-status></tp:nomenclature><tp:treatment-sec sec-type="type species" id="SECID0ELZLM"><title>Type species.</title><p><italic><tp:taxon-name><tp:taxon-name-part taxon-name-part-type="genus" reg="Svaniulus">Svaniulus</tp:taxon-name-part><tp:taxon-name-part taxon-name-part-type="species" reg="ryvkini">ryvkini</tp:taxon-name-part></tp:taxon-name></italic> sp. nov., by present designation.</p></tp:treatment-sec><tp:treatment-sec sec-type="Included species" id="SECID0E3ZLM"><title>Included species.</title><p><italic><tp:taxon-name><tp:taxon-name-part taxon-name-part-type="genus" reg="Svaniulus">Svaniulus</tp:taxon-name-part><tp:taxon-name-part taxon-name-part-type="species" reg="ryvkini">ryvkini</tp:taxon-name-part></tp:taxon-name></italic> sp. nov.</p><p><italic><tp:taxon-name><tp:taxon-name-part taxon-name-part-type="genus" reg="Svaniulus">Svaniulus</tp:taxon-name-part><tp:taxon-name-part taxon-name-part-type="species" reg="waltheri">waltheri</tp:taxon-name-part></tp:taxon-name></italic> sp. nov.</p></tp:treatment-sec><tp:treatment-sec sec-type="diagnosis" id="SECID0E11LM"><title>Diagnosis.</title><p>A genus of <tp:taxon-name><tp:taxon-name-part taxon-name-part-type="tribe">Brachyiulini</tp:taxon-name-part></tp:taxon-name> differing from contribal genera by the following combination of characters: promeres positioned anteriorly and only slightly laterally in relation to opisthomeres; caudal surface of promere bearing a strongly developed mesal process; opisthomere possessing a broad and flattened basoposterior process and a faint mesomeroidal lobe, and lacking lateral and anterior processes; solenomere simple, more or less slender, ending with a sharply pointed tip; vulva subconical, bursa with completely fused valves (forming neither an opening nor a cleft), a supposed autapomorphy.</p></tp:treatment-sec><tp:treatment-sec sec-type="Name" id="SECID0EX2LM"><title>Name.</title><p>Honours the Svan people, the indigenous inhabitants of Svanetia, northwestern Georgia, whence the type species of the new genus originates. Gender: masculine.</p></tp:treatment-sec><tp:treatment-sec sec-type="description" id="SECID0EK4LM"><title>General description.</title><list list-type="bullet"><list-item><p>Medium-sized (L (males) = 23–28 mm) Brachyiulini.</p></list-item><list-item><p>Ommatidia present.</p></list-item><list-item><p>Ozopores set tightly behind pro-metazonal suture at least on more anterior body rings.</p></list-item><list-item><p>Epiproct well-developed, relatively (not conspicuously) long.</p></list-item><list-item><p>Hypoproct rounded trapezoidal to semi-circular, ventrally with two distal paramedian setae.</p></list-item><list-item><p>Male mandibular stipites considerably expanded, forming a distinct ventro-anterior corner.</p></list-item><list-item><p>Male pleurotergum 7 significantly bulging.</p></list-item><list-item><p>Male walking legs ventrally with two well-developed adhesive pads, one each on postfemur and tibia.</p></list-item><list-item><p>Penis short and stout, with very short apical lobes and small terminal lamellae.</p></list-item><list-item><p>Gonopods:</p></list-item></list><list list-type="bullet"><list-item><p>In situ: promeres considerably protruding outside gonopodal sinus, directed partly caudad, opisthomeres visible only with their apical parts.</p></list-item><list-item><p>Promere slightly higher than opisthomere, elongate, bearing a long, stout, mesal process on caudal side; flagellum slightly shorter than height of promere.</p></list-item><list-item><p>Opisthomere slender; basoposterior process well-developed, broad, flattened frontocaudally; anterior and apicoposterior processes absent; mesomeroidal lobe shaped as a weakly pronounced ridge; solenomere long and slender, distally bipartite, the frontal part ending in a fine, sharply pointed tip.</p></list-item></list><list list-type="bullet"><list-item><p>Vulva:</p></list-item></list><list list-type="bullet"><list-item><p>Subconical.</p></list-item><list-item><p>Bursa without distinct postero-apical margin.</p></list-item><list-item><p>Opening or median cleft absent – the two valves completely fused to one another.</p></list-item><list-item><p>Operculum subequal in height to bursa.</p></list-item><list-item><p>Receptaculum seminis: central tube short and narrow, ending in a distinct central ampulla; posterior tube long and narrow, ending in a subspherical posterior ampulla.</p></list-item></list></tp:treatment-sec><tp:treatment-sec sec-type="remarks" id="SECID0EN5LM"><title>Remarks.</title><p>The new genus resembles <italic><tp:taxon-name><tp:taxon-name-part taxon-name-part-type="genus" reg="Omobrachyiulus">Omobrachyiulus</tp:taxon-name-part></tp:taxon-name></italic> in the opisthomere having a mesomeroidal lobe (although weakly pronounced), a character not seen in other members of <tp:taxon-name><tp:taxon-name-part taxon-name-part-type="tribe">Brachyiulini</tp:taxon-name-part></tp:taxon-name>. On the other hand, the long and freely protruding solenomere and the micro-papillary branches (albeit very small) apically on the opisthomeral basoposterior process suggest proximity to <italic><tp:taxon-name><tp:taxon-name-part taxon-name-part-type="genus" reg="Colchiobrachyiulus">Colchiobrachyiulus</tp:taxon-name-part></tp:taxon-name></italic>, while the mesal process caudally on the promere might be homologous to the similarly positioned structure characteristic of the subgenus <tp:taxon-name><tp:taxon-name-part taxon-name-part-type="genus" reg="Colchiobrachyiulus"/><tp:taxon-name-part taxon-name-part-type="subgenus" reg="Rhamphidoiulus">Rhamphidoiulus</tp:taxon-name-part></tp:taxon-name> Attems, 1905 of the genus <italic><tp:taxon-name><tp:taxon-name-part taxon-name-part-type="genus" reg="Cyphobrachyiulus">Cyphobrachyiulus</tp:taxon-name-part></tp:taxon-name></italic> Verhoeff, 1900. Anyhow, this unique combination of gonopodal characters, coupled with the supposedly autapomorphic condition of the vulva make the establishment of the new genus warranted.</p></tp:treatment-sec></tp:taxon-treatment>
