# Supplementary material for: The millipede tribe Brachyiulini in the Caucasus (Diplopoda, Julida, Julidae)
Source: Zookeys. 2021 Aug 30;1058:1–127. doi: 10.3897/zookeys.1058.68628 (PMC8421324; doi:10.3897/zookeys.1058.68628)
Supplement: XML Treatment for Svaniulus waltheri [file zookeys.1058.68628-treatment45.xml]

<!DOCTYPE tp:taxon-treatment
  PUBLIC "-//TaxonX//DTD Taxonomic Treatment Publishing DTD v0 20100105//EN" "tax-treatment-NSO.dtd">
<tp:taxon-treatment xmlns:tp="http://www.plazi.org/taxpub"><tp:treatment-meta><kwd-group><label>Taxon classification</label><kwd><named-content xmlns:xlink="http://www.w3.org/1999/xlink" content-type="kingdom">Animalia</named-content></kwd><kwd><named-content xmlns:xlink="http://www.w3.org/1999/xlink" content-type="order">Julida</named-content></kwd><kwd><named-content xmlns:xlink="http://www.w3.org/1999/xlink" content-type="family">Julidae</named-content></kwd></kwd-group><mixed-citation publication-type="journal"><person-group><name><surname>Vagalinski</surname><given-names>Boyan</given-names></name><name><surname>Golovatch</surname><given-names>Sergei I.</given-names></name></person-group><article-title>The millipede tribe <tp:taxon-name><tp:taxon-name-part taxon-name-part-type="tribe">Brachyiulini</tp:taxon-name-part></tp:taxon-name> in the Caucasus (<tp:taxon-name><tp:taxon-name-part taxon-name-part-type="class">Diplopoda</tp:taxon-name-part></tp:taxon-name>, <tp:taxon-name><tp:taxon-name-part taxon-name-part-type="order">Julida</tp:taxon-name-part></tp:taxon-name>, <tp:taxon-name><tp:taxon-name-part taxon-name-part-type="family">Julidae</tp:taxon-name-part></tp:taxon-name>)</article-title><source>Zookeys</source><day>30</day><month>8</month><year>2021</year><volume>1058</volume><fpage>1</fpage><lpage>127</lpage><pub-id pub-id-type="doi">10.3897/zookeys.1058.68628</pub-id></mixed-citation></tp:treatment-meta><tp:nomenclature><tp:taxon-name>
            <object-id xmlns:xlink="http://www.w3.org/1999/xlink" content-type="arpha" xlink:type="simple">C891E4EE-1E0E-5AD4-BDDA-2959F415A530</object-id>
            <tp:taxon-name-part taxon-name-part-type="genus" reg="Svaniulus">Svaniulus</tp:taxon-name-part>
            <tp:taxon-name-part taxon-name-part-type="species" reg="waltheri">waltheri</tp:taxon-name-part>
            <object-id xmlns:xlink="http://www.w3.org/1999/xlink" content-type="zoobank" xlink:type="simple">http://zoobank.org/15B28D68-1A07-49AA-9F81-717705C8F0AD</object-id>
          </tp:taxon-name><tp:taxon-authority>Vagalinski, gen. nov., sp. nov .</tp:taxon-authority><xref ref-type="fig" rid="F50">Figs 50</xref><xref ref-type="fig" rid="F51">, 51</xref><xref ref-type="fig" rid="F52">, 52</xref></tp:nomenclature><tp:treatment-sec sec-type="material" id="SECID0EKDNM"><title>Material examined</title><p><bold>(<named-content xmlns:xlink="http://www.w3.org/1999/xlink" content-type="dwc:institutional_code" xlink:type="simple">SMNG</named-content>): <italic>Holotype</italic></bold>: ♂ (in head to pleurotergum 7 and rest of body, gonopods intact), Georgia: Samegrelo-Zemo Svaneti, Lebarde, Tekhuri Valley, 30 rkm from Taleri towards Lebarde [at the influx of Lebarde and Tekhuri rivers], <named-content xmlns:xlink="http://www.w3.org/1999/xlink" content-type="dwc:verbatimCoordinates" xlink:type="simple"><named-content content-type="geo-json" specific-use="{&#34;type&#34;:&#34;Point&#34;,&#34;coordinates&#34;:[42.470300,42.725800]}" id="NCID0EFENM" xlink:type="simple">42.7258°N, 42.4703°E</named-content></named-content>, 1260 m a.s.l., 10.X.2011, F. Walther leg. <bold><italic>Paratypes</italic></bold>: 1 ♂ (in 3 pieces, leg 7, mid-body and end-body leg, hypoproct, left flange of pleurotergum 7, and penis dissected, gonopods prepared for <abbrev xmlns:xlink="http://www.w3.org/1999/xlink" xlink:title="scanning electron microscopy" id="ABBRID0ENENM" xlink:type="simple">SEM</abbrev>), 1 ♀ (in head to body ring 3 and rest of body, vulvae dissected, right one prepared for <abbrev xmlns:xlink="http://www.w3.org/1999/xlink" xlink:title="scanning electron microscopy" id="ABBRID0ERENM" xlink:type="simple">SEM</abbrev>), same collecting data as of the holotype.</p></tp:treatment-sec><tp:treatment-sec sec-type="diagnosis" id="SECID0E5ENM"><title>Diagnosis.</title><p>Differs from its only known congener, <italic><tp:taxon-name><tp:taxon-name-part taxon-name-part-type="genus" reg="Svaniulus">S.</tp:taxon-name-part><tp:taxon-name-part taxon-name-part-type="species" reg="ryvkini">ryvkini</tp:taxon-name-part></tp:taxon-name></italic> gen. nov., sp. nov., mostly by being on average slightly larger, by the relatively more slender male antennae, by the position and shape of the ventral protrusions of male pleurotergum 7, and by the following details of gonopod structure: promere more slender, distally significantly narrowing, with the mesal process barely exceeding the apex, vs. the same being somewhat stouter, only apically abruptly narrowing, and with the mesal process significantly exceeding the apex in <italic><tp:taxon-name><tp:taxon-name-part taxon-name-part-type="genus" reg="Svaniulus">S.</tp:taxon-name-part><tp:taxon-name-part taxon-name-part-type="species" reg="ryvkini">ryvkini</tp:taxon-name-part></tp:taxon-name></italic> gen. nov., sp. nov.; opisthomere lacking a distomesal process, vs. this being present in <italic><tp:taxon-name><tp:taxon-name-part taxon-name-part-type="genus" reg="Svaniulus">S.</tp:taxon-name-part><tp:taxon-name-part taxon-name-part-type="species" reg="ryvkini">ryvkini</tp:taxon-name-part></tp:taxon-name></italic> gen. nov., sp. nov., having the basoposterior process with a distinct apical corner, vs. the same ending in a broad and flat margin in <italic><tp:taxon-name><tp:taxon-name-part taxon-name-part-type="genus" reg="Svaniulus">S.</tp:taxon-name-part><tp:taxon-name-part taxon-name-part-type="species" reg="ryvkini">ryvkini</tp:taxon-name-part></tp:taxon-name></italic> gen. nov. sp. nov., and with the solenomere being somewhat enlarged apically, vs. the same narrowing all the way to the top in <italic><tp:taxon-name><tp:taxon-name-part taxon-name-part-type="genus" reg="Svaniulus">S.</tp:taxon-name-part><tp:taxon-name-part taxon-name-part-type="species" reg="ryvkini">ryvkini</tp:taxon-name-part></tp:taxon-name></italic> gen. nov., sp. nov.</p></tp:treatment-sec><tp:treatment-sec sec-type="Name" id="SECID0ECLNM"><title>Name.</title><p>Honours Frank Walther, a malacologist and an active collector of various invertebrate groups, including the material used for the present description.</p></tp:treatment-sec><tp:treatment-sec sec-type="description" id="SECID0E1LNM"><title>Description.</title><p><bold><italic>Measurements</italic>:</bold> holotype in S X, 43+1+T, L = 26 mm, H = 1.8 mm; paratype ♂ in S IX, 43+1+T, L = 27.5 mm, H = 1.75 mm; paratype ♀ in S IX, 44+1+T, L = 37.5 mm, H = 2.65 mm.</p><p><bold><italic>Colouration</italic></bold> (apparently somewhat faded) (Fig. <xref ref-type="fig" rid="F50">50</xref>): Similar to <italic><tp:taxon-name><tp:taxon-name-part taxon-name-part-type="genus" reg="Svaniulus">S.</tp:taxon-name-part><tp:taxon-name-part taxon-name-part-type="species" reg="ryvkini">ryvkini</tp:taxon-name-part></tp:taxon-name></italic> gen. nov., sp. nov., but generally lighter, predominantly grey rather than brown, without significant difference between dorsal and ventral sides, and without transverse dark stripes along pro-metazonal sutures; prozonae dark grey, with numerous, densely set, light brown-beige spots arranged transversely above and below ozopore level; metazonae mostly grey, with numerous, minute, dark brown/blackish dots throughout, dorsally with a very narrow, transverse, blurred, dark brown band in posterior section; hind margins ochre-brown.</p><fig id="F50" position="float" orientation="portrait"><object-id xmlns:xlink="http://www.w3.org/1999/xlink" content-type="doi" xlink:type="simple">10.3897/zookeys.1058.68628.figure50</object-id><object-id xmlns:xlink="http://www.w3.org/1999/xlink" content-type="arpha" xlink:type="simple">A47E43EA-AD70-5B26-9799-E75491CF5EAE</object-id><label>Figure 50.</label><caption><p><italic><tp:taxon-name><tp:taxon-name-part taxon-name-part-type="genus" reg="Svaniulus">Svaniulus</tp:taxon-name-part><tp:taxon-name-part taxon-name-part-type="species" reg="waltheri">waltheri</tp:taxon-name-part></tp:taxon-name></italic> gen. nov., sp. nov., ♂ paratype <bold>A</bold> head and body rings 1–3 <bold>B</bold> telson, lateral views. Not to scale.</p></caption><graphic xmlns:xlink="http://www.w3.org/1999/xlink" xlink:href="zookeys-1058-001-g050.jpg" position="float" orientation="portrait" xlink:type="simple" id="oo_581985.jpg"><uri content-type="original_file" xlink:type="simple">https://binary.pensoft.net/fig/581985</uri></graphic></fig><p><bold><italic>External structures</italic>:</bold> Eye patches in adults vertically rather elongate, due to partial reduction of the higher developmental (vertical) rows, consisting of 21–35 markedly convex ommatidia. Vertigial, supralabral, and labral setae: two, four, and 16–18, respectively. Antennae (Fig. <xref ref-type="fig" rid="F50">50A</xref>) 1.6–1.8 × as long as head in the males, and 1.25 × in the female; antennomere 2 &gt; 5 ≥ 3 &gt; 4 &gt; 6. Gnathochilarium as in <italic><tp:taxon-name><tp:taxon-name-part taxon-name-part-type="genus" reg="Svaniulus">S.</tp:taxon-name-part><tp:taxon-name-part taxon-name-part-type="species" reg="ryvkini">ryvkini</tp:taxon-name-part></tp:taxon-name></italic> gen. nov., sp. nov., but lamellae linguales with three rather than four setae in a longitudinal row, and male stipites without setose hump.</p><p>Body rings slightly to moderately vaulted. Male hypoproct (Fig. <xref ref-type="fig" rid="F51">51A</xref>) very similar to that in <italic><tp:taxon-name><tp:taxon-name-part taxon-name-part-type="genus" reg="Svaniulus">S.</tp:taxon-name-part><tp:taxon-name-part taxon-name-part-type="species" reg="ryvkini">ryvkini</tp:taxon-name-part></tp:taxon-name></italic> gen. nov., sp. nov., but almost perfectly semi-circular and with a densely and bluntly serrate margin, rather than apically somewhat flattened and with only several faint undulations. Tarsus of mid-body legs subequal to, to slightly longer than, tibia, and ca. 3 × as long as apical claw.</p><fig id="F51" position="float" orientation="portrait"><object-id xmlns:xlink="http://www.w3.org/1999/xlink" content-type="doi" xlink:type="simple">10.3897/zookeys.1058.68628.figure51</object-id><object-id xmlns:xlink="http://www.w3.org/1999/xlink" content-type="arpha" xlink:type="simple">19304569-AB0C-5BD7-BC31-EC55B0ECCFE9</object-id><label>Figure 51.</label><caption><p><italic><tp:taxon-name><tp:taxon-name-part taxon-name-part-type="genus" reg="Svaniulus">Svaniulus</tp:taxon-name-part><tp:taxon-name-part taxon-name-part-type="species" reg="waltheri">waltheri</tp:taxon-name-part></tp:taxon-name></italic> gen. nov., sp. nov., ♂ (<bold>A–D</bold>) and ♀ (<bold>E</bold>) paratypes <bold>A</bold> hypoproct, ventral view <bold>B</bold> right flange of pleurotergum 7, ventro-lateral view <bold>C</bold> penis, caudal view <bold>D</bold> right opisthomere, oral view <bold>E</bold> left vulva, latero-caudal view. Scale bars: 0.1 mm. Abbreviations: <bold><italic><abbrev xmlns:xlink="http://www.w3.org/1999/xlink" xlink:title="central tube" id="ABBRID0E3QNM" xlink:type="simple">ct</abbrev></italic></bold> central tube, <bold><italic>g</italic></bold> (supposed) gonocoxal gland, <bold><italic>ml</italic></bold> mesomeroidal lobe, <bold><italic>msl</italic></bold> mesal lobe of basoposterior process, <bold><italic><abbrev xmlns:xlink="http://www.w3.org/1999/xlink" xlink:title="posterior tube" id="ABBRID0ELRNM" xlink:type="simple">pt</abbrev></italic></bold> posterior tube, <bold><italic>s</italic></bold> solenomere, <bold><italic>sp</italic></bold> apical process of solenomere.</p></caption><graphic xmlns:xlink="http://www.w3.org/1999/xlink" xlink:href="zookeys-1058-001-g051.jpg" position="float" orientation="portrait" xlink:type="simple" id="oo_581986.jpg"><uri content-type="original_file" xlink:type="simple">https://binary.pensoft.net/fig/581986</uri></graphic></fig><p><bold><italic>Male sexual characters</italic>:</bold> Walking legs with adhesive pads still present in caudalmost pairs. Pleurotergum 7 ventrally forming rather narrow and oar-like lobes (Fig. <xref ref-type="fig" rid="F51">51B</xref>) with a slightly concave apical margin, originating from border zone between pro- and metazona, protruding mostly ventrad behind gonopods. Penis (Fig. <xref ref-type="fig" rid="F51">51C</xref>) similar to that in <italic><tp:taxon-name><tp:taxon-name-part taxon-name-part-type="genus" reg="Svaniulus">S.</tp:taxon-name-part><tp:taxon-name-part taxon-name-part-type="species" reg="ryvkini">ryvkini</tp:taxon-name-part></tp:taxon-name></italic> gen. nov., sp. nov., but trapezoidal (widening distally) rather than barrel-shaped.</p><p>All other external somatic characters as in <italic><tp:taxon-name><tp:taxon-name-part taxon-name-part-type="genus" reg="Svaniulus">S.</tp:taxon-name-part><tp:taxon-name-part taxon-name-part-type="species" reg="ryvkini">ryvkini</tp:taxon-name-part></tp:taxon-name></italic> gen. nov., sp. nov.</p><p><bold><italic>Gonopods</italic></bold> (Figs <xref ref-type="fig" rid="F51">51D</xref>, <xref ref-type="fig" rid="F52">52</xref>): Promere (Fig. <xref ref-type="fig" rid="F52">52A</xref>) similar to that in <italic><tp:taxon-name><tp:taxon-name-part taxon-name-part-type="genus" reg="Svaniulus">S.</tp:taxon-name-part><tp:taxon-name-part taxon-name-part-type="species" reg="ryvkini">ryvkini</tp:taxon-name-part></tp:taxon-name></italic> gen. nov., sp. nov., but more slender, distally mostly symmetrical rather than with a markedly convex lateral margin; mesal process barely, rather than considerably, surpassing the apex of promere, and ending with a finer, less strongly bent tip; median and distal ridges less strongly pronounced compared to the type species. Opisthomere (Figs <xref ref-type="fig" rid="F51">51D</xref>, <xref ref-type="fig" rid="F52">52C–F</xref>): lacking a distomesal process; basoposterior process narrower in comparison to <italic><tp:taxon-name><tp:taxon-name-part taxon-name-part-type="genus" reg="Svaniulus">S.</tp:taxon-name-part><tp:taxon-name-part taxon-name-part-type="species" reg="ryvkini">ryvkini</tp:taxon-name-part></tp:taxon-name></italic> gen. nov., sp. nov., with a distinct apical corner rather than with a flat margin, and with a much smaller mesal lobe; mesal side with a slender lobe (presumably gonocoxal gland) and a rather deep and narrow anteromesal sinus; solenomere somewhat enlarged distally rather than narrowing; otherwise of a very similar shape to that of the type species.</p><fig id="F52" position="float" orientation="portrait"><object-id xmlns:xlink="http://www.w3.org/1999/xlink" content-type="doi" xlink:type="simple">10.3897/zookeys.1058.68628.figure52</object-id><object-id xmlns:xlink="http://www.w3.org/1999/xlink" content-type="arpha" xlink:type="simple">439287D5-D908-5BD0-8625-DDD6B0CE6536</object-id><label>Figure 52.</label><caption><p><italic><tp:taxon-name><tp:taxon-name-part taxon-name-part-type="genus" reg="Svaniulus">Svaniulus</tp:taxon-name-part><tp:taxon-name-part taxon-name-part-type="species" reg="waltheri">waltheri</tp:taxon-name-part></tp:taxon-name></italic> gen. nov., sp. nov., gonopods of ♂ paratype <bold>A</bold> right promere, caudal view <bold>B</bold> apical part of flagellum <bold>C</bold> right opisthomere, oral view <bold>D</bold> distal part of the same, latero-oral view <bold>E</bold> distal part of left opisthomere, caudo-mesal view <bold>F</bold> apical part of the same, meso-caudal view. Scale bars: 0.1 mm (<bold>A, C–E</bold>), 0.05 mm (<bold>F</bold>), 0.01 mm (<bold>B</bold>). Abbreviations: <bold><italic><abbrev xmlns:xlink="http://www.w3.org/1999/xlink" xlink:title="basoposterior process" id="ABBRID0ERXNM" xlink:type="simple">bpp</abbrev></italic></bold> basoposterior process, <bold><italic>dr</italic></bold> distal ridge, <bold><italic>f</italic></bold> flagellum, <bold><italic>g</italic></bold> (supposed) gonocoxal gland, <bold><italic>ml</italic></bold> mesomeroidal lobe, <bold><italic>mp</italic></bold> mesal process, <bold><italic><abbrev xmlns:xlink="http://www.w3.org/1999/xlink" xlink:title="median ridge" id="ABBRID0EGYNM" xlink:type="simple">mr</abbrev></italic></bold> median ridge, <bold><italic>msl</italic></bold> mesal lobe of basoposterior process, <bold><italic>s</italic></bold> solenomere, <bold><italic><abbrev xmlns:xlink="http://www.w3.org/1999/xlink" xlink:title="spiniform filaments" id="ABBRID0ESYNM" xlink:type="simple">sf</abbrev></italic></bold> spiniform filaments, <bold><italic>sp</italic></bold> apical process of solenomere.</p></caption><graphic xmlns:xlink="http://www.w3.org/1999/xlink" xlink:href="zookeys-1058-001-g052.jpg" position="float" orientation="portrait" xlink:type="simple" id="oo_581987.jpg"><uri content-type="original_file" xlink:type="simple">https://binary.pensoft.net/fig/581987</uri></graphic></fig><p><bold><italic>Female sexual characters</italic>:</bold> First two leg pairs of same condition as in <italic><tp:taxon-name><tp:taxon-name-part taxon-name-part-type="genus" reg="Svaniulus">S.</tp:taxon-name-part><tp:taxon-name-part taxon-name-part-type="species" reg="ryvkini">ryvkini</tp:taxon-name-part></tp:taxon-name></italic> gen. nov., sp. nov. Vulva (Fig. <xref ref-type="fig" rid="F51">51E</xref>) externally also very similar to the type species, mainly differing in being more elongated and with the operculum being equal to, rather than slightly shorter than, bursa. Receptaculum seminis with a somewhat wider and shorter central tube, not forming a distinct ampulla at bottom; posterior tube gradually widening towards bottom, rather than constricting to form an ampulla.</p></tp:treatment-sec><tp:treatment-sec sec-type="remarks" id="SECID0EG1NM"><title>Remark.</title><p>Despite the distance between the type localities of <italic><tp:taxon-name><tp:taxon-name-part taxon-name-part-type="genus" reg="Svaniulus">S.</tp:taxon-name-part><tp:taxon-name-part taxon-name-part-type="species" reg="waltheri">waltheri</tp:taxon-name-part></tp:taxon-name></italic> gen. nov., sp. nov. and <italic><tp:taxon-name><tp:taxon-name-part taxon-name-part-type="genus" reg="Svaniulus">S.</tp:taxon-name-part><tp:taxon-name-part taxon-name-part-type="species" reg="ryvkini">ryvkini</tp:taxon-name-part></tp:taxon-name></italic> gen. nov., sp. nov. being only ca. 35 air-km, the distribution areas of the two species are probably divided by the Egrisi Mountain Range. With summit parts above 3000 m a.s.l., it could have split the population of the common ancestor of these two closely related species during colder periods in the geological past.</p></tp:treatment-sec><tp:treatment-sec sec-type="distribution" id="SECID0EK4NM"><title>General distribution.</title><p><abbrev xmlns:xlink="http://www.w3.org/1999/xlink" xlink:title="endemic of the southwestern parts of the Greater Caucasus" id="ABBRID0EQ4NM" xlink:type="simple">SWGC</abbrev>.</p></tp:treatment-sec></tp:taxon-treatment>
